# Supplementary material for: Transcriptomic response of Saccharomyces cerevisiae to octanoic acid production
Source: FEMS Yeast Res. 2021 Feb 18;21(2):foab011. doi: 10.1093/femsyr/foab011 (PMC7972946; doi:10.1093/femsyr/foab011)
Supplement: foab011_Supplemental_Files [file foab011_supplemental_files.zip]

Archive with 3 entries (3 files):
- Supplementary_Figures_and_Tables-Transcriptomic_response_to_octanoic_acid_production-1.pdf
- Supplementary_File_1_differential_expression-1.xlsx
- Supplementary_File_2_GO_term_enrichment_analysis-1.xlsx
