# Supplementary material for: Transcriptomic response of Saccharomyces cerevisiae to octanoic acid production
Source: FEMS Yeast Res. 2021 Feb 18;21(2):foab011. doi: 10.1093/femsyr/foab011 (PMC7972946; doi:10.1093/femsyr/foab011)
Supplement: foab011_Supplemental_Files [file foab011_supplemental_files.zip › Supplementary_File_1_differential_expression-1.xlsx]

## Sheet: Information
Transcriptomic response of Saccharomyces cerevisiae to octanoic acid production
Leonie Baumann, Tyler Doughty, Verena Siewers, Jens Nielsen, Eckhard Boles and Mislav Oreb
Differential expression in octanoic acid producer SHY34 fusFASRK (octanoic acid producer) vs. SHY34 fusFASwt (reference strain)
YPD + 100 mM potassium phosphate buffer (pH 6.5), triplicates

## Sheet: T1 (14 h)
genes	logFC	logCPM	PValue	FDR	Gene names (ORF )	Gene names (primary )
YPL231W	2,252952784	12,07374131	3,57E-33	7,73E-31	FAS2	Fatty acid synthase subunit alpha (EC 2.3.1.86) [Includes: Acyl carrier; 3-oxoacyl-[acyl-carrier-protein] reductase (EC 1.1.1.100) (Beta-ketoacyl reductase); 3-oxoacyl-[acyl-carrier-protein] synthase (EC 2.3.1.41) (Beta-ketoacyl synthase)]
YPL036W	2,16790537	7,529443383	2,51E-106	4,71E-103	PMA2	Plasma membrane ATPase 2 (EC 7.1.2.1) (Proton pump 2)
YOR203W	1,702353085	3,188043406	5,82E-48	3,27E-45	#NV	#NV
YMR175W	1,625815667	11,30777942	1,05E-40	3,94E-38	SIP18	Protein SIP18
YPL223C	1,573291089	9,847011625	2,69E-31	5,21E-29	GRE1	Protein GRE1 (Genes de respuesta a estres protein 1) (Hydrophilin)
YOR202W	1,498239105	9,282010973	8,26E-160	4,64E-156	HIS3	Imidazoleglycerol-phosphate dehydratase (IGPD) (EC 4.2.1.19)
YJL153C	1,418889555	7,896308642	1,36E-141	3,82E-138	INO1	Inositol-3-phosphate synthase (MIP synthase) (EC 5.5.1.4) (Myo-inositol 1-phosphate synthase) (IPS) (MI-1-P synthase)
YJR073C	1,210794519	9,053312718	2,08E-60	2,34E-57	OPI3	Phosphatidyl-N-methylethanolamine N-methyltransferase (EC 2.1.1.17) (EC 2.1.1.71) (Overproducer of inositol protein 3) (Phospholipid methyltransferase) (PLMT)
YBR093C	1,207724038	7,115361453	1,25E-50	7,80E-48	PHO5	Repressible acid phosphatase (EC 3.1.3.2) (P60)
YKR097W	1,089582938	11,77157359	1,58E-06	4,16E-05	PCK1	Phosphoenolpyruvate carboxykinase (ATP) (EC 4.1.1.49)
YEL073C	1,055666952	4,842155501	4,73E-42	1,90E-39	0	Uncharacterized protein YEL073C
YLR307C-A	1,015589072	9,630755184	2,28E-06	5,72E-05	0	Uncharacterized protein YLR307C-A
YAR050W	1,007615788	4,703314874	7,37E-14	5,24E-12	FLO1	Flocculation protein FLO1 (Flocculin-1)
YLR377C	1,003504413	9,60794157	3,73E-05	0,000732006	FBP1	Fructose-1,6-bisphosphatase (FBPase) (EC 3.1.3.11) (D-fructose-1,6-bisphosphate 1-phosphohydrolase)
YNL117W	1,000919408	10,95329478	3,00E-05	0,000605485	MLS1	Malate synthase 1, glyoxysomal (EC 2.3.3.9)
YJR095W	0,921988686	9,760983295	3,42E-06	8,25E-05	SFC1	Succinate/fumarate mitochondrial transporter (Regulator of acetyl-CoA synthase activity)
YKL182W	0,912900916	8,257396116	0,153381864	0,448510098	FAS1	Fatty acid synthase subunit beta (EC 2.3.1.86) [Includes: 3-hydroxyacyl-[acyl-carrier-protein] dehydratase (EC 4.2.1.59); Enoyl-[acyl-carrier-protein] reductase [NADH] (EC 1.3.1.9); [Acyl-carrier-protein] acetyltransferase (EC 2.3.1.38); [Acyl-carrier-protein] malonyltransferase (EC 2.3.1.39); S-acyl fatty acid synthase thioesterase (EC 3.1.2.14)]
YDR497C	0,888429922	9,415602251	3,30E-58	2,73E-55	ITR1	Myo-inositol transporter 1
YNR072W	0,882884721	8,050969975	1,19E-08	4,60E-07	HXT17	Hexose transporter HXT17
YEL069C	0,853253481	5,970290294	0,000122692	0,002161155	HXT13	Hexose transporter HXT13
YMR323W	0,848747896	3,900130843	3,01E-05	0,000605485	ERR3	Enolase-related protein 3 (EC 4.2.1.11) (2-phospho-D-glycerate hydro-lyase) (2-phosphoglycerate dehydratase)
YFL058W	0,841265656	1,0118204	0,000685647	0,009107925	THI5	4-amino-5-hydroxymethyl-2-methylpyrimidine phosphate synthase THI5 (HMP-P synthase) (Hydroxymethylpyrimidine phosphate synthase) (Thiamine biosynthesis protein 5) (Thiamine pyrimidine synthase)
YGR157W	0,772670959	7,511560931	1,20E-44	5,20E-42	CHO2	Phosphatidylethanolamine N-methyltransferase (PE methyltransferase) (PEAMT) (PEMT) (EC 2.1.1.17) (Choline-requiring protein 2)
YHR139C	0,770391398	8,956872191	1,80E-09	7,72E-08	SPS100	Sporulation-specific wall maturation protein
YKR104W	0,768211393	6,249665304	1,86E-11	1,01E-09	0	Putative uncharacterized protein YKR104W
YPR192W	0,748948622	7,267624006	0,000627753	0,008540785	AQY1	Aquaporin-1
YCR098C	0,747337151	4,137091391	1,03E-12	6,56E-11	GIT1	Glycerophosphoinositol transporter 1
YHL022C	0,726055962	2,167998913	0,000631952	0,008561484	SPO11	Meiosis-specific protein SPO11 (EC 5.6.2.2) (Sporulation-specific protein 11)
YGR087C	0,703762013	8,074101784	3,79E-13	2,54E-11	PDC6	Pyruvate decarboxylase isozyme 3 (EC 4.1.1.-) (EC 4.1.1.43) (EC 4.1.1.72) (EC 4.1.1.74) (Thiamine pyrophosphate-dependent 2-oxo-acid decarboxylase) (2ODC)
YNR071C	0,695660015	9,757060685	7,33E-13	4,74E-11	0	Uncharacterized isomerase YNR071C (EC 5.-.-.-)
YKR103W	0,686147852	6,934773097	4,99E-10	2,30E-08	NFT1	ABC transporter NFT1 (New full-length MRP-type transporter 1)
YGR256W	0,676667136	8,729027801	3,51E-14	2,63E-12	GND2	6-phosphogluconate dehydrogenase, decarboxylating 2 (EC 1.1.1.44)
YNR034W-A	0,660956156	10,50950457	1,80E-08	6,60E-07	0	Uncharacterized protein YNR034W-A
YHR216W	0,654328198	2,967678409	6,36E-05	0,00120805	IMD2	Inosine-5'-monophosphate dehydrogenase 2 (IMP dehydrogenase 2) (IMPD 2) (IMPDH 2) (EC 1.1.1.205)
YOL153C	0,633601731	7,994602225	1,20E-19	1,50E-17	#NV	#NV
YDR533C	0,63205652	7,928173614	4,01E-17	3,89E-15	HSP31	Glutathione-independent glyoxalase HSP31 (EC 4.2.1.130) (Glyoxalase 3 homolog 1) (Heat shock protein 31)
YOL101C	0,625201135	5,336923081	2,09E-19	2,55E-17	IZH4	ADIPOR-like receptor IZH4 (Implicated in zinc homeostasis protein 4)
YDL204W	0,621358486	9,86682581	5,20E-14	3,80E-12	RTN2	Reticulon-like protein 2
YBL106C	0,620734435	5,280000819	4,47E-13	2,95E-11	SRO77	Lethal(2) giant larvae protein homolog SRO77 (Sodium protection protein 2) (Suppressor of RHO3 protein 77)
YMR303C	0,6182954	7,469377907	0,000577535	0,008033606	ADH2	Alcohol dehydrogenase 2 (EC 1.1.1.1) (Alcohol dehydrogenase II) (YADH-2)
YDR070C	0,617557979	9,704229256	9,44E-16	8,04E-14	FMP16	Protein FMP16, mitochondrial (Found in mitochondrial proteome protein 16)
YPR194C	0,611649	2,727971171	0,008742781	0,068420179	OPT2	Oligopeptide transporter 2
YGR052W	0,607461077	6,889370674	5,78E-17	5,51E-15	FMP48	Probable serine/threonine-protein kinase FMP48 (EC 2.7.11.1) (Found in mitochondrial proteome protein 48)
YER026C	0,605726811	7,682763914	6,13E-23	8,40E-21	CHO1	CDP-diacylglycerol--serine O-phosphatidyltransferase (EC 2.7.8.8) (Phosphatidylserine synthase)
YJR074W	0,603880919	6,6454503	1,46E-38	4,55E-36	MOG1	Nuclear import protein MOG1 (Multicopy suppressor of GSP1)
YDR124W	0,602546111	3,93089566	1,07E-06	2,89E-05	0	Uncharacterized protein YDR124W
YNR016C	0,588000056	9,317168503	3,80E-09	1,59E-07	ACC1	Acetyl-CoA carboxylase (ACC) (EC 6.4.1.2) (Fatty acid synthetase 3) (mRNA transport-defective protein 7) [Includes: Biotin carboxylase (EC 6.3.4.14)]
YBR092C	0,566055738	6,062685815	7,57E-17	7,09E-15	PHO3	Constitutive acid phosphatase (EC 3.1.3.2)
YGL262W	0,56338591	4,213577705	6,45E-07	1,83E-05	0	Putative uncharacterized protein YGL262W
YMR250W	0,559934003	10,08830941	2,77E-07	8,42E-06	GAD1	Glutamate decarboxylase (GAD) (EC 4.1.1.15)
YJL089W	0,558174364	6,809154198	0,000312547	0,00475936	SIP4	Protein SIP4
YJL052W	0,547996538	11,03271752	1,09E-12	6,85E-11	TDH1	Glyceraldehyde-3-phosphate dehydrogenase 1 (GAPDH 1) (EC 1.2.1.12)
YPL058C	0,547731422	7,922947897	2,00E-17	1,97E-15	PDR12	ATP-dependent permease PDR12
YGL039W	0,539431127	7,0413067	2,83E-12	1,71E-10	0	Putative uncharacterized oxidoreductase YGL039W (EC 1.1.1.-)
YOL165C	0,539194527	1,951464247	0,015771885	0,105843269	AAD15	Putative aryl-alcohol dehydrogenase AAD15 (EC 1.1.1.-)
YGL263W	0,536026307	4,503583809	2,68E-15	2,21E-13	COS12	Protein COS12
YNL134C	0,534472549	10,2152277	1,57E-26	2,75E-24	0	Uncharacterized protein YNL134C
YMR101C	0,533833502	2,571022833	0,001246922	0,014939139	SRT1	Dehydrodolichyl diphosphate synthase complex subunit SRT1 (EC 2.5.1.87) (Ditrans,polycis-polyprenyl diphosphate synthase ((2E,6E)-farnesyl diphosphate specific))
YGR174W-A	0,528488235	4,783497173	0,034561415	0,184332085	0	Uncharacterized protein YGR174W-A
YKL178C	0,524963797	4,077057162	1,24E-08	4,71E-07	STE3	Pheromone a factor receptor
YKR106W	0,510962999	4,291940166	0,000406976	0,005955201	GEX2	Glutathione exchanger 2
YKL220C	0,507175144	7,019617932	2,15E-10	1,03E-08	FRE2	Ferric/cupric reductase transmembrane component 2 (EC 1.16.1.9) (Ferric-chelate reductase 2)
YGR236C	0,501500425	8,947613649	0,004835867	0,045062585	SPG1	Stationary phase gene 1 protein
YPR160W	0,499129428	9,615291843	6,10E-13	3,99E-11	GPH1	Glycogen phosphorylase (EC 2.4.1.1)
YGL055W	0,494323202	10,94933538	5,46E-09	2,25E-07	OLE1	Acyl-CoA desaturase 1 (EC 1.14.19.1) (Delta 9 fatty acid desaturase) (Fatty acid desaturase 1) (Stearoyl-CoA desaturase 1)
YOR186W	0,494236368	6,173910643	0,003941743	0,038653842	0	Putative uncharacterized protein YOR186W
YBR117C	0,492617666	9,210454569	0,002301727	0,024919853	TKL2	Transketolase 2 (TK 2) (EC 2.2.1.1)
YCL048W-A	0,491699429	4,703058542	0,007130068	0,059975824	0	Uncharacterized protein YCL048W-A
YLR132C	0,490443597	4,259202808	3,68E-07	1,10E-05	USB1	U6 snRNA phosphodiesterase (EC 3.1.4.-) (U six biogenesis protein 1)
YMR174C	0,487692018	8,901573078	5,19E-10	2,37E-08	PAI3	Protease A inhibitor 3 (Proteinase inhibitor I(A)3) (Proteinase yscA-inhibitor) (Saccharopepsin inhibitor)
YMR169C	0,486605602	8,701581509	2,00E-08	7,30E-07	ALD3	Aldehyde dehydrogenase [NAD(P)+] 2 (EC 1.2.1.3)
YCL048W	0,475792778	2,320713202	0,011420365	0,084435566	SPS22	Sporulation-specific protein 22
YJL037W	0,474585884	3,692720771	0,00037178	0,005541201	IRC18	Outer spore wall protein 6 (Increased recombination centers protein 18)
YJR008W	0,474438834	8,477578239	1,94E-17	1,94E-15	0	MEMO1 family protein YJR008W
YNL054W-B	0,469140982	4,818229527	3,19E-08	1,14E-06	TY1B-NL2	Transposon Ty1-NL2 Gag-Pol polyprotein (Gag-Pol-p199) (TY1A-TY1B) (Transposon Ty1 TYA-TYB polyprotein) (p190) [Cleaved into: Capsid protein (CA) (Gag-p45) (p54); Ty1 protease (PR) (EC 3.4.23.-) (Pol-p20) (p23); Integrase (IN) (Pol-p71) (p84) (p90); Reverse transcriptase/ribonuclease H (RT) (RT-RH) (EC 2.7.7.49) (EC 2.7.7.7) (EC 3.1.26.4) (Pol-p63) (p60)]
YBR012C	0,466231375	4,576347058	0,000808537	0,010492314	#NV	#NV
YHR184W	0,464772916	3,523786052	9,97E-05	0,001794689	SSP1	Sporulation-specific protein 1
YGR149W	0,463863632	7,055493577	1,37E-16	1,22E-14	0	Uncharacterized membrane protein YGR149W
YGL077C	0,455447079	7,314002149	3,00E-15	2,44E-13	HNM1	Choline transport protein
YPL171C	0,452487031	5,28435857	1,69E-08	6,24E-07	OYE3	NADPH dehydrogenase 3 (EC 1.6.99.1) (Old yellow enzyme 3)
RUF20	0,449341166	2,700066069	0,016171873	0,107284246	#NV	#NV
YJR156C	0,448256263	3,421551179	0,000287706	0,004458889	THI11	4-amino-5-hydroxymethyl-2-methylpyrimidine phosphate synthase THI11 (HMP-P synthase) (Hydroxymethylpyrimidine phosphate synthase) (Thiamine biosynthesis protein 11) (Thiamine pyrimidine synthase)
YNL194C	0,447543099	8,759289886	0,000182116	0,003018605	0	Uncharacterized plasma membrane protein YNL194C
YOR173W	0,445765334	9,42873883	2,80E-12	1,71E-10	DCS2	Inactive diphosphatase DCS2 (Histidine triad protein) (Protein Dcs2p)
YGR088W	0,443089007	7,836597574	4,71E-07	1,37E-05	CTT1	Catalase T (EC 1.11.1.6)
YGR248W	0,443010731	8,095216393	0,000905169	0,011507121	SOL4	6-phosphogluconolactonase 4 (6PGL) (EC 3.1.1.31)
YMR153C-A	0,442923238	1,87098648	0,03628498	0,190191514	#NV	#NV
YML128C	0,433486867	11,06743235	1,16E-08	4,51E-07	MSC1	Meiotic sister chromatid recombination protein 1
YJR027W	0,4320045	3,139768204	0,000385388	0,005698675	TY1B-JR1	Transposon Ty1-JR1 Gag-Pol polyprotein (Gag-Pol-p199) (TY1A-TY1B) (Transposon Ty1 TYA-TYB polyprotein) (p190) [Cleaved into: Capsid protein (CA) (Gag-p45) (p54); Ty1 protease (PR) (EC 3.4.23.-) (Pol-p20) (p23); Integrase (IN) (Pol-p71) (p84) (p90); Reverse transcriptase/ribonuclease H (RT) (RT-RH) (EC 2.7.7.49) (EC 2.7.7.7) (EC 3.1.26.4) (Pol-p63) (p60)]
YNL204C	0,429691865	3,192987455	0,000732424	0,009649946	SPS18	Sporulation protein SPS18 (Sporulation-specific protein SPX18)
YMR232W	0,429524382	3,641616497	0,002587448	0,027226347	FUS2	Nuclear fusion protein FUS2
YMR045C	0,427563963	4,307820942	2,02E-05	0,000422271	TY1B-MR1	Transposon Ty1-MR1 Gag-Pol polyprotein (Gag-Pol-p199) (TY1A-TY1B) (Transposon Ty1 TYA-TYB polyprotein) (p190) [Cleaved into: Capsid protein (CA) (Gag-p45) (p54); Ty1 protease (PR) (EC 3.4.23.-) (Pol-p20) (p23); Integrase (IN) (Pol-p71) (p84) (p90); Reverse transcriptase/ribonuclease H (RT) (RT-RH) (EC 2.7.7.49) (EC 2.7.7.7) (EC 3.1.26.4) (Pol-p63) (p60)]
YBR029C	0,420914291	6,552048444	2,16E-06	5,48E-05	CDS1	Phosphatidate cytidylyltransferase (EC 2.7.7.41) (CDP-diacylglycerol synthase) (CDP-DAG synthase) (CDS) (CDP-diglyceride pyrophosphorylase) (CDP-diglyceride synthase) (CDP-DG synthase) (CTP:phosphatidate cytidylyltransferase)
YDR502C	0,417479255	7,185897175	1,34E-15	1,13E-13	SAM2	S-adenosylmethionine synthase 2 (AdoMet synthase 2) (EC 2.5.1.6) (Methionine adenosyltransferase 2) (MAT 2)
YDR098C-B	0,416824072	2,202090632	0,013149083	0,093951259	TY1B-DR1	Transposon Ty1-DR1 Gag-Pol polyprotein (Gag-Pol-p199) (TY1A-TY1B) (Transposon Ty1 TYA-TYB polyprotein) (p190) [Cleaved into: Capsid protein (CA) (Gag-p45) (p54); Ty1 protease (PR) (EC 3.4.23.-) (Pol-p20) (p23); Integrase (IN) (Pol-p71) (p84) (p90); Reverse transcriptase/ribonuclease H (RT) (RT-RH) (EC 2.7.7.49) (EC 2.7.7.7) (EC 3.1.26.4) (Pol-p63) (p60)]
YCL027W	0,414437684	4,075515832	7,82E-06	0,0001787	FUS1	Nuclear fusion protein FUS1
YNR056C	0,414230292	1,196218604	0,149900573	0,443307772	BIO5	7-keto 8-aminopelargonic acid transporter (KAPA transporter)
YER053C	0,411024529	9,117885738	5,99E-08	2,04E-06	PIC2	Mitochondrial phosphate carrier protein 2 (Phosphate transport protein 2) (PTP 2) (Pi carrier isoform 2) (mPic 2)
YLR178C	0,409285425	10,1552723	7,64E-12	4,38E-10	TFS1	Carboxypeptidase Y inhibitor (CPY inhibitor) (CDC25 suppressor 1) (I(C)) (Ic) (Protein DKA1) (Protein NSP1)
YMR322C	0,407808855	3,261848011	0,112015201	0,382698061	SNO4	Probable glutathione-independent glyoxalase SNO4 (EC 4.2.1.130) (Glyoxalase 3 homolog 4) (Heat shock protein 34) (SNZ proximal open reading frame 4)
YDR182W-A	0,407569445	1,238393214	0,077439701	0,306818581	0	Uncharacterized protein YDR182W-A
YGR059W	0,406415818	3,917620046	0,007390198	0,061156882	SPR3	Sporulation-regulated protein 3
snR46	0,405822164	2,516865111	0,069373807	0,287054737	#NV	#NV
YDL222C	0,404910571	8,57367937	0,006312068	0,054903264	FMP45	SUR7 family protein FMP45
YDR154C	0,402112076	5,208713509	0,004832659	0,045062585	#NV	#NV
YNL160W	0,401403057	11,33250355	1,92E-07	6,05E-06	YGP1	Protein YGP1 (GP38)
YIL037C	0,399639348	2,363760626	0,063343822	0,273648547	PRM2	Pheromone-regulated membrane protein 2
YOR192C-B	0,397888568	2,664967481	0,00159094	0,018431947	TY2B-OR1	Transposon Ty2-OR1 Gag-Pol polyprotein (TY2A-TY2B) (Transposon Ty2 TYA-TYB polyprotein) [Cleaved into: Capsid protein (CA); Ty2 protease (PR) (EC 3.4.23.-); Integrase (IN); Reverse transcriptase/ribonuclease H (RT) (RT-RH) (EC 2.7.7.49) (EC 2.7.7.7) (EC 3.1.26.4)]
YHL048W	0,397445151	7,244215827	1,05E-11	5,98E-10	COS8	Protein COS8
YOL160W	0,395777825	2,258022793	0,011020816	0,082567953	0	Uncharacterized protein YOL160W
YAL068C	0,395275462	2,063248357	0,078990139	0,308916075	PAU8	Seripauperin-8
YIL015W	0,394622167	6,982434942	1,30E-09	5,73E-08	BAR1	Barrierpepsin (EC 3.4.23.35) (BAR proteinase) (Extracellular 'barrier' protein)
YLR466C-B	0,390831166	1,398331664	0,129117553	0,412456811	#NV	#NV
YHL020C	0,390239574	7,371948526	5,85E-16	5,05E-14	OPI1	Transcriptional repressor OPI1 (Negative regulator of phospholipid biosynthesis) (Overproducer of inositol protein 1)
YDL244W	0,389175069	3,164746817	0,005351336	0,049052458	THI13	4-amino-5-hydroxymethyl-2-methylpyrimidine phosphate synthase THI13 (HMP-P synthase) (Hydroxymethylpyrimidine phosphate synthase) (Thiamine biosynthesis protein 13) (Thiamine pyrimidine synthase)
YDR014W-A	0,388977138	2,328482833	0,031640493	0,173790743	HED1	Meiosis-specific protein HED1 (RED1 suppressor protein 1)
YOR120W	0,388631122	9,109191664	9,94E-11	4,94E-09	GCY1	Glycerol 2-dehydrogenase (NADP(+)) (EC 1.1.1.156) (Galactose-inducible crystallin-like protein 1)
YHR175W-A	0,387641945	3,564679829	0,006588738	0,056554685	0	Uncharacterized membrane protein YHR175W-A
YDL085W	0,386307846	8,847677715	0,000512453	0,007289808	NDE2	External NADH-ubiquinone oxidoreductase 2, mitochondrial (EC 1.6.5.9) (External NADH dehydrogenase 2)
YBL005W-B	0,385420459	4,957768856	0,000949874	0,011967134	TY1B-BL	Transposon Ty1-BL Gag-Pol polyprotein (Gag-Pol-p199) (TY1A-TY1B) (Transposon Ty1 TYA-TYB polyprotein) (p190) [Cleaved into: Capsid protein (CA) (Gag-p45) (p54); Ty1 protease (PR) (EC 3.4.23.-) (Pol-p20) (p23); Integrase (IN) (Pol-p71) (p84) (p90); Reverse transcriptase/ribonuclease H (RT) (RT-RH) (EC 2.7.7.49) (EC 2.7.7.7) (EC 3.1.26.4) (Pol-p63) (p60)]
YHR018C	0,382223862	7,641353302	7,51E-18	8,12E-16	ARG4	Argininosuccinate lyase (ASAL) (EC 4.3.2.1) (Arginosuccinase)
YNL128W	0,38197481	3,077261052	0,021612149	0,13255498	TEP1	Probable phosphatidylinositol 3,4,5-trisphosphate 3-phosphatase TEP1 (EC 3.1.3.67)
YNL276C	0,381063448	2,532017629	0,033211817	0,179958727	#NV	#NV
YPL033C	0,375168093	1,760289103	0,123351982	0,402580728	SRL4	Oxidoreductase-like protein SRL4 (Suppressor of RAD53 and LCD1 4) (Suppressor of RAD53 null lethality 4)
YLR133W	0,374773673	6,196273617	6,67E-07	1,88E-05	CKI1	Choline kinase (EC 2.7.1.32)
YMR081C	0,374668106	8,583533797	0,000588229	0,008101123	ISF1	Increasing suppression factor 1 (Mitochondrial biogenesis regulation protein 3)
YGL032C	0,373295212	5,573358524	8,63E-06	0,000195608	AGA2	A-agglutinin-binding subunit
YLR152C	0,372462246	7,704504734	1,58E-07	5,07E-06	0	Uncharacterized transporter YLR152C
YFL026W	0,370128459	8,24248746	7,08E-10	3,18E-08	STE2	Pheromone alpha factor receptor
YPR172W	0,369940229	6,479333801	7,33E-05	0,001354707	0	Pyridoxamine 5'-phosphate oxidase homolog (PNP/PMP oxidase homolog) (PNPOx homolog)
YOL103W-B	0,369618537	2,549924832	0,069875711	0,287677735	TY1B-OL	Transposon Ty1-OL Gag-Pol polyprotein (Gag-Pol-p199) (TY1A-TY1B) (Transposon Ty1 TYA-TYB polyprotein) (p190) [Cleaved into: Capsid protein (CA) (Gag-p45) (p54); Ty1 protease (PR) (EC 3.4.23.-) (Pol-p20) (p23); Integrase (IN) (Pol-p71) (p84) (p90); Reverse transcriptase/ribonuclease H (RT) (RT-RH) (EC 2.7.7.49) (EC 2.7.7.7) (EC 3.1.26.4) (Pol-p63) (p60)]
YFR055W	0,367842616	5,738494633	1,84E-12	1,15E-10	IRC7	Putative cystathionine beta-lyase (CBL) (EC 4.4.1.13) (Beta-cystathionase) (Cysteine lyase) (Cysteine-S-conjugate beta-lyase) (Increased recombination centers protein 7)
YIR005W	0,366058345	4,142066726	0,049866858	0,23606903	IST3	U2 snRNP component IST3 (Increased sodium tolerance protein 3) (U2 snRNP protein SNU17)
YDR433W	0,364851517	1,363951143	0,124808786	0,404380704	#NV	#NV
YGR161C-D	0,364741151	1,960384198	0,017835275	0,115323833	TY1B-GR3	Transposon Ty1-GR3 Gag-Pol polyprotein (Gag-Pol-p199) (TY1A-TY1B) (Transposon Ty1 TYA-TYB polyprotein) (p190) [Cleaved into: Capsid protein (CA) (Gag-p45) (p54); Ty1 protease (PR) (EC 3.4.23.-) (Pol-p20) (p23); Integrase (IN) (Pol-p71) (p84) (p90); Reverse transcriptase/ribonuclease H (RT) (RT-RH) (EC 2.7.7.49) (EC 2.7.7.7) (EC 3.1.26.4) (Pol-p63) (p60)]
YLR205C	0,363487546	8,74845945	5,99E-06	0,000139724	HMX1	Heme-binding protein HMX1
YPL186C	0,362577327	8,207801739	2,09E-07	6,51E-06	UIP4	ULP1-interacting protein 4
YER001W	0,361396147	6,396968469	2,43E-13	1,67E-11	MNN1	Alpha-1,3-mannosyltransferase MNN1 (EC 2.4.1.-)
YIR043C	0,360345379	2,077496082	0,010746607	0,081162881	#NV	#NV
YPR158C-D	0,354768119	3,79208488	0,003922936	0,03860416	TY1B-PR3	Transposon Ty1-PR3 Gag-Pol polyprotein (Gag-Pol-p199) (TY1A-TY1B) (Transposon Ty1 TYA-TYB polyprotein) (p190) [Cleaved into: Capsid protein (CA) (Gag-p45) (p54); Ty1 protease (PR) (EC 3.4.23.-) (Pol-p20) (p23); Integrase (IN) (Pol-p71) (p84) (p90); Reverse transcriptase/ribonuclease H (RT) (RT-RH) (EC 2.7.7.49) (EC 2.7.7.7) (EC 3.1.26.4) (Pol-p63) (p60)]
YJR104C	0,354291308	11,02806438	1,33E-10	6,54E-09	SOD1	Superoxide dismutase [Cu-Zn] (EC 1.15.1.1)
YHL050C	0,354226591	5,486356876	0,000309589	0,004727127	0	Uncharacterized protein YHL050C
YIL136W	0,354178033	11,47803313	5,68E-09	2,33E-07	OM45	Mitochondrial outer membrane protein OM45 (Outer membrane protein of 45 kDa)
YKL177W	0,353799897	2,236607576	0,076833014	0,305321575	#NV	#NV
YNL024C	0,3537479	3,454161981	1,72E-06	4,47E-05	EFM6	Protein-lysine N-methyltransferase EFM6 (EC 2.1.1.-) (Elongation factor methyltransferase 6)
YNL195C	0,352334607	9,259672389	9,65E-05	0,001743679	0	Uncharacterized protein YNL195C
YAL067C	0,349752115	3,422002937	0,012188608	0,088257458	SEO1	Probable transporter SEO1
YPR201W	0,349713523	3,438190486	0,003988981	0,038845896	ARR3	Arsenical-resistance protein 3 (Arsenic compounds resistance protein 3) (As(III)/H(+) and Sb(III)/H(+)antiporter)
YDR461W	0,348795309	5,750897194	7,12E-05	0,001324517	MFA1	Mating hormone A-factor 1
YBR302C	0,346406851	1,6223704	0,222708528	0,54910014	COS2	Protein COS2
YFL003C	0,346312223	3,523808606	0,000593094	0,008148151	MSH4	MutS protein homolog 4
YDR261C-D	0,344988161	3,630154955	0,008452086	0,06651752	TY1B-DR4	Transposon Ty1-DR4 Gag-Pol polyprotein (Gag-Pol-p199) (TY1A-TY1B) (Transposon Ty1 TYA-TYB polyprotein) (p190) [Cleaved into: Capsid protein (CA) (Gag-p45) (p54); Ty1 protease (PR) (EC 3.4.23.-) (Pol-p20) (p23); Integrase (IN) (Pol-p71) (p84) (p90); Reverse transcriptase/ribonuclease H (RT) (RT-RH) (EC 2.7.7.49) (EC 2.7.7.7) (EC 3.1.26.4) (Pol-p63) (p60)]
YOR107W	0,342007114	4,418067854	0,018243064	0,117151746	RGS2	Regulator of G-protein signaling 2
YGR225W	0,337701028	4,680244808	0,000913373	0,011585195	AMA1	Meiosis-specific APC/C activator protein AMA1 (Activator of meiotic APC/C protein 1) (Sporulation-specific protein 70)
YGL081W	0,336646454	4,105471467	0,002318818	0,025056608	0	Uncharacterized protein YGL081W
YKL066W	0,336198337	5,285385236	0,007776673	0,06287356	#NV	#NV
YBR177C	0,335981631	7,928810011	2,97E-11	1,54E-09	EHT1	Medium-chain fatty acid ethyl ester synthase/esterase 2 (Alcohol O-acetyltransferase) (EC 2.3.1.84) (EC 3.1.1.-) (Ethanol hexanoyl transferase 1)
snR51	0,335380013	1,033015964	0,256356987	0,590114671	#NV	#NV
YDL223C	0,331531543	9,714233063	0,040468807	0,202890211	HBT1	Protein HBT1 (HUB1 target protein 1)
YNL055C	0,330990585	10,96200171	9,85E-14	6,92E-12	POR1	Mitochondrial outer membrane protein porin 1 (Voltage-dependent anion-selective channel protein 1) (VDAC-1)
YFR054C	0,327659708	1,701214655	0,124167184	0,403897256	0	Uncharacterized protein YFR054C
YKL096W-A	0,326810914	9,379089072	0,000372795	0,005541627	CWP2	Cell wall protein CWP2 (Low pH resistance protein 1)
YNL336W	0,324933189	6,05832918	2,94E-08	1,06E-06	COS1	Protein COS1
YDR223W	0,322910597	6,287688901	0,000199894	0,003267067	CRF1	Transcription factor CRF1 (Corepressor with FHL1 protein 1)
YOR175C	0,322311204	7,733414562	1,85E-10	8,96E-09	ALE1	Lysophospholipid acyltransferase (LPLAT) (EC 2.3.1.23) (EC 2.3.1.51) (1-acyl-sn-glycerol-3-phosphate acyltransferase) (AGPAT) (Lysophosphatidic acid acyltransferase) (LPAAT) (Lysophosphatidylcholine acyltransferase) (LPCAT) (Lysophosphatidylethanolamine acyltransferase) (LPEAT)
YAL008W	0,322121476	7,135494291	1,45E-08	5,43E-07	FUN14	Protein FUN14
YNL334C	0,31784712	2,207717715	0,050255144	0,236899036	SNO2	Probable pyridoxal 5'-phosphate synthase subunit SNO2 (EC 4.3.3.6) (PDX2 homolog 2) (Pdx2.2) (Pyridoxal 5'-phosphate synthase glutaminase subunit) (EC 3.5.1.2)
YLR450W	0,315978293	7,247366423	2,16E-06	5,48E-05	HMG2	3-hydroxy-3-methylglutaryl-coenzyme A reductase 2 (HMG-CoA reductase 2) (EC 1.1.1.34)
YNL332W	0,315727206	2,542251537	0,019484283	0,122463295	THI12	4-amino-5-hydroxymethyl-2-methylpyrimidine phosphate synthase THI12 (HMP-P synthase) (Hydroxymethylpyrimidine phosphate synthase) (Thiamine biosynthesis protein 12) (Thiamine pyrimidine synthase)
YJR094C	0,315632987	5,052595442	0,000299141	0,00459255	IME1	Meiosis-inducing protein 1
YJL215C	0,313115112	1,530872396	0,201183993	0,519345425	#NV	#NV
YKL051W	0,312047591	6,08945799	1,67E-06	4,35E-05	SFK1	Protein SFK1 (Suppressor of four kinase protein 1)
YJL116C	0,309923708	9,093050042	3,02E-05	0,000605485	NCA3	Beta-glucosidase-like protein NCA3, mitochondrial
YBR085C-A	0,309520409	9,021008801	4,65E-07	1,37E-05	0	Uncharacterized protein YBR085C-A
YHR171W	0,309474361	6,372214776	6,75E-06	0,000156056	ATG7	Ubiquitin-like modifier-activating enzyme ATG7 (ATG12-activating enzyme E1 ATG7) (Autophagy-related protein 7) (Cytoplasm to vacuole targeting protein 2)
YBR148W	0,309296605	4,359870105	0,002903986	0,03016173	YSW1	Spore-specific protein YSW1
YHR130C	0,307826032	3,238603811	0,06582189	0,278920267	0	Uncharacterized protein YHR130C
YER175C	0,306640122	8,09257062	1,23E-08	4,71E-07	TMT1	Trans-aconitate 3-methyltransferase (EC 2.1.1.145)
YDR210C-D	0,306636818	2,728721013	0,01601777	0,106639632	TY1B-DR3	Transposon Ty1-DR3 Gag-Pol polyprotein (Gag-Pol-p199) (TY1A-TY1B) (Transposon Ty1 TYA-TYB polyprotein) (p190) [Cleaved into: Capsid protein (CA) (Gag-p45) (p54); Ty1 protease (PR) (EC 3.4.23.-) (Pol-p20) (p23); Integrase (IN) (Pol-p71) (p84) (p90); Reverse transcriptase/ribonuclease H (RT) (RT-RH) (EC 2.7.7.49) (EC 2.7.7.7) (EC 3.1.26.4) (Pol-p63) (p60)]
YGL057C	0,304650012	4,730259775	0,000752381	0,009831695	GEP7	Genetic interactor of prohibitin 7, mitochondrial
YHR123W	0,303246656	5,727051478	8,42E-07	2,32E-05	EPT1	Choline/ethanolaminephosphotransferase 1 (ETHPT) (Ethanolaminephosphotransferase 1) (EC 2.7.8.1) (EC 2.7.8.2) (Aminoalcohol phosphotransferase EPT1)
YOR114W	0,302489449	4,542437787	0,000246958	0,003953431	0	Uncharacterized protein YOR114W
YJR096W	0,301380187	8,379709132	2,77E-07	8,42E-06	0	Uncharacterized oxidoreductase YJR096W (EC 1.-.-.-)
YNL130C	0,300570334	7,235326037	8,67E-08	2,90E-06	CPT1	Cholinephosphotransferase 1 (EC 2.7.8.2) (Aminoalcohol phosphotransferase CPT1) (Diacylglycerol cholinephosphotransferase 1) (Sn-1,2-diacylglycerol cholinephosphotransferase) (CHOPT)
YKR004C	0,300228397	4,306618642	0,00714284	0,059993451	ECM9	Protein ECM9 (Extracellular mutant protein 9)
YLR364W	0,299732438	3,208792984	0,017984959	0,116024669	GRX8	Glutaredoxin-8 (Glutathione-dependent oxidoreductase 8)
YJR105W	0,296437468	8,671981389	2,55E-07	7,82E-06	ADO1	Adenosine kinase (EC 2.7.1.20)
YOL083W	0,295829854	7,324274553	2,65E-06	6,57E-05	ATG34	Autophagy-related protein 34
YDR275W	0,295522983	7,072537029	5,85E-07	1,67E-05	BSC2	Bypass of stop codon protein 2
YNL065W	0,294983091	5,234212447	1,45E-05	0,000311928	AQR1	Probable transporter AQR1
YOR012W	0,292664128	2,302339635	0,116577693	0,391074659	0	Uncharacterized protein YOR012W
YMR105C	0,292442777	9,579329648	0,00014251	0,002419222	PGM2	Phosphoglucomutase 2 (PGM 2) (EC 5.4.2.2) (D-glucose-1,6-diphosphate:D-glucose-1-phosphate phosphotransferase) (Glucose phosphomutase 2)
YJR005C-A	0,291738788	5,531958605	0,067793619	0,282845388	LSO1	Protein LSO1 (Late-annotated small open reading frame 1)
YKL026C	0,291578436	7,717302987	0,000642832	0,008662045	GPX1	Glutathione peroxidase-like peroxiredoxin 1 (EC 1.11.1.15) (Glutathione peroxidase homolog 1) (GPx 1)
YNL284C-B	0,291513889	3,656952724	0,039229161	0,199482947	TY1B-NL1	Transposon Ty1-NL1 Gag-Pol polyprotein (Gag-Pol-p199) (TY1A-TY1B) (Transposon Ty1 TYA-TYB polyprotein) (p190) [Cleaved into: Capsid protein (CA) (Gag-p45) (p54); Ty1 protease (PR) (EC 3.4.23.-) (Pol-p20) (p23); Integrase (IN) (Pol-p71) (p84) (p90); Reverse transcriptase/ribonuclease H (RT) (RT-RH) (EC 2.7.7.49) (EC 2.7.7.7) (EC 3.1.26.4) (Pol-p63) (p60)]
YGL104C	0,291172859	6,598105787	7,83E-07	2,17E-05	VPS73	Vacuolar protein sorting-associated protein 73
YER065C	0,290841411	12,02346109	0,01496105	0,102371917	ICL1	Isocitrate lyase (ICL) (EC 4.1.3.1) (Methylisocitrate lyase) (MICA) (EC 4.1.3.30) (Threo-D(S)-isocitrate glyoxylate-lyase)
YOR185C	0,290495983	8,069329116	2,36E-05	0,000488414	GSP2	GTP-binding nuclear protein GSP2/CNR2
YOL002C	0,290026959	6,252973191	7,29E-05	0,001352597	IZH2	ADIPOR-like receptor IZH2 (Phosphate metabolism protein 36)
YNL093W	0,288347376	5,212255776	0,035182181	0,185797626	YPT53	GTP-binding protein YPT53
YDR107C	0,28792979	5,245452633	4,66E-07	1,37E-05	TMN2	Transmembrane 9 superfamily member 2
YJL157C	0,287577675	6,645895341	0,000114713	0,002039782	FAR1	Cyclin-dependent kinase inhibitor FAR1 (CKI FAR1) (Factor arrest protein)
YNL169C	0,287197451	7,079512847	1,19E-05	0,00026102	PSD1	Phosphatidylserine decarboxylase proenzyme 1, mitochondrial (EC 4.1.1.65) [Cleaved into: Phosphatidylserine decarboxylase 1 beta chain; Phosphatidylserine decarboxylase 1 alpha chain]
YLR118C	0,287105056	6,198138293	2,74E-05	0,000560876	0	Acyl-protein thioesterase 1 (EC 3.1.2.-)
YOL118C	0,284430472	1,287685719	0,360848866	0,700867534	0	Uncharacterized protein YOL118C
YKL103C	0,281710615	8,073411846	2,92E-07	8,77E-06	APE1	Vacuolar aminopeptidase 1 (EC 3.4.11.22) (Aminopeptidase yscI) (Leucine aminopeptidase IV) (LAPIV) (Lysosomal aminopeptidase III) (Polypeptidase) (Vacuolar aminopeptidase I)
YGL121C	0,281524743	8,576963437	1,54E-06	4,08E-05	GPG1	Heterotrimeric G protein gamma subunit GPG1
YIL073C	0,280840282	3,265160519	0,108955116	0,377183308	SPO22	Sporulation-specific protein 22
YLR053C	0,279089933	3,052773597	0,213999963	0,536575543	0	Putative uncharacterized protein YLR053C
YBR047W	0,276607232	6,401655616	0,000132996	0,002292351	FMP23	Protein FMP23, mitochondrial
YDL142C	0,276157251	5,672228254	0,000183155	0,003026904	CRD1	Cardiolipin synthase (CMP-forming) (CLS) (EC 2.7.8.41)
YDR309C	0,274408563	7,302639676	2,80E-06	6,87E-05	GIC2	GTPase-interacting component 2
YDR541C	0,274324609	6,014667549	1,37E-07	4,45E-06	0	Putative uncharacterized oxidoreductase YDR541C (EC 1.1.1.-)
YDR170W-A	0,274258691	3,606699117	0,008096033	0,06464865	TY1A-DR2	Transposon Ty1-DR2 Gag polyprotein (Gag-p49) (Transposon Ty1 protein A) (TY1A) (TYA) (p58) [Cleaved into: Capsid protein (CA) (Gag-p45) (p54); Gag-p4]
YFL055W	0,271916581	4,96671536	0,009070219	0,070491784	AGP3	General amino acid permease AGP3
snR31	0,270921887	3,309447551	0,123745357	0,403087051	#NV	#NV
YBR013C	0,269710901	5,120708623	0,001791328	0,020416782	0	Putative uncharacterized protein YBR013C
YGL033W	0,269095438	1,63987536	0,210702081	0,532173177	HOP2	Homologous-pairing protein 2
YKL162C	0,267585677	5,413855697	0,003654634	0,036604967	0	Protein arginine methyltransferase NDUFAF7 homolog, mitochondrial (EC 2.1.1.320) (NADH dehydrogenase [ubiquinone] complex I, assembly factor 7 homolog) (Protein midA homolog)
YLR360W	0,267385478	5,629014124	2,10E-06	5,39E-05	VPS38	Vacuolar protein sorting-associated protein 38
YNL170W	0,267092002	2,424752715	0,130698586	0,415955877	#NV	#NV
YFL041W-A	0,265771732	3,255488435	0,150687192	0,444001747	0	Uncharacterized protein YFL041W-A
YMR030W	0,265441947	5,672522796	0,000656321	0,008780631	RSF1	Respiration factor 1
YNL200C	0,265328726	8,35989632	1,19E-05	0,000261037	0	NAD(P)H-hydrate epimerase (EC 5.1.99.6) (NAD(P)HX epimerase)
YBR018C	0,264433037	3,712006184	0,03507237	0,185562275	GAL7	Galactose-1-phosphate uridylyltransferase (Gal-1-P uridylyltransferase) (EC 2.7.7.12) (UDP-glucose--hexose-1-phosphate uridylyltransferase)
YER043C	0,263920985	8,602979733	6,56E-08	2,22E-06	SAH1	Adenosylhomocysteinase (AdoHcyase) (EC 3.3.1.1) (S-adenosyl-L-homocysteine hydrolase)
YBL108C-A	0,263812003	3,093081939	0,055595262	0,254482365	PAU9	Seripauperin-9
YBR012W-B	0,263444887	4,182259147	0,005914316	0,052334714	TY1B-BR	Transposon Ty1-BR Gag-Pol polyprotein (Gag-Pol-p199) (TY1A-TY1B) (Transposon Ty1 TYA-TYB polyprotein) (p190) [Cleaved into: Capsid protein (CA) (Gag-p45) (p54); Ty1 protease (PR) (EC 3.4.23.-) (Pol-p20) (p23); Integrase (IN) (Pol-p71) (p84) (p90); Reverse transcriptase/ribonuclease H (RT) (RT-RH) (EC 2.7.7.49) (EC 2.7.7.7) (EC 3.1.26.4) (Pol-p63) (p60)]
YPL014W	0,26269202	5,379561597	5,48E-06	0,000128838	0	Uncharacterized protein YPL014W
YMR090W	0,262247915	8,915171903	7,73E-05	0,001419609	0	UPF0659 protein YMR090W
YKL107W	0,261145559	6,213422686	0,115232197	0,387280147	0	Uncharacterized oxidoreductase YKL107W (EC 1.-.-.-)
YBR030W	0,26075995	5,703060574	7,20E-09	2,91E-07	RKM3	Ribosomal lysine N-methyltransferase 3 (EC 2.1.1.-)
YML042W	0,258659301	10,15987524	0,00052164	0,007383113	CAT2	Carnitine O-acetyltransferase, mitochondrial (Carnitine acetylase) (EC 2.3.1.7)
YGR004W	0,258607314	5,177653021	9,45E-06	0,000211486	PEX31	Peroxisomal membrane protein PEX31 (Peroxin-31)
YFR052C-A	0,258309808	3,483267115	0,146187734	0,437628599	#NV	#NV
YKL121W	0,25790909	6,347896162	1,36E-05	0,000295527	DGR2	2-deoxy-glucose resistant protein 2
YDR453C	0,257104924	6,949791806	0,00253443	0,026819136	TSA2	Peroxiredoxin TSA2 (Prx) (EC 1.11.1.15) (Cytoplasmic thiol peroxidase 2) (cTPx 2) (Thiol-specific antioxidant protein 2) (Thioredoxin peroxidase type Ib) (TPx type Ib)
YML132W	0,256740282	2,446572247	0,218189	0,541999997	COS3	Protein COS3
YGL038C	0,255748626	7,139672328	5,91E-06	0,000138278	OCH1	Initiation-specific alpha-1,6-mannosyltransferase (EC 2.4.1.232) (Outer chain elongation protein 1)
YJR161C	0,25246627	3,691559397	0,029293447	0,164435444	COS5	Protein COS5
YJL119C	0,252005632	2,615043227	0,141723734	0,431857735	#NV	#NV
snR9	0,251878217	2,09984664	0,160751423	0,460702562	#NV	#NV
YIL045W	0,251741269	8,261070275	3,05E-05	0,000609752	PIG2	GSY2-interacting protein PIG2
YHR004C	0,251312173	6,814110802	1,82E-07	5,79E-06	NEM1	Nuclear envelope morphology protein 1 (EC 3.1.3.16)
YLR307W	0,251157099	3,347355344	0,080998003	0,314138214	CDA1	Chitin deacetylase 1 (EC 3.5.1.41)
YBR244W	0,250699181	4,895123521	0,006462327	0,05586433	GPX2	Glutathione peroxidase-like peroxiredoxin 2 (EC 1.11.1.15) (Glutathione peroxidase homolog 2) (GPx 2)
YLR119W	0,249916697	4,466883911	0,004297238	0,040925734	SRN2	Protein SRN2 (ESCRT-I complex subunit VPS37) (Vacuolar protein sorting-associated protein 37)
YMR052W	0,249818784	4,338352618	0,006396199	0,055450812	FAR3	Factor arrest protein 3
YLR227C	0,24810632	4,434123909	0,006901215	0,058522566	ADY4	Accumulates dyads protein 4
YJL097W	0,247925645	6,137936299	0,000432317	0,006276979	PHS1	Very-long-chain (3R)-3-hydroxyacyl-CoA dehydratase PHS1 (EC 4.2.1.134) (3-hydroxyacyl-CoA dehydratase PHS1) (HACD) (PTPLA homolog involved in sphingolipid biosynthesis protein 1)
YML054C	0,247576664	8,21942805	0,007759437	0,062824605	CYB2	Cytochrome b2, mitochondrial (EC 1.1.2.3) (L-lactate dehydrogenase [Cytochrome]) (L-lactate ferricytochrome C oxidoreductase) (L-LCR)
YGR260W	0,246678432	8,488916124	0,000130524	0,002268358	TNA1	High-affinity nicotinic acid transporter (Nicotinic acid permease)
YLR112W	0,246669913	1,593295529	0,203382868	0,522785148	0	Uncharacterized protein YLR112W
YMR147W	0,246585307	4,130204128	0,022196485	0,134980574	0	Uncharacterized protein YMR147W
YIL049W	0,246387689	4,098628261	0,008216018	0,065205937	DFG10	Polyprenol reductase (EC 1.3.1.94) (Protein DFG10)
YOL107W	0,245846994	4,547109824	0,001502394	0,017587402	0	Transmembrane protein 115 homolog
YPR115W	0,24509853	8,037176487	4,88E-05	0,000940888	RGC1	Regulator of the glycerol channel 1
YNL256W	0,244658149	6,059878378	2,16E-06	5,48E-05	FOL1	Folic acid synthesis protein FOL1 [Includes: Dihydroneopterin aldolase (DHNA) (EC 4.1.2.25) (7,8-dihydroneopterin aldolase) (FASA) (FASB); 6-hydroxymethyl-7,8-dihydropterin pyrophosphokinase (HPPK) (EC 2.7.6.3) (2-amino-4-hydroxy-6-hydroxymethyldihydropteridine pyrophosphokinase) (7,8-dihydro-6-hydroxymethylpterin-pyrophosphokinase) (PPPK) (FASC); Dihydropteroate synthase (DHPS) (EC 2.5.1.15) (Di…
YOL114C	0,243644698	4,280360227	0,030739061	0,170338052	0	Putative uncharacterized protein YOL114C
YCR021C	0,243443778	11,46082295	0,000132111	0,002284091	HSP30	30 kDa heat shock protein
YCR097W	0,243418947	5,945469673	0,077146138	0,305916831	HMRA1	Silenced mating-type protein A1 (MATa1 protein)
YER101C	0,242467537	6,371615116	0,001224111	0,014760252	AST2	Protein AST2
YDR218C	0,241937221	3,184586952	0,189365155	0,501433932	SPR28	Sporulation-regulated protein 28
YIL066C	0,241910523	5,718825769	0,014842153	0,101953617	RNR3	Ribonucleoside-diphosphate reductase large chain 2 (EC 1.17.4.1) (Ribonucleotide reductase DNA damage-inducible regulatory subunit 2) (Ribonucleotide reductase R1 subunit 2) (Ribonucleotide reductase large subunit 2)
YNR044W	0,241705316	6,423522627	0,00047776	0,006830877	AGA1	A-agglutinin anchorage subunit (A-agglutinin cell wall attachment subunit)
YNL259C	0,241686861	5,897996207	0,148757335	0,442125224	ATX1	Metal homeostasis factor ATX1
YLR227W-B	0,241293221	3,962690279	0,010230709	0,077599239	TY1B-LR3	Transposon Ty1-LR3 Gag-Pol polyprotein (Gag-Pol-p199) (TY1A-TY1B) (Transposon Ty1 TYA-TYB polyprotein) (p190) [Cleaved into: Capsid protein (CA) (Gag-p45) (p54); Ty1 protease (PR) (EC 3.4.23.-) (Pol-p20) (p23); Integrase (IN) (Pol-p71) (p84) (p90); Reverse transcriptase/ribonuclease H (RT) (RT-RH) (EC 2.7.7.49) (EC 2.7.7.7) (EC 3.1.26.4) (Pol-p63) (p60)]
YDR273W	0,240548853	5,860303781	0,001846012	0,020848157	DON1	Donuts protein 1
YGR108W	0,240173687	6,419945432	0,000139298	0,002371873	CLB1	G2/mitotic-specific cyclin-1
YDR034C-D	0,239430082	4,48149218	0,026692988	0,154149946	TY2B-DR1	Transposon Ty2-DR1 Gag-Pol polyprotein (TY2A-TY2B) (Transposon Ty2 TYA-TYB polyprotein) (Transposon Ty917 protein A) [Cleaved into: Capsid protein (CA); Ty2 protease (PR) (EC 3.4.23.-); Integrase (IN); Reverse transcriptase/ribonuclease H (RT) (RT-RH) (EC 2.7.7.49) (EC 2.7.7.7) (EC 3.1.26.4)]
YIL010W	0,239012037	6,059444624	0,000866379	0,01106406	DOT5	Peroxiredoxin DOT5 (Prx) (EC 1.11.1.15) (Disrupter of telomere silencing protein 5) (Nuclear thiol peroxidase) (nTPx) (Thioredoxin peroxidase)
YHR067W	0,23889467	5,448906969	0,000171094	0,002844307	HTD2	Hydroxyacyl-thioester dehydratase type 2, mitochondrial (EC 4.2.1.-) (3-hydroxyacyl-[acyl-carrier-protein] dehydratase)
YIR037W	0,238431601	8,236256337	0,002551548	0,026949525	HYR1	Glutathione peroxidase-like peroxiredoxin HYR1 (EC 1.11.1.15) (Glutathione peroxidase homolog 3) (GPx 3) (Hydrogen peroxide resistance protein 1) (Oxidant receptor peroxidase 1) (Phospholipid hydroperoxide glutathione peroxidase 3) (PHGPx3)
YDR074W	0,23808404	9,545865594	0,000259097	0,004089514	TPS2	Trehalose-phosphatase (EC 3.1.3.12) (Trehalose synthase complex catalytic subunit TPS2) (Trehalose-6-phosphate phosphatase) (TPP)
YHR048W	0,237958516	2,253689146	0,101529576	0,361989014	YHK8	Probable drug/proton antiporter YHK8
YLR270W	0,23629357	8,610997465	4,68E-05	0,000906333	DCS1	m7GpppX diphosphatase (EC 3.6.1.59) (DCS-1) (Hint-related 7meGMP-directed hydrolase 1) (Protein Dcs1p) (Scavenger mRNA-decapping enzyme DcpS)
YGR194C	0,236203489	7,556913779	0,000283352	0,004410408	XKS1	Xylulose kinase (Xylulokinase) (EC 2.7.1.17)
YDR402C	0,235629863	2,582573934	0,167015835	0,469700689	DIT2	Cytochrome P450-DIT2 (EC 1.14.14.-) (Cytochrome P450 56)
YHR163W	0,234902027	6,40573279	7,33E-09	2,94E-07	SOL3	6-phosphogluconolactonase 3 (6PGL) (EC 3.1.1.31)
YMR315W	0,234550055	7,510011704	5,78E-07	1,66E-05	0	Uncharacterized protein YMR315W
YPL123C	0,234474978	7,298191091	9,39E-06	0,00021113	RNY1	Ribonuclease T2-like (RNase T2-like) (EC 4.6.1.19)
YGR008C	0,234220819	10,08348886	0,006845143	0,05823289	STF2	ATPase-stabilizing factor 15 kDa protein
YER079W	0,234178143	7,486177453	0,000162576	0,002718786	0	Uncharacterized protein YER079W
YPL166W	0,234130261	5,394278626	0,012145581	0,088059377	ATG29	Autophagy-related protein 29
YGR155W	0,233404676	8,701309123	2,55E-05	0,000525665	CYS4	Cystathionine beta-synthase (EC 4.2.1.22) (Beta-thionase) (Serine sulfhydrase) (Sulfur transfer protein 4)
YCR105W	0,232950464	1,557430858	0,243288407	0,574405248	ADH7	NADP-dependent alcohol dehydrogenase 7 (EC 1.1.1.2) (NADP-dependent alcohol dehydrogenase VII) (ADHVII)
YOL108C	0,232916119	5,185555125	0,0073457	0,061072258	INO4	Protein INO4
YLR452C	0,231119552	6,155035287	0,001709592	0,01960448	SST2	Protein SST2
YLR354C	0,230801137	9,556916348	4,99E-07	1,45E-05	TAL1	Transaldolase (EC 2.2.1.2)
YPL229W	0,230644481	5,556483833	0,002569908	0,027092517	0	Uncharacterized protein YPL229W
YER054C	0,230459921	7,706366586	0,000693519	0,009190756	GIP2	GLC7-interacting protein 2
YOR031W	0,230239926	6,191688188	0,007842884	0,063005358	#NV	#NV
YNR004W	0,229365263	3,208304174	0,114063658	0,385082098	SWM2	Nucleolar protein SWM2 (Synthetic With MUD2-delta protein 2)
YPR193C	0,228320834	3,739219054	0,256645729	0,590405273	HPA2	Histone acetyltransferase HPA2 (EC 2.3.1.48)
YNL145W	0,227749028	8,001804318	0,001996992	0,022210528	MFA2	Mating hormone A-factor 2
YER128W	0,227648059	4,833044714	0,005172907	0,047611032	VFA1	VPS4-associated protein 1
YJL164C	0,227472705	7,286132242	2,67E-05	0,00054841	TPK1	cAMP-dependent protein kinase type 1 (PKA 1) (EC 2.7.11.11) (CDC25-suppressing protein kinase) (PK-25)
YOL038C-A	0,226396508	2,509679957	0,178293506	0,489479342	0	Uncharacterized protein YOL038C-A
YMR173W-A	0,226290794	3,762982896	0,120570608	0,397149725	#NV	#NV
YCR100C	0,22628425	4,187491208	0,064713155	0,277151845	0	Uncharacterized protein YCR100C
YMR025W	0,226071061	3,771911508	0,040719376	0,203560653	CSI1	Cop9 signalosome-interactor 1
YMR246W	0,22566239	8,669296472	8,44E-05	0,001540028	FAA4	Long-chain-fatty-acid--CoA ligase 4 (EC 6.2.1.3) (Fatty acid activator 4) (Long-chain acyl-CoA synthetase 4)
YHR183W	0,224690466	8,735495843	6,82E-05	0,001277703	GND1	6-phosphogluconate dehydrogenase, decarboxylating 1 (EC 1.1.1.44)
YLL053C	0,223548969	4,247132897	0,036239421	0,190130072	0	Putative uncharacterized protein YLL053C
YGL085W	0,223506996	4,745576362	0,016052109	0,106677852	LCL3	Probable endonuclease LCL3 (EC 3.1.-.-) (Long chronological lifespan protein 3)
YOL043C	0,223043077	5,970184475	0,00011127	0,00199117	NTG2	Endonuclease III homolog 2 (EC 3.2.2.-) (EC 4.2.99.18) (Bifunctional DNA N-glycosylase/DNA-(apurinic or apyrimidinic site) lyase 2) (DNA glycosylase/AP lyase 2) (Endonuclease III-like glycosylase 2) (Redoxyendonuclease 2)
YDL021W	0,222968507	6,954009724	0,000353018	0,005289619	GPM2	Phosphoglycerate mutase 2 (PGAM 2) (EC 5.4.2.11) (BPG-dependent PGAM 2) (MPGM 2) (Phosphoglyceromutase 2)
YJR155W	0,222594571	7,910297619	0,002807569	0,02932292	AAD10	Putative aryl-alcohol dehydrogenase AAD10 (EC 1.1.1.-)
YJL216C	0,22207173	4,597588945	0,019454828	0,122415092	IMA5	Oligo-1,6-glucosidase IMA5 (EC 3.2.1.10) (Alpha-glucosidase) (Isomaltase 5)
YIL161W	0,221948785	5,13953937	0,004582142	0,043272361	0	Uncharacterized protein YIL161W
YDR261W-B	0,221812364	3,248985376	0,029823087	0,165916757	TY2B-DR3	Transposon Ty2-DR3 Gag-Pol polyprotein (TY2A-TY2B) (Transposon Ty2 TYA-TYB polyprotein) [Cleaved into: Capsid protein (CA); Ty2 protease (PR) (EC 3.4.23.-); Integrase (IN); Reverse transcriptase/ribonuclease H (RT) (RT-RH) (EC 2.7.7.49) (EC 2.7.7.7) (EC 3.1.26.4)]
YLR352W	0,221174778	6,791247777	0,00011758	0,002084165	0	F-box protein YLR352W
YDR033W	0,221043878	10,28719061	4,76E-06	0,000113772	MRH1	Protein MRH1 (Membrane protein related to HSP30)
YNL092W	0,220945979	4,715140606	0,067024169	0,280841765	0	Carnosine N-methyltransferase (EC 2.1.1.22)
YIR033W	0,220683354	7,888653048	0,001186207	0,014333973	MGA2	Protein MGA2
YIL087C	0,220375845	6,690645769	0,001067934	0,013217454	AIM19	Altered inheritance of mitochondria protein 19, mitochondrial
YDR204W	0,220138857	7,700902659	0,000228715	0,003714306	COQ4	Ubiquinone biosynthesis protein COQ4, mitochondrial (Coenzyme Q biosynthesis protein 4)
YKR003W	0,219811262	6,881839238	2,00E-05	0,000418906	OSH6	Oxysterol-binding protein homolog 6
YBR072W	0,219563837	13,12576806	0,000536243	0,007570731	HSP26	Heat shock protein 26 (26 kDa heat shock protein)
YGL194C-A	0,21813591	4,009140117	0,039499502	0,20001075	0	Uncharacterized protein YGL194C-A
YPR127W	0,217910211	8,94571413	0,010189099	0,077473003	0	Putative pyridoxal reductase (PL reductase) (PL-red) (EC 1.1.1.65)
YKL151C	0,217886658	9,554800941	8,82E-05	0,001603048	0	ATP-dependent (S)-NAD(P)H-hydrate dehydratase (EC 4.2.1.93) (ATP-dependent NAD(P)HX dehydratase)
YOR344C	0,217488844	7,235459188	9,36E-06	0,00021113	TYE7	Serine-rich protein TYE7 (Basic-helix-loop-helix protein SGC1)
YOL106W	0,217105119	1,412296672	0,317253487	0,659189649	#NV	#NV
YLR226W	0,216057919	4,66782088	0,013980003	0,097582157	BUR2	Protein BUR2 (Bypass UAS requirement protein 2) (Chromosome stability protein 4)
YPR071W	0,215810894	4,134921932	0,018830313	0,119562158	0	Uncharacterized membrane protein YPR071W
YKR102W	0,215335668	5,471643996	0,003968471	0,038780588	FLO10	Flocculation protein FLO10 (Flocculin-10)
YBR194W	0,214538936	4,209444104	0,022563841	0,136329273	AIM4	Altered inheritance of mitochondria protein 4 (Synthetic with old yellow enzyme protein 1)
YGR044C	0,213820757	7,806780024	3,39E-05	0,000673706	RME1	Zinc finger protein RME1
YLR241W	0,212443756	7,112277551	5,34E-06	0,000126046	CSC1	Calcium permeable stress-gated cation channel 1 (ScCSC1)
YBR128C	0,21192773	5,372481746	0,029354994	0,164452355	ATG14	Autophagy-related protein 14 (Cytoplasm to vacuole targeting protein 12)
YPL247C	0,211857834	7,894207846	0,096228587	0,34865349	0	WD repeat-containing protein YPL247C
YPR007C	0,2109717	4,968636294	0,047073726	0,225112567	REC8	Meiotic recombination protein REC8 (Cohesin REC8) (Sporulation protein 69)
YPR184W	0,210751556	9,652283055	0,000278325	0,004356289	GDB1	Glycogen debranching enzyme (Glycogen debrancher) [Includes: 4-alpha-glucanotransferase (EC 2.4.1.25) (Oligo-1,4-1,4-glucantransferase); Amylo-alpha-1,6-glucosidase (Amylo-1,6-glucosidase) (EC 3.2.1.33) (Dextrin 6-alpha-D-glucosidase)]
YDR380W	0,20985888	9,015318922	0,005691408	0,050923603	ARO10	Transaminated amino acid decarboxylase (EC 4.1.1.-) (EC 4.1.1.43) (EC 4.1.1.72) (EC 4.1.1.74) (EC 4.1.1.80) (Thiamine diphosphate-dependent phenylpyruvate decarboxylase) (PPDC) (Thiamine pyrophosphate-dependent 2-oxo-acid decarboxylase) (2ODC) (Transaminated branched-chain amino acid decarboxylase)
YOL071W	0,209638964	6,365977141	0,001154867	0,013985342	SDH5	Succinate dehydrogenase assembly factor 2, mitochondrial (SDH assembly factor 2) (SDHAF2)
YJL170C	0,209623093	4,295440374	0,086344074	0,327152631	ASG7	Protein ASG7 (A-specific gene 7 protein)
YER066W	0,209378839	5,136539666	0,011748411	0,086269202	RRT13	Regulator of rDNA transcription protein 13
YHL010C	0,209049312	5,924352877	0,000352954	0,005289619	ETP1	RING finger protein ETP1 (BRAP2 homolog) (Ethanol tolerance protein 1)
YHR008C	0,209013443	9,867526824	0,009667737	0,074517163	SOD2	Superoxide dismutase [Mn], mitochondrial (EC 1.15.1.1)
YDR379C-A	0,208993715	5,225200003	0,038310385	0,19635732	SDH6	Succinate dehydrogenase assembly factor 1, mitochondrial (SDH assembly factor 1) (SDHAF1)
YPR121W	0,208293688	5,65612042	6,81E-05	0,001277703	THI22	Thiamine biosynthesis protein THI22
YBR149W	0,208156098	9,66808499	6,21E-05	0,001186428	ARA1	D-arabinose dehydrogenase [NAD(P)+] heavy chain (EC 1.1.1.117) (AKR3C)
YOR177C	0,207880807	4,253460271	0,053182114	0,246763254	MPC54	Meiotic plaque component protein 54
YML100W	0,207851032	10,0535291	0,003158361	0,032562989	TSL1	Trehalose synthase complex regulatory subunit TSL1 (Alpha,alpha-trehalose-phosphate synthase [UDP-forming] 123 kDa subunit)
YFL014W	0,207124282	12,12408952	0,003390703	0,034381109	HSP12	12 kDa heat shock protein (Glucose and lipid-regulated protein)
YDL124W	0,206927758	10,19845212	0,000644711	0,008666575	0	NADPH-dependent alpha-keto amide reductase (AKR-E) (EC 1.2.1.-) (YKAR)
YDR157W	0,206678185	1,366768545	0,411521727	0,737118452	0	Uncharacterized protein YDR157W
YKR052C	0,206358369	7,052259803	0,00113579	0,013873922	MRS4	Mitochondrial RNA-splicing protein MRS4
YLR369W	0,206348379	7,772262354	2,79E-05	0,000567441	SSQ1	Heat shock protein SSQ1, mitochondrial (Stress-seventy subfamily Q protein 1) (mtHSP70 homolog)
YLR214W	0,206258988	8,743526596	0,005093847	0,046998896	FRE1	Ferric/cupric reductase transmembrane component 1 (EC 1.16.1.9) (Ferric-chelate reductase 1)
YMR283C	0,205416148	5,10026422	0,006183918	0,05418244	RIT1	tRNA A64-2'-O-ribosylphosphate transferase (EC 2.4.2.-) (Initiator tRNA phosphoribosyl-transferase)
YDR315C	0,205027698	4,747142909	0,071803994	0,29152214	IPK1	Inositol-pentakisphosphate 2-kinase (EC 2.7.1.158) (Inositol-1,3,4,5,6-pentakisphosphate 2-kinase) (Ins(1,3,4,5,6)P5 2-kinase) (InsP5 2-kinase)
YKL219W	0,204398212	5,353678521	0,007304565	0,061072258	COS9	Protein COS9
YFL030W	0,204385354	8,872362027	0,016260495	0,107744951	AGX1	Alanine--glyoxylate aminotransferase 1 (EC 2.6.1.44)
YPR081C	0,204119594	6,411779786	0,000136434	0,002330153	GRS2	Glycine--tRNA ligase 2 (EC 6.1.1.14) (Diadenosine tetraphosphate synthetase) (Ap4A synthetase) (EC 2.7.7.-) (Glycyl-tRNA synthetase 2) (GlyRS 2) (GlyRS2)
YJR078W	0,203620573	6,039640057	0,007614713	0,062233905	BNA2	Indoleamine 2,3-dioxygenase (IDO) (EC 1.13.11.52) (Biosynthesis of nicotinic acid protein 2)
YDR263C	0,203317299	5,568075403	0,021313965	0,131607879	DIN7	DNA damage-inducible protein DIN7 (EC 3.1.-.-)
YNL326C	0,201879155	5,942426125	0,001751438	0,0200027	PFA3	Palmitoyltransferase PFA3 (EC 2.3.1.225) (Protein fatty acyltransferase 3)
YLR174W	0,201627894	9,847414906	0,029814956	0,165916757	IDP2	Isocitrate dehydrogenase [NADP] cytoplasmic (IDH) (EC 1.1.1.42) (IDP) (NADP(+)-specific ICDH) (Oxalosuccinate decarboxylase)
YGR201C	0,201185741	8,604611692	0,007325251	0,061072258	0	Putative elongation factor 1 gamma homolog
YPL109C	0,200969405	6,211107865	0,00381251	0,037782175	0	ABC1 family protein YPL109C, mitochondrial
YIL033C	0,200745497	8,827648143	0,000450943	0,006497047	BCY1	cAMP-dependent protein kinase regulatory subunit (cAPK regulatory subunit) (Bypass of cyclase mutations protein 1) (Protein kinase A regulatory subunit) (PKA regulatory subunit)
YER179W	0,200587756	2,929552376	0,208068392	0,528015536	DMC1	Meiotic recombination protein DMC1
YIR030C	0,200494791	2,112941828	0,180724188	0,491846908	DCG1	Protein DCG1
YHR015W	0,199436535	3,311833393	0,158341464	0,457365318	MIP6	RNA-binding protein MIP6 (MEX67-interacting protein 6)
YPR120C	0,199230587	5,417600708	0,0052552	0,048249945	CLB5	S-phase entry cyclin-5
YHR214C-B	0,19870018	3,343279981	0,112299256	0,382904977	TY1B-H	Transposon Ty1-H Gag-Pol polyprotein (Gag-Pol-p199) (TY1A-TY1B) (Transposon Ty1 TYA-TYB polyprotein) (p190) [Cleaved into: Capsid protein (CA) (Gag-p45) (p54); Ty1 protease (PR) (EC 3.4.23.-) (Pol-p20) (p23); Integrase (IN) (Pol-p71) (p84) (p90); Reverse transcriptase/ribonuclease H (RT) (RT-RH) (EC 2.7.7.49) (EC 2.7.7.7) (EC 3.1.26.4) (Pol-p63) (p60)]
YDL146W	0,198258539	5,646479062	0,006850319	0,05823289	LDB17	Protein LDB17 (Low dye-binding protein 17)
YNL211C	0,19763928	3,38050669	0,125074824	0,404616121	MRX7	MIOREX complex component 7 (Mitochondrial organization of gene expression protein 7)
YGR040W	0,197637911	4,896444645	0,001435544	0,016875146	KSS1	Mitogen-activated protein kinase KSS1 (MAP kinase KSS1) (EC 2.7.11.24) (Kinase suppressor of SST2)
YLL040C	0,19655747	8,07261397	0,023260848	0,138758812	VPS13	Vacuolar protein sorting-associated protein 13 (Suppression of the onset of impotence protein 1) (Vacuolar protein-targeting protein 2)
YOL052C-A	0,195736381	9,803687749	0,015270921	0,103507002	DDR2	Protein DDR2
YKR049C	0,195234825	8,112301666	0,00401494	0,03903105	FMP46	Putative redox protein FMP46, mitochondrial (EC 1.-.-.-) (Found in mitochondrial proteome protein 46)
YBR126C	0,194513587	10,57559471	0,007642177	0,062233905	TPS1	Alpha,alpha-trehalose-phosphate synthase [UDP-forming] 56 kDa subunit (EC 2.4.1.15) (General glucose sensor subunit 1) (Glycogen metabolism control protein GLC6) (Trehalose synthase complex catalytic subunit TPS1) (Trehalose-6-phosphate synthase) (UDP-glucose-glucosephosphate glucosyltransferase)
YML050W	0,194492186	4,709690915	0,036687419	0,191408179	AIM32	Altered inheritance of mitochondria protein 32
YNL249C	0,194187825	4,951889603	0,016061481	0,106677852	MPA43	Protein MPA43
YOR291W	0,194030569	6,565336113	0,003794946	0,037701233	YPK9	Vacuolar cation-transporting ATPase YPK9 (EC 3.6.3.-) (PARK9 homolog)
YPR200C	0,193014132	2,688929919	0,258196273	0,591712841	ARR2	Arsenical-resistance protein 2
YKL189W	0,192808986	6,232401938	0,00058491	0,008095099	HYM1	Protein HYM1
YOR003W	0,192748598	5,449188879	0,013532202	0,095285014	YSP3	Subtilisin-like protease 3 (EC 3.4.21.-) (Subtilisin-like protease III)
YPR026W	0,19262969	8,654406382	0,005587852	0,050371785	ATH1	Vacuolar acid trehalase (EC 3.2.1.28) (Alpha,alpha-trehalase) (Alpha,alpha-trehalose glucohydrolase)
YKL035W	0,192163741	9,147585225	0,028652788	0,161484468	UGP1	UTP--glucose-1-phosphate uridylyltransferase (EC 2.7.7.9) (UDP-glucose pyrophosphorylase) (UDPGP) (UGPase)
YNR075W	0,192144411	4,510214529	0,058681948	0,26140441	COS10	Protein COS10
YHL006C	0,191632073	4,324755195	0,061087435	0,268164296	SHU1	Suppressor of HU sensitivity involved in recombination protein 1
YKL209C	0,190568895	7,785315473	0,000821706	0,010614172	STE6	Alpha-factor-transporting ATPase (EC 7.4.2.7) (Mating factor A secretion protein STE6) (Multiple drug resistance protein homolog) (P-glycoprotein)
YPR119W	0,190315985	5,404963166	0,003797633	0,037701233	CLB2	G2/mitotic-specific cyclin-2
YJL199C	0,19005578	4,897133875	0,020636377	0,128039657	MBB1	Uncharacterized protein MBB1
YPR073C	0,190033101	6,52768035	0,020674323	0,128080508	LTP1	Low molecular weight phosphotyrosine protein phosphatase (EC 3.1.3.48) (Low molecular weight cytosolic acid phosphatase) (EC 3.1.3.2) (PTPase)
YBR186W	0,189748502	2,156569565	0,313447337	0,654707735	PCH2	Pachytene checkpoint protein 2
YMR196W	0,189351122	8,94417729	0,000435377	0,006305116	0	Uncharacterized protein YMR196W
YBR026C	0,189105604	8,688694223	0,000232645	0,003767242	ETR1	Enoyl-[acyl-carrier-protein] reductase, mitochondrial (EC 1.3.1.104) (2-enoyl thioester reductase) (Mitochondrial respiratory function protein 1)
YMR316C-B	0,188871979	4,484125277	0,090740788	0,335663256	#NV	#NV
YJR079W	0,188501532	1,100844524	0,509779636	0,806134649	0	Uncharacterized protein YJR079W
YNL146C-A	0,188431435	3,349472859	0,264874676	0,599471417	0	Uncharacterized protein YNL146C-A
YLR271W	0,187704902	5,865558882	0,006214007	0,054218175	0	Uncharacterized protein YLR271W
YGL116W	0,187373451	6,346396577	0,000492985	0,007030672	CDC20	APC/C activator protein CDC20 (Cell division control protein 20)
YGR127W	0,187253622	6,470203248	0,002198808	0,024084023	0	Uncharacterized protein YGR127W
YHR016C	0,186993381	7,883319936	0,001890222	0,021242315	YSC84	Protein YSC84 (LAS seventeen-binding protein 4) (LAS17-binding protein 4)
YOL091W	0,186697071	2,836987726	0,18231285	0,492981668	SPO21	Sporulation-specific protein 21 (Meiotic plaque component protein 70)
YHR050W-A	0,186479112	1,265633941	0,515555741	0,808514571	0	Putative uncharacterized protein YHR050W-A
YML126C	0,186122143	8,191656225	0,007829855	0,063005358	ERG13	Hydroxymethylglutaryl-CoA synthase (HMG-CoA synthase) (EC 2.3.3.10) (3-hydroxy-3-methylglutaryl coenzyme A synthase)
YOL084W	0,185896909	8,576175948	0,040424351	0,202890211	PHM7	Phosphate metabolism protein 7
YEL005C	0,185440547	6,098116662	0,012282272	0,088821214	VAB2	Biogenesis of lysosome-related organelles complex 1 subunit VAB2 (BLOC-1 subunit VAB2) (VAC8-binding protein 2)
YDR022C	0,185018963	6,2444835	0,003982835	0,038845896	ATG31	Autophagy-related protein 31 (CIK1 suppressor protein 1) (Protein CIS1)
YLR258W	0,184756286	9,904353877	0,001506623	0,017600244	GSY2	Glycogen [starch] synthase isoform 2 (EC 2.4.1.11)
YNL257C	0,184499598	6,380636776	0,00083872	0,010784363	SIP3	Membrane-anchored lipid-binding protein SIP3 (Lipid transfer protein anchored at membrane contact sites 3) (SNF1-interacting protein 3)
YJR025C	0,184287357	6,643354371	0,000457652	0,006560069	BNA1	3-hydroxyanthranilate 3,4-dioxygenase (EC 1.13.11.6) (3-hydroxyanthranilate oxygenase) (3-HAO) (3-hydroxyanthranilic acid dioxygenase) (HAD) (Biosynthesis of nicotinic acid protein 1)
YNR030W	0,184195572	6,57721929	6,30E-05	0,001200479	ALG12	Dol-P-Man:Man(7)GlcNAc(2)-PP-Dol alpha-1,6-mannosyltransferase (EC 2.4.1.260) (Asparagine-linked glycosylation protein 12) (Dolichyl-P-Man:Man(7)GlcNAc(2)-PP-dolichyl-alpha-1,6-mannosyltransferase) (Extracellular mutant protein 39) (Mannosyltransferase ALG12)
YGL258W-A	0,184180154	3,727018177	0,149097824	0,442334042	0	Uncharacterized protein YGL258W-A
YBR147W	0,184051575	6,558516389	0,02552618	0,148787975	RTC2	Probable vacuolar amino acid transporter YPQ3 (PQ-loop repeat-containing protein 3) (Protein RTC2) (Restriction of telomere capping protein 2)
YNL015W	0,183511155	9,311070668	0,001352254	0,016030199	PBI2	Protease B inhibitor 2 (Proteinase inhibitor I(B)2)
YGR096W	0,183398039	3,759639195	0,075737742	0,302897062	TPC1	Mitochondrial thiamine pyrophosphate carrier 1
YDR501W	0,183337203	4,368985787	0,011077693	0,082728765	PLM2	Protein PLM2 (Plasmid maintenance protein 2)
YEL004W	0,182518756	4,940035261	0,014632305	0,100758485	YEA4	UDP-N-acetylglucosamine transporter YEA4
YGL067W	0,182447142	5,772805016	0,000848695	0,010887708	NPY1	NADH pyrophosphatase (EC 3.6.1.22)
YDR078C	0,182338958	4,311994456	0,064972208	0,277415528	SHU2	Suppressor of hydroxyurea sensitivity protein 2
YLR001C	0,182290492	7,014417022	0,000323115	0,004893754	0	FAS1 domain-containing protein YLR001C
YML070W	0,181885308	9,123327107	0,00075061	0,009831415	DAK1	Dihydroxyacetone kinase 1 (DHA kinase 1) (EC 2.7.1.28) (EC 2.7.1.29) (Glycerone kinase 1) (Triokinase 1) (Triose kinase 1)
YHL044W	0,181404293	6,400621908	0,002938062	0,030403256	0	DUP240 protein YHL044W
YHL047C	0,181211161	11,1014244	0,057634052	0,258187896	ARN2	Siderophore iron transporter ARN2 (Triacetylfusarinine C permease) (Triacetylfusarinine C transporter 1)
YPL017C	0,181006185	6,953960542	0,076651835	0,304817169	IRC15	Increased recombination centers protein 15
YLR356W	0,180443171	7,270701652	0,009705792	0,074605811	ATG33	Autophagy-related protein 33
YGR067C	0,180154874	9,623467937	0,057666099	0,258187896	0	Zinc finger protein YGR067C
YAL062W	0,179993966	9,799972119	0,091574862	0,337858928	GDH3	NADP-specific glutamate dehydrogenase 2 (NADP-GDH 2) (EC 1.4.1.4) (NADP-dependent glutamate dehydrogenase 2)
YLR087C	0,179905789	6,058731268	0,014485147	0,100236504	CSF1	Protein CSF1 (Cold sensitive for fermentation protein 1)
YIL138C	0,179887908	7,111665525	0,011465096	0,084654896	TPM2	Tropomyosin-2
YML056C	0,179761536	7,046753086	0,001142029	0,013889745	IMD4	Inosine-5'-monophosphate dehydrogenase 4 (IMP dehydrogenase 4) (IMPD 4) (IMPDH 4) (EC 1.1.1.205)
YCR102C	0,179687611	4,277510167	0,081337621	0,314512327	0	Uncharacterized protein YCR102C
YJL161W	0,179615608	6,478243474	0,014122059	0,098326217	FMP33	Mitochondrial membrane protein FMP33
YCR010C	0,179290607	10,2355281	0,177028223	0,488281899	ADY2	Accumulation of dyads protein 2 (Ammonia transport outward protein 1)
YLR165C	0,178827388	5,688101507	0,00673871	0,05754531	PUS5	21S rRNA pseudouridine(2819) synthase (EC 5.4.99.43) (Pseudouridine synthase 5) (Pseudouridylate synthase PUS5) (Uracil hydrolyase PUS5)
YGL259W	0,178621295	4,487164597	0,059243242	0,262820164	YPS5	Yapsin-5 (Aspartic proteinase-like protein YPS5)
YGR112W	0,178427279	6,485990342	0,005703072	0,050946835	SHY1	Cytochrome oxidase assembly protein SHY1 (SURF1 homolog of Yeast) (SURF1-like protein)
YMR088C	0,177272856	6,847025756	0,00040952	0,005976863	VBA1	Vacuolar basic amino acid transporter 1
YGL136C	0,177207811	5,681438823	0,013270178	0,094386238	MRM2	rRNA methyltransferase 2, mitochondrial (EC 2.1.1.168) (21S rRNA (uridine(2791)-2'-O)-methyltransferase) (21S rRNA [Um2791] 2'-O-methyltransferase)
YJL167W	0,176688766	9,078330707	0,001316989	0,015659627	ERG20	Farnesyl pyrophosphate synthase (FPP synthase) (FPS) (EC 2.5.1.10) ((2E,6E)-farnesyl diphosphate synthase) (Dimethylallyltranstransferase) (EC 2.5.1.1) (Farnesyl diphosphate synthase) (Geranyltranstransferase)
YOR209C	0,176647455	8,085206247	0,000246615	0,003953431	NPT1	Nicotinate phosphoribosyltransferase (NAPRTase) (EC 6.3.4.21)
snR86	0,176376793	4,749628489	0,496628796	0,797987043	#NV	#NV
YLR263W	0,176209792	4,658978953	0,023809224	0,141271415	RED1	Protein RED1 (Reductional division protein 1)
YMR156C	0,176153292	4,44834861	0,068430923	0,284403369	TPP1	Polynucleotide 3'-phosphatase (EC 3.1.3.32) (2'(3')-polynucleotidase) (DNA 3'-phosphatase) (Three prime phosphatase)
YBR111W-A	0,176133559	5,715916643	0,046296395	0,222383491	SUS1	Transcription and mRNA export factor SUS1
YJR116W	0,1761319	5,808399946	0,015413952	0,104225028	TDA4	Topoisomerase I damage affected protein 4
YER187W	0,175964455	4,745829369	0,026596683	0,153751813	0	Uncharacterized protein YER187W
YJL192C	0,175839665	6,936862234	0,01116142	0,083067571	SOP4	Protein SOP4 (Suppressor of PMA1-7 protein 4)
YGR131W	0,175346234	4,380349297	0,070455645	0,288760224	FHN1	Non-classical export protein 2 homolog 1 (Functional homolog of NCE102)
YBL098W	0,175212831	6,411585021	0,007359183	0,061072258	BNA4	Kynurenine 3-monooxygenase (EC 1.14.13.9) (Biosynthesis of nicotinic acid protein 4) (Kynurenine 3-hydroxylase)
YDR322C-A	0,173905934	7,925928763	0,09907611	0,355497231	TIM11	ATP synthase subunit e, mitochondrial (ATPase subunit e) (Translocase of the inner membrane protein 11)
YBL016W	0,173884174	6,879516376	0,001896143	0,021266322	FUS3	Mitogen-activated protein kinase FUS3 (MAP kinase FUS3) (EC 2.7.11.24)
YLR108C	0,17383765	5,2359092	0,027030211	0,155458295	0	BTB/POZ domain-containing protein YLR108C
YDR403W	0,173614657	4,481416486	0,066017174	0,278920267	DIT1	Spore wall maturation protein DIT1
YLR326W	0,173509959	5,625288631	0,005611806	0,050371785	0	Uncharacterized membrane protein YLR326W
YKL071W	0,173509695	4,514136458	0,140450198	0,43024798	0	Uncharacterized oxidoreductase YKL071W
YAL009W	0,173360106	4,994849157	0,013527875	0,095285014	SPO7	Sporulation-specific protein SPO7
YBR145W	0,173335965	6,642534819	0,004459301	0,042254324	ADH5	Alcohol dehydrogenase 5 (EC 1.1.1.1) (Alcohol dehydrogenase V)
YKL221W	0,173297875	3,709710239	0,269730105	0,606523359	MCH2	Probable transporter MCH2
YDR376W	0,173095807	6,452668886	0,000793725	0,010323941	ARH1	Probable NADPH:adrenodoxin oxidoreductase, mitochondrial (AR) (Adrenodoxin reductase) (EC 1.18.1.6) (Ferredoxin--NADP(+) reductase) (Ferredoxin reductase)
YBR056W	0,172678505	8,579314868	0,004814068	0,045008734	0	Uncharacterized glycosyl hydrolase YBR056W (EC 3.2.1.-)
YPR098C	0,172472496	7,461914098	0,005797562	0,051545099	0	Uncharacterized mitochondrial outer membrane protein YPR098C
YOR217W	0,171759594	6,818222888	0,002198457	0,024084023	RFC1	Replication factor C subunit 1 (Replication factor C1) (Activator 1 95 kDa subunit) (Cell division control protein 44)
YDL104C	0,171735133	4,562988792	0,11328999	0,384350887	QRI7	tRNA N6-adenosine threonylcarbamoyltransferase, mitochondrial (EC 2.3.1.234) (N6-L-threonylcarbamoyladenine synthase) (t(6)A synthase) (t(6)A37 threonylcarbamoyladenosine biosynthesis protein QRI7) (tRNA threonylcarbamoyladenosine biosynthesis protein QRI7)
YNR029C	0,171731552	6,251710317	0,002156575	0,023760382	0	Uncharacterized protein YNR029C
YLR290C	0,171699215	5,958984271	0,017465492	0,113455027	COQ11	MIOREX complex component 2 (Mitochondrial organization of gene expression protein 2)
YGR019W	0,171476806	8,596758695	0,001851438	0,020848157	UGA1	4-aminobutyrate aminotransferase (EC 2.6.1.19) (GABA aminotransferase) (GABA-AT) (Gamma-amino-N-butyrate transaminase) (GABA transaminase)
YGR015C	0,171357687	4,78987419	0,07410144	0,297624009	EAT1	Ethanol acetyltransferase 1 (EC 2.3.1.268) (Acetyl-CoA hydrolase) (EC 3.1.2.1) (Acetyl-CoA thioesterase) (Alcohol acetyltransferase) (AAT) (Ethyl acetate esterase) (EC 3.1.1.-)
YAR019C	0,171268242	5,59370854	0,020216373	0,126217557	CDC15	Cell division control protein 15 (EC 2.7.11.1)
YKR012C	0,171194688	2,98350497	0,344058423	0,684099179	#NV	#NV
YHL035C	0,171185396	9,168355902	0,002510819	0,026619415	VMR1	ABC transporter ATP-binding protein/permease VMR1 (Vacuolar multidrug resistance protein 1)
YBL089W	0,171042617	5,616347094	0,015617954	0,104988031	AVT5	Vacuolar amino acid transporter 5
YGR122C-A	0,170997222	2,104092892	0,343032285	0,683267781	#NV	#NV
YMR170C	0,170658668	6,710450179	0,023874372	0,141508541	ALD2	Aldehyde dehydrogenase [NAD(P)+] 1 (EC 1.2.1.3)
YJL185C	0,170639245	6,371437818	0,121241401	0,398628106	ATG36	Autophagy-related protein 36
YML110C	0,170533681	8,3698136	0,000288054	0,004458889	COQ5	2-methoxy-6-polyprenyl-1,4-benzoquinol methylase, mitochondrial (EC 2.1.1.201) (2-hexaprenyl-6-methoxy-1,4-benzoquinol methyltransferase) (Ubiquinone biosynthesis methyltransferase COQ5)
YHR017W	0,170275679	6,123263	0,00978569	0,075014724	YSC83	UPF0744 protein YSC83
YPR122W	0,170003659	6,664210111	0,001546479	0,017991023	AXL1	Putative protease AXL1 (EC 3.4.24.-)
YHR071W	0,169849882	7,913510322	0,072549409	0,293911412	PCL5	PHO85 cyclin-5 (G1/S-specific cyclin PCL5)
YPR069C	0,169839214	7,28541931	0,000282806	0,004410408	SPE3	Spermidine synthase (SPDSY) (EC 2.5.1.16) (Putrescine aminopropyltransferase)
YOL104C	0,169811481	4,206376719	0,014894206	0,102061641	NDJ1	Non-disjunction protein 1 (Telomere-associated meiosis protein 1)
YHR084W	0,169800124	5,443529401	0,013158861	0,093951259	STE12	Protein STE12
YLR306W	0,169660403	4,720233633	0,106264636	0,371352193	UBC12	NEDD8-conjugating enzyme UBC12 (EC 2.3.2.-) (RUB1-conjugating enzyme) (Ubiquitin carrier protein 12)
YGR037C	0,169503268	7,306099274	1,17E-05	0,000257841	ACB1	Acyl-CoA-binding protein (ACBP)
YDR241W	0,168871827	2,913854125	0,274999462	0,613670365	#NV	#NV
YKL091C	0,168746433	7,58080682	0,011355074	0,084063451	0	CRAL-TRIO domain-containing protein YKL091C
YHR005C	0,168686887	7,021352321	0,000417805	0,006081978	GPA1	Guanine nucleotide-binding protein alpha-1 subunit (GP1-alpha)
YPR068C	0,168499526	4,98182711	0,00504334	0,046609418	HOS1	Histone deacetylase HOS1 (EC 3.5.1.98)
YDL241W	0,168427658	3,772609215	0,05619906	0,255756275	0	Uncharacterized protein YDL241W
YLR153C	0,168230814	9,443614914	0,001393224	0,01645526	ACS2	Acetyl-coenzyme A synthetase 2 (EC 6.2.1.1) (Acetate--CoA ligase 2) (Acyl-activating enzyme 2)
YHR104W	0,168057396	8,928282321	0,002613915	0,02745344	GRE3	NADPH-dependent aldose reductase GRE3 (AR) (EC 1.1.1.21) (Genes de respuesta a estres protein 3) (NADPH-dependent aldo-keto reductase GRE3) (Xylose reductase) (EC 1.1.1.-)
YMR320W	0,167541836	4,319969214	0,195450948	0,510302784	0	Uncharacterized protein YMR320W
YML064C	0,167459794	5,296660325	0,003765193	0,03757836	TEM1	Protein TEM1
YLR410W-B	0,16724364	6,120801542	0,021914076	0,133746685	TY2B-LR1	Transposon Ty2-LR1 Gag-Pol polyprotein (TY2A-TY2B) (Transposon Ty2 TYA-TYB polyprotein) [Cleaved into: Capsid protein (CA); Ty2 protease (PR) (EC 3.4.23.-); Integrase (IN); Reverse transcriptase/ribonuclease H (RT) (RT-RH) (EC 2.7.7.49) (EC 2.7.7.7) (EC 3.1.26.4)]
YOL049W	0,16723455	7,327803864	0,000572916	0,008008	GSH2	Glutathione synthetase (GSH synthetase) (GSH-S) (EC 6.3.2.3) (Glutathione synthase)
YJL132W	0,167169472	6,304111541	0,00554579	0,050227038	0	Uncharacterized protein YJL132W
YNL180C	0,166353568	8,22314151	0,007369103	0,061072258	RHO5	GTP-binding protein RHO5
snR10	0,166004738	0,942990538	0,594737287	0,851896635	#NV	#NV
YDR272W	0,165932223	7,846312187	0,004769771	0,044668905	GLO2	Hydroxyacylglutathione hydrolase, cytoplasmic isozyme (EC 3.1.2.6) (Glyoxalase II) (Glx II)
YGL251C	0,165909806	4,04827538	0,033507508	0,180835269	HFM1	ATP-dependent DNA helicase MER3 (EC 3.6.4.12) (Protein HFM1)
YPR066W	0,165576692	4,665021781	0,110849328	0,381188722	UBA3	NEDD8-activating enzyme E1 catalytic subunit (EC 6.2.1.-) (RUB1-activating enzyme E1) (Ubiquitin-activating enzyme E1 3) (Ubiquitin-like protein-activating enzyme)
YAL003W	0,164996345	9,402167368	0,00657799	0,056554685	EFB1	Elongation factor 1-beta (EF-1-beta) (Eukaryotic elongation factor 1Balpha) (eEF1Balpha) (Translation elongation factor 1B alpha)
YOL001W	0,164921521	5,654031946	0,012123358	0,088011822	PHO80	PHO85 cyclin PHO80 (Aminoglycoside antibiotic sensitivity protein 3) (Phosphate system cyclin PHO80)
YBR039W	0,16480376	9,529074084	0,000738735	0,009698492	ATP3	ATP synthase subunit gamma, mitochondrial (F-ATPase gamma subunit)
YIL071C	0,164356801	5,435231288	0,013891775	0,097086921	PCI8	Cop9 signalosome complex subunit 11 (Proteasome-COP9 signalosome-eIF3 domain protein 8)
YNL162W-A	0,164322418	2,211041676	0,275669051	0,614284587	0	Uncharacterized protein YNL162W-A
YPL163C	0,164093208	6,675081893	0,08701142	0,328140108	SVS1	Protein SVS1
YDR085C	0,164086788	7,070622089	0,007263163	0,060822221	AFR1	Protein AFR1
YER137C	0,163869696	3,659188344	0,142414464	0,433023201	0	Uncharacterized protein YEL137C
YLL042C	0,163744862	3,093568021	0,283837017	0,622533518	ATG10	Ubiquitin-like-conjugating enzyme ATG10 (EC 2.3.2.-) (Autophagy-related protein 10)
YDR231C	0,163721589	7,276924545	0,006736488	0,05754531	COX20	Cytochrome c oxidase assembly protein COX20, mitochondrial
YMR258C	0,163596368	7,153730041	0,001233729	0,014844369	ROY1	Non-SCF-type F-box protein ROY1 (Repressor of YPT52)
YMR241W	0,163498992	8,251844433	0,000939261	0,011886731	YHM2	Citrate/oxoglutarate carrier protein (Coc1p) (Mitochondrial DNA replication protein YHM2)
YGR169C-A	0,163355712	5,79235498	0,036912074	0,192223304	LSO2	Protein LSO2 (Late-annotated small open reading frame 2)
YMR110C	0,163165194	8,852976407	0,007796937	0,062946824	HFD1	Fatty aldehyde dehydrogenase HFD1 (EC 1.2.1.3)
YAL040C	0,16309505	6,896968631	0,02804532	0,159339387	CLN3	G1/S-specific cyclin CLN3
YIR001C	0,162654988	6,410815294	0,009122282	0,070700833	SGN1	RNA-binding protein SGN1
YOL096C	0,162625826	6,037664149	0,02292197	0,137786137	COQ3	Ubiquinone biosynthesis O-methyltransferase, mitochondrial (3,4-dihydroxy-5-hexaprenylbenzoate methyltransferase) (DHHB methyltransferase) (DHHB-MT) (DHHB-MTase) (3-demethylubiquinol 3-O-methyltransferase) (EC 2.1.1.64) (3-demethylubiquinone-6 3-O-methyltransferase) (Hexaprenyldihydroxybenzoate methyltransferase) (Polyprenyldihydroxybenzoate methyltransferase) (EC 2.1.1.114)
YMR148W	0,16261238	5,754872351	0,018505235	0,118294557	OSW5	Outer spore wall protein 5
YLR168C	0,162471695	8,173779092	0,013810467	0,09663887	UPS2	Protein UPS2, mitochondrial (Altered inheritance rate of mitochondrion protein 30) (Genetic interactor of prohibitins protein 1) (Unprocessed MGM1 protein 2)
YBR193C	0,161835177	5,385214034	0,010059192	0,076797011	MED8	Mediator of RNA polymerase II transcription subunit 8 (Mediator complex subunit 8)
YKR076W	0,161365875	8,278924899	0,011615533	0,085540868	ECM4	Glutathione S-transferase omega-like 2 (EC 2.5.1.18) (Extracellular mutant protein 4) (Glutathione-dependent dehydroascorbate reductase) (EC 1.8.5.1)
YNL260C	0,161155665	4,673051956	0,032555994	0,177259815	LTO1	Protein LTO1 (LTO1 family protein YNL260C)
YBR241C	0,16101973	8,54068921	0,184484802	0,496651063	0	Probable metabolite transport protein YBR241C
YCR094W	0,160857263	6,097579057	0,067975358	0,283138277	CDC50	Cell division control protein 50
YER087W	0,16078921	6,028981298	0,003395892	0,034381109	AIM10	Probable proline--tRNA ligase, mitochondrial (EC 6.1.1.15) (Altered inheritance rate of mitochondria protein 10) (Prolyl-tRNA synthetase) (ProRS)
YIL050W	0,160676765	6,486422332	0,012532769	0,090400035	PCL7	PHO85 cyclin-7 (PHO85-associated protein 1)
YPL006W	0,160437571	7,697888876	0,004726682	0,04433928	NCR1	NPC intracellular cholesterol transporter 1-related protein 1 (Niemann-Pick type C-related protein 1)
YBR006W	0,160401729	7,388067534	0,003876778	0,038284038	UGA2	Succinate-semialdehyde dehydrogenase [NADP(+)] (SSDH) (EC 1.2.1.16)
YLR136C	0,159841297	9,39396403	0,005565014	0,050273014	TIS11	mRNA decay factor CTH2 (Cysteine-three-histidine protein 2) (Protein TIS11 homolog) (Protein YTIS11) (TPA-induced sequence protein 11)
YOR072W-A	0,159753702	1,760689456	0,509245128	0,806041795	#NV	#NV
YPR010C-A	0,159546109	8,089333995	0,158070952	0,456893352	0	UPF0495 protein YPR010C-A
YHR097C	0,159482899	7,556990197	0,051266291	0,240254618	0	Uncharacterized protein YHR097C
YDR155C	0,159277333	10,1085398	0,002276331	0,024740241	CPR1	Peptidyl-prolyl cis-trans isomerase (PPIase) (EC 5.2.1.8) (Cyclophilin) (CPH) (Cyclosporin A-binding protein) (PPI-II) (Rotamase)
YPR021C	0,159156698	5,793828191	0,009646009	0,07445182	AGC1	Mitochondrial aspartate-glutamate transporter AGC1 (Aspartate-glutamate carrier 1)
YOR212W	0,159136203	7,404644083	0,000163952	0,002733676	STE4	Guanine nucleotide-binding protein subunit beta
YGR169C	0,159097244	5,149989942	0,006404623	0,055450812	PUS6	tRNA pseudouridine(31) synthase (EC 5.4.99.42) (Pseudouridine synthase 6) (Pseudouridylate synthase 6) (Uracil hydrolyase) (tRNA pseudouridine 31 synthase) (PSI31 synthase)
YIL017C	0,15899332	7,346298209	0,017880216	0,115481534	VID28	Vacuolar import and degradation protein 28 (Glucose-induced degradation protein 5)
YHR022C	0,158934702	5,134331186	0,199570682	0,517620573	0	Uncharacterized protein YHR022C
YAL049C	0,15883007	7,2015499	0,012615616	0,090764594	AIM2	Protein AIM2 (Altered inheritance rate of mitochondria protein 2)
YGR092W	0,158703524	6,652035355	0,002482731	0,026485135	DBF2	Cell cycle protein kinase DBF2 (EC 2.7.11.1) (Dumbbell forming protein 2)
YOR176W	0,158609697	6,630655714	0,037521069	0,193956657	HEM15	Ferrochelatase, mitochondrial (EC 4.99.1.1) (Heme synthase) (Protoheme ferro-lyase)
YMR032W	0,158360079	5,8483215	0,022422996	0,135701291	HOF1	Cytokinesis protein 2 (Homolog of CDC15 protein 1)
YPR140W	0,157685161	6,644655017	0,027738703	0,15791669	TAZ1	Lysophosphatidylcholine acyltransferase (EC 2.3.1.23) (1-acylglycerophosphocholine O-acyltransferase) (Tafazzin homolog) (lyso-PC acyltransferase)
YCR065W	0,157656817	5,538434413	0,016407029	0,108205511	HCM1	Forkhead transcription factor HCM1 (High-copy suppressor of calmodulin protein 1)
YJL068C	0,156999038	7,660344758	0,003513926	0,035384859	0	S-formylglutathione hydrolase (FGH) (EC 3.1.2.12)
YIL167W	0,1567415	4,375282419	0,098879002	0,355243678	#NV	#NV
YPL230W	0,156599375	8,554554883	0,214643174	0,537677161	USV1	Nutrient and stress factor 1 (Up in starvation protein 1)
YJL045W	0,156533136	4,867378495	0,453435929	0,766503155	0	Succinate dehydrogenase [ubiquinone] flavoprotein subunit 2, mitochondrial (EC 1.3.5.1) (Flavoprotein subunit of complex II) (FP) (SDH1b)
YOL082W	0,156520911	8,426778413	0,003863163	0,038216747	ATG19	Autophagy-related protein 19 (Cytoplasm-to-vacuole targeting protein 19)
YLR361C-A	0,155628205	4,857559467	0,097913361	0,352450465	0	Uncharacterized protein YLR361C-A
YGL018C	0,155600243	5,512779344	0,020559401	0,127791235	JAC1	J-type co-chaperone JAC1, mitochondrial (J-type accessory chaperone 1)
YDR123C	0,155531593	5,100432569	0,037804974	0,194752584	INO2	Protein INO2
YDL182W	0,154790364	8,598395681	0,007336162	0,061072258	LYS20	Homocitrate synthase, cytosolic isozyme (EC 2.3.3.14)
snR82	0,154647983	2,155086585	0,465440715	0,774378929	#NV	#NV
YKR078W	0,154602966	5,506248911	0,017723552	0,114772008	0	Uncharacterized protein YKR078W
YGL154C	0,15427366	5,364265179	0,055615651	0,254482365	LYS5	L-aminoadipate-semialdehyde dehydrogenase-phosphopantetheinyl transferase (AASD-PPT) (EC 2.7.8.7)
YMR293C	0,153821823	5,140101488	0,027613379	0,157362653	HER2	Glutamyl-tRNA(Gln) amidotransferase subunit A, mitochondrial (Glu-AdT subunit A) (EC 6.3.5.7) (HMG2-induced ER-remodeling protein 2) (Loss of respiratory capacity protein 6)
YNR043W	0,153795421	6,97485358	0,000348602	0,005251455	MVD1	Diphosphomevalonate decarboxylase (EC 4.1.1.33) (Ergosterol biosynthesis protein 19) (Mevalonate pyrophosphate decarboxylase) (Mevalonate-5-diphosphate decarboxylase) (MDD) (MDDase)
YIL006W	0,153367589	5,131423446	0,080996345	0,314138214	YIA6	Mitochondrial nicotinamide adenine dinucleotide transporter 1 (Mitochondrial NAD(+) transporter 1)
YPL164C	0,153258389	6,086457047	0,016341213	0,108067715	MLH3	DNA mismatch repair protein MLH3 (MutL protein homolog 3)
YDR357C	0,153167128	6,502204008	0,12264529	0,401365104	CNL1	Biogenesis of lysosome-related organelles complex 1 subunit CNL1 (BLOC-1 subunit CNL1) (CNO-like protein 1)
YDR128W	0,15296547	6,99538603	0,012071702	0,087863853	MTC5	Maintenance of telomere capping protein 5 (SEH-associated protein 3)
YMR053C	0,152912594	5,823383908	0,034659261	0,184422716	STB2	Protein STB2
YBR076W	0,152431941	3,305275977	0,514502507	0,808216268	ECM8	Protein ECM8 (Extracellular mutant protein 8)
YMR097C	0,15213402	6,168883773	0,013509971	0,095285014	MTG1	Mitochondrial GTPase 1
YOL126C	0,152049259	11,05695766	0,00247915	0,026485135	MDH2	Malate dehydrogenase, cytoplasmic (EC 1.1.1.37)
YOR126C	0,152043549	5,344083614	0,026454538	0,153087588	IAH1	Isoamyl acetate-hydrolyzing esterase (EC 3.1.-.-)
YBR210W	0,152018107	5,609706002	0,078697108	0,308582727	ERV15	ER-derived vesicles protein ERV15
YDR381C-A	0,151514145	6,602552471	0,142730092	0,433279517	0	Uncharacterized mitochondrial outer membrane protein YDR381C-A
YDR146C	0,151152093	6,80586848	0,001822819	0,020691762	SWI5	Transcriptional factor SWI5
YBR126W-B	0,150880015	3,779867538	0,336682776	0,677343544	#NV	#NV
YCL064C	0,150395624	9,815794446	0,009024879	0,070333973	CHA1	Catabolic L-serine/threonine dehydratase [Includes: L-serine dehydratase (EC 4.3.1.17) (L-serine deaminase); L-threonine dehydratase (EC 4.3.1.19) (L-threonine deaminase)]
YPL042C	0,150383403	5,796742474	0,003394888	0,034381109	SSN3	Meiotic mRNA stability protein kinase SSN3 (EC 2.7.11.22) (EC 2.7.11.23) (Cyclin-dependent kinase 8) (Suppressor of RNA polymerase B SRB10)
YDL206W	0,150249668	6,597379508	0,004697102	0,044135476	0	Putative cation exchanger YDL206W
YLR244C	0,150070329	7,950901987	0,001906109	0,021335514	MAP1	Methionine aminopeptidase 1 (MAP 1) (MetAP 1) (EC 3.4.11.18) (Peptidase M 1)
YPL224C	0,149946318	8,084443947	0,021248723	0,131349365	MMT2	Mitochondrial metal transporter 2
YKR070W	0,149940372	6,668299607	0,001743447	0,019951991	0	Uncharacterized protein YKR070W
YIL140W	0,14982689	6,056745894	0,013383631	0,094833065	AXL2	Axial budding pattern protein 2 (Bud site selection protein 10) (Suppressor of RHO3 protein 4)
YMR099C	0,149797798	7,486942755	0,000894272	0,01139436	0	Glucose-6-phosphate 1-epimerase (EC 5.1.3.15) (D-hexose-6-phosphate mutarotase)
YJL158C	0,149760269	8,574402775	0,056923289	0,257115724	CIS3	Cell wall mannoprotein CIS3 (Covalently-linked cell wall protein 5/11) (Protein with internal repeats 4) (Soluble cell wall protein 8)
YLR144C	0,149699176	5,94048853	0,011302105	0,083781698	ACF2	Endo-1,3(4)-beta-glucanase 2 (Endo-1,3-beta-glucanase 2) (Endo-1,4-beta-glucanase 2) (EC 3.2.1.6) (Laminarinase-2)
YPL258C	0,149576877	5,438470972	0,034717622	0,184558484	THI21	Hydroxymethylpyrimidine/phosphomethylpyrimidine kinase THI21 (EC 2.7.1.49) (EC 2.7.4.7) (Hydroxymethylpyrimidine kinase) (HMP kinase) (Hydroxymethylpyrimidine phosphate kinase) (HMP-P kinase) (HMP-phosphate kinase) (HMPP kinase)
YGL083W	0,149210097	4,996146984	0,048766502	0,231826546	SCY1	Protein kinase-like protein SCY1
YDR391C	0,149148944	6,671766316	0,010844099	0,081493277	0	Uncharacterized protein YDR391C
YLR213C	0,149104554	5,856083089	0,048314807	0,23006856	CRR1	Probable glycosidase CRR1 (EC 3.2.-.-) (CRH-related protein 1)
YIL168W	0,149043492	3,726726544	0,177319181	0,488608629	#NV	#NV
YGR238C	0,148870316	6,252603546	0,017729508	0,114772008	KEL2	Kelch repeat-containing protein 2
YMR119W	0,148720173	6,078603867	0,039273487	0,199527778	ASI1	Protein ASI1 (Amino acid sensor-independent protein 1)
YPL096C-A	0,148607278	4,332816655	0,097361928	0,351259458	ERI1	Phosphatidylinositol N-acetylglucosaminyltransferase ERI1 subunit (GPI-GlcNAc transferase complex subunit ERI1) (GPI-GnT subunit ERI1) (Endoplasmic reticulum-associated Ras inhibitor protein 1)
YDL239C	0,14847171	5,566288656	0,060777104	0,267010591	ADY3	Accumulates dyads protein 3
YHR180W	0,148156888	4,291639292	0,263493316	0,598144857	0	Uncharacterized protein YHR180W
YJR040W	0,1478829	6,024745903	0,101390668	0,361723278	GEF1	Anion/proton exchange transporter GEF1 (CLC protein GEF1) (ClC-A) (ClC-Y1) (Voltage-gated chloride channel) [Cleaved into: GEF1 N-terminal; GEF1 C-terminal]
YDR317W	0,147864994	2,79694901	0,284787186	0,623282243	HIM1	Protein HIM1 (High induction of mutagenesis protein 1)
YGR222W	0,147815197	6,149618695	0,055256517	0,253458259	PET54	Protein PET54 (Petite colonies protein 54)
YKR083C	0,147580976	4,064854689	0,201809092	0,520167564	DAD2	DASH complex subunit DAD2 (DUO1 and DAM1-interacting protein 2) (Helper of ASK1 protein 1) (Outer kinetochore protein DAD2)
YDR142C	0,147438158	5,702855313	0,054789911	0,251934949	PEX7	Peroxisomal targeting signal 2 receptor (PTS2 receptor) (Peroxin-7) (Peroxisome import protein PAS7)
YCL063W	0,147270034	5,497472811	0,039718974	0,200863811	VAC17	vacuole-related protein 17 (Vacuole-specific MYO2 receptor VAC17)
YOR386W	0,147126011	6,221542437	0,076899118	0,305368299	PHR1	Deoxyribodipyrimidine photo-lyase, mitochondrial (EC 4.1.99.3) (DNA photolyase) (Photoreactivating enzyme)
YOL159C	0,146281966	5,28732894	0,053524539	0,247942607	0	Uncharacterized protein YOL159C
YOL157C	0,146120753	5,974053992	0,133699424	0,420166143	IMA2	Oligo-1,6-glucosidase IMA2 (EC 3.2.1.10) (Alpha-glucosidase) (Isomaltase 2)
YBL059W	0,146004282	4,931570125	0,110177843	0,379647181	0	Uncharacterized protein YBL059W
YGR075C	0,145896957	3,961740466	0,127938556	0,410386439	PRP38	Pre-mRNA-splicing factor 38 (Pre-mRNA-processing factor 38)
YOR318C	0,145820235	4,3383584	0,046942268	0,224866672	#NV	#NV
YHR101C	0,145724906	5,354165937	0,050110243	0,236793605	BIG1	Protein BIG1 (Bad in glucose protein 1)
YHR152W	0,14547518	6,838146934	0,05718278	0,25746984	SPO12	Sporulation-specific protein 12
snR33	0,145376768	3,241245438	0,222502119	0,549073082	#NV	#NV
YMR289W	0,144854819	6,118476999	0,018885418	0,119744732	ABZ2	Aminodeoxychorismate lyase (EC 4.1.3.38) (4-amino-4-deoxychorismate lyase) (ADC lyase) (ADCL)
YDR479C	0,144361477	7,23729936	0,015954508	0,10659736	PEX29	Peroxisomal membrane protein PEX29 (Peroxin-29)
YPL066W	0,144273562	6,37795553	0,002868822	0,029851689	0	Uncharacterized protein YPL066W
YDR147W	0,144238226	5,510851247	0,007357547	0,061072258	EKI1	Ethanolamine kinase (EK) (EC 2.7.1.82)
YJL102W	0,144141427	6,170386863	0,120579717	0,397149725	MEF2	Ribosome-releasing factor 2, mitochondrial (RRF2mt) (Elongation factor G 2, mitochondrial) (EF-G2mt) (mEF-G 2)
YDR153C	0,144041647	6,894513408	0,001393968	0,01645526	ENT5	Epsin-5
YDL199C	0,144028211	6,543719864	0,206187059	0,526229261	0	Putative metabolite transport protein YDL199C
YNL035C	0,143995505	6,082113118	0,005516505	0,050076319	0	Uncharacterized WD repeat-containing protein YNL035C
YJL003W	0,143738409	5,300924066	0,053777468	0,248499664	COX16	Cytochrome c oxidase assembly protein COX16, mitochondrial
YDR148C	0,143633815	9,19578171	0,004192466	0,04033813	KGD2	Dihydrolipoyllysine-residue succinyltransferase component of 2-oxoglutarate dehydrogenase complex, mitochondrial (EC 2.3.1.61) (2-oxoglutarate dehydrogenase complex component E2) (OGDC-E2) (Dihydrolipoamide succinyltransferase component of 2-oxoglutarate dehydrogenase complex)
YFR016C	0,143554613	7,954611629	0,018533533	0,11834082	0	Uncharacterized protein YFR016C
YOR057W	0,143518681	6,428105683	0,004096801	0,039758077	SGT1	Protein SGT1 (Suppressor of G2 allele of SKP1)
YJL147C	0,143482593	4,85590566	0,06611433	0,278920267	MRX5	MIOREX complex component 5 (Mitochondrial organization of gene expression protein 5)
YDR503C	0,143314288	5,192593093	0,069640755	0,287399651	LPP1	Lipid phosphate phosphatase 1 (EC 3.1.3.81) (Phosphatidate phosphatase) (EC 3.1.3.4)
YBL080C	0,143299214	5,83299883	0,019856036	0,12438246	PET112	Glutamyl-tRNA(Gln) amidotransferase subunit B, mitochondrial (Glu-AdT subunit B) (EC 6.3.5.-) (Cytochrome c oxidase assembly factor PET112)
YIL152W	0,142841016	5,644138146	0,035946002	0,189475219	0	Uncharacterized protein YIL152W
YLR238W	0,142810962	5,416513197	0,006594533	0,056554685	FAR10	Factor arrest protein 10
YJL070C	0,14273679	6,264113618	0,019234988	0,121303474	0	Inactive deaminase YJL070C
YFL057C	0,142651984	4,772655927	0,125078876	0,404616121	#NV	#NV
YDL089W	0,142625349	6,281779953	0,006093696	0,053500751	NUR1	Nuclear rim protein 1
YLR134W	0,142510448	5,068641877	0,132304158	0,417884804	PDC5	Pyruvate decarboxylase isozyme 2 (EC 4.1.1.-) (EC 4.1.1.43) (EC 4.1.1.72) (EC 4.1.1.74) (Thiamine pyrophosphate-dependent 2-oxo-acid decarboxylase) (2ODC)
YOL018C	0,142360374	6,986832131	0,007083758	0,059765221	TLG2	t-SNARE affecting a late Golgi compartment protein 2 (Syntaxin TLG2)
YDR038C	0,142301482	3,866643155	0,214271872	0,537017684	ENA5	Sodium transport ATPase 5 (EC 7.2.2.3)
YBL091C-A	0,1418748	5,651449047	0,028154458	0,159475704	SCS22	Vesicle-associated membrane protein-associated protein SCS22 (VAMP-associated protein SCS22) (VAP homolog 2)
YKL027W	0,141802732	5,86794137	0,000112642	0,002009313	TCD2	tRNA threonylcarbamoyladenosine dehydratase 2 (EC 6.1.-.-) (t(6)A37 dehydratase 2)
YNL242W	0,141775713	6,377491696	0,038172211	0,196060011	ATG2	Autophagy-related protein 2 (Sporulation-specific protein 72)
YPR199C	0,141736632	6,297235049	0,013792063	0,096630424	ARR1	AP-1-like transcription factor YAP8 (Arsenic compound resistance protein 1) (Arsenical-resistance protein ARR1)
ICR1	0,141703138	4,386209053	0,270336182	0,607121906	#NV	#NV
YBR136W	0,141356672	5,677097612	0,200746234	0,519077432	MEC1	Serine/threonine-protein kinase MEC1 (EC 2.7.11.1) (ATR homolog) (DNA-damage checkpoint kinase MEC1) (Mitosis entry checkpoint protein 1)
YNL223W	0,141252387	6,226242778	0,041179848	0,204627416	ATG4	Cysteine protease ATG4 (EC 3.4.22.-) (Autophagy-related protein 4)
YGR170W	0,141245831	6,834045907	0,010889354	0,081691961	PSD2	Phosphatidylserine decarboxylase proenzyme 2 (EC 4.1.1.65) [Cleaved into: Phosphatidylserine decarboxylase 2 beta chain; Phosphatidylserine decarboxylase 2 alpha chain]
YEL039C	0,141235878	9,197092944	0,182167014	0,492981668	CYC7	Cytochrome c iso-2
YLR275W	0,140988454	4,811221748	0,065335091	0,278077156	SMD2	Small nuclear ribonucleoprotein Sm D2 (Sm-D2) (snRNP core protein D2)
YGR120C	0,140929587	4,824266082	0,034609423	0,184332085	COG2	Conserved oligomeric Golgi complex subunit 2 (COG complex subunit 2) (Component of oligomeric Golgi complex 2) (Protein SEC35)
YHR176W	0,140819218	5,193466249	0,097382355	0,351259458	FMO1	Thiol-specific monooxygenase (EC 1.14.13.-) (Flavin-dependent monooxygenase)
YLR401C	0,140732884	5,880691968	0,085455774	0,325769458	DUS3	tRNA-dihydrouridine(47) synthase [NAD(P)(+)] (EC 1.3.1.89) (tRNA-dihydrouridine synthase 3)
YGL010W	0,140525499	5,997012743	0,050509124	0,237299972	0	Uncharacterized endoplasmic reticulum membrane protein YGL010W
YKL150W	0,140323972	10,73487937	0,009046533	0,07040508	MCR1	NADH-cytochrome b5 reductase 2 (EC 1.6.2.2) (Mitochondrial cytochrome b reductase) (p34/p32) [Cleaved into: NADH-cytochrome b5 reductase p34 form; NADH-cytochrome b5 reductase p32 form]
YLR305C	0,140072318	7,353164083	0,038821231	0,198305905	STT4	Phosphatidylinositol 4-kinase STT4 (PI4-kinase) (PtdIns-4-kinase) (EC 2.7.1.67)
YGL227W	0,139746769	7,545024912	0,12230757	0,400493146	VID30	Vacuolar import and degradation protein 30 (Glucose-induced degradation protein 1)
YDR165W	0,139719281	5,251428938	0,059261995	0,262820164	TRM82	tRNA (guanine-N(7)-)-methyltransferase non-catalytic subunit TRM82 (Transfer RNA methyltransferase 82)
YCR018C	0,139701981	5,826418339	0,020081784	0,125516735	SRD1	Pre-rRNA-processing protein SRD1 (Suppressor of rRNA-processing defect protein 1)
YOR136W	0,139646758	10,20428666	0,003190017	0,032709317	IDH2	Isocitrate dehydrogenase [NAD] subunit 2, mitochondrial (EC 1.1.1.41) (Isocitric dehydrogenase) (NAD(+)-specific ICDH)
YML116W-A	0,139624672	3,064524712	0,475873847	0,781564277	#NV	#NV
YCR024C-A	0,139451607	8,061077007	0,056212671	0,255756275	PMP1	Plasma membrane ATPase proteolipid 1
YDR056C	0,139309193	7,443472297	0,010173966	0,077462758	0	Uncharacterized protein YDR056C
YGR154C	0,139174851	4,90602957	0,095211112	0,34694633	GTO1	Glutathione S-transferase omega-like 1 (EC 2.5.1.18) (Glutathione-dependent dehydroascorbate reductase) (EC 1.8.5.1)
YGR137W	0,139022651	3,807373664	0,343799371	0,683908176	#NV	#NV
YDL036C	0,139022265	5,150378042	0,016916883	0,110658867	PUS9	tRNA pseudouridine(32) synthase, mitochondrial (EC 5.4.99.28) (tRNA pseudouridine synthase 9) (tRNA pseudouridylate synthase 9) (tRNA-uridine isomerase 9)
YNL115C	0,13896397	9,047047459	0,036548921	0,19104036	0	Uncharacterized vacuolar membrane protein YNL115C
YBR188C	0,138745333	5,094782638	0,060087586	0,264809527	NTC20	Pre-mRNA-splicing factor NTC20 (PRP19-associated complex protein 20) (Synergistic to PRP19 mutation protein 384)
YOR258W	0,13864866	4,437378869	0,218893647	0,543262926	HNT3	Aprataxin-like protein (EC 3.1.11.7) (EC 3.1.12.2) (Hit family protein 3)
YKL067W	0,138554975	8,928926303	0,01504985	0,102503161	YNK1	Nucleoside diphosphate kinase (NDK) (NDP kinase) (EC 2.7.4.6)
YGL098W	0,138301975	5,72992545	0,022648006	0,136647633	USE1	Protein transport protein USE1 (SNARE-like tail-anchored protein 1) (Unconventional SNARE in the endoplasmic reticulum protein 1)
YDL130W-A	0,138140978	8,696923753	0,015083861	0,102610433	STF1	ATPase-stabilizing factor 9 kDa, mitochondrial (ATP synthase F1 subunit epsilon)
YMR027W	0,138109996	8,770733612	0,00493206	0,045807021	0	Damage-control phosphatase YMR027W (EC 3.1.3.-) (Sugar phosphate phosphatase YMR027W)
YGR249W	0,138007574	5,390253713	0,119729213	0,396907637	MGA1	Protein MGA1
YER100W	0,137911489	6,879656696	0,002065763	0,022894522	UBC6	Ubiquitin-conjugating enzyme E2 6 (EC 2.3.2.23) (E2 ubiquitin-conjugating enzyme 6) (Ubiquitin carrier protein UBC6) (Ubiquitin-protein ligase UBC6)
YPL107W	0,137845128	5,947693704	0,032678078	0,177580387	0	UPF0651 protein YPL107W, mitochondrial
YFL042C	0,13767507	7,42581641	0,07308043	0,295332665	LAM5	Membrane-anchored lipid-binding protein LAM5 (Lipid transfer at contact site protein 2) (Lipid transfer protein anchored at membrane contact sites 1)
YOR228C	0,137553557	5,948446516	0,085535332	0,325769458	MCP1	MDM10-complementing protein 1
YDR448W	0,13746649	5,211301638	0,076535067	0,304817169	ADA2	Transcriptional adapter 2
YMR297W	0,137446027	11,0647985	0,014223426	0,098668435	PRC1	Carboxypeptidase Y (CPD-Y) (cpY) (EC 3.4.16.5) (Carboxypeptidase YSCY)
YJR103W	0,137404159	8,113362385	0,006206226	0,054218175	URA8	CTP synthase 2 (EC 6.3.4.2) (CTP synthetase 2) (UTP--ammonia ligase 2)
YPR114W	0,137330327	6,515011485	0,106565356	0,371458272	0	Uncharacterized TLC domain-containing protein YPR114W
YDR532C	0,137255171	5,315341789	0,102693425	0,364174419	KRE28	Spindle pole body component KRE28
YDR197W	0,137251838	5,775797367	0,029216843	0,164169442	CBS2	Cytochrome B translational activator protein CBS2
YCR024C-B	0,137170103	8,413511922	0,147720877	0,440107957	0	Uncharacterized protein YCR024C-B
YIL043C	0,137101748	8,666127788	0,007620162	0,062233905	CBR1	NADH-cytochrome b5 reductase 1 (EC 1.6.2.2) (Microsomal cytochrome b reductase) (P35)
YBL088C	0,137086614	6,461382676	0,133508573	0,420166143	TEL1	Serine/threonine-protein kinase TEL1 (EC 2.7.11.1) (ATM homolog) (DNA-damage checkpoint kinase TEL1) (Telomere length regulation protein 1)
YGR111W	0,136875504	7,253031159	0,007111689	0,059910919	0	Uncharacterized protein YGR111W
YDR111C	0,136588576	6,878385152	0,018902577	0,119744732	ALT2	Probable alanine aminotransferase (EC 2.6.1.2) (Glutamate pyruvate transaminase) (GPT) (Glutamic--alanine transaminase) (Glutamic--pyruvic transaminase)
YOR381W	0,13632305	7,183139614	0,039750945	0,200863811	FRE3	Ferric reductase transmembrane component 3 (EC 1.16.1.9) (Ferric-chelate reductase 3)
YKL184W	0,136235795	6,413253967	0,011786868	0,08634995	SPE1	Ornithine decarboxylase (ODC) (EC 4.1.1.17)
YMR181C	0,136136258	7,593393524	0,020346267	0,12688754	0	Uncharacterized protein YMR181C
YNL086W	0,13558662	4,412207943	0,156554868	0,454381096	SNN1	Biogenesis of lysosome-related organelles complex 1 subunit SNN1 (BLOC-1 subunit SNN1) (SNAPIN-like protein 1)
YDR330W	0,135533659	7,505726681	0,055020571	0,252756102	UBX5	UBX domain-containing protein 5
YEL033W	0,135390722	6,833402108	0,015620216	0,104988031	MTC7	Maintenance of telomere capping protein 7
YGL119W	0,135297543	6,019713433	0,017130739	0,111667774	COQ8	Atypical kinase COQ8, mitochondrial (EC 2.7.-.-) (Activity of bc1 complex protein 1) (Coenzyme Q protein 8) (Ubiquinone biosynthesis protein COQ8)
YBR204C	0,135277921	6,57343459	0,011829903	0,086552373	LDH1	Lipid droplet hydrolase 1 (EC 3.1.1.-) (Lipid esterase) (EC 3.1.1.-) (Triacylglycerol lipase) (EC 3.1.1.3)
YBL048W	0,134971124	4,846192334	0,559830694	0,835001979	RRT1	Regulator of rDNA transcription protein 1
YJL141C	0,134681842	7,74955668	0,059647131	0,264240708	YAK1	Dual specificity protein kinase YAK1 (EC 2.7.12.1)
YMR160W	0,134621064	6,200404038	0,022672965	0,136647633	0	Uncharacterized protein YMR160W
YLL023C	0,134572856	7,583790847	0,143335912	0,434348972	POM33	Pore membrane protein of 33 kDa
YBL100W-B	0,134549293	3,470638024	0,180588397	0,491846908	TY2B-B	Transposon Ty2-B Gag-Pol polyprotein (TY2A-TY2B) (Transposon Ty2 TYA-TYB polyprotein) [Cleaved into: Capsid protein (CA); Ty2 protease (PR) (EC 3.4.23.-); Integrase (IN); Reverse transcriptase/ribonuclease H (RT) (RT-RH) (EC 2.7.7.49) (EC 2.7.7.7) (EC 3.1.26.4)]
YDR057W	0,134491411	6,430327239	0,012855345	0,09237108	YOS9	Protein OS-9 homolog
YLR257W	0,134460576	7,868118012	0,039053131	0,198947907	0	Uncharacterized protein YLR257W
YKL094W	0,133974812	8,618140112	0,011591656	0,085477055	YJU3	Monoglyceride lipase (MGL) (EC 3.1.1.23) (Monoacylglycerol hydrolase) (MAG hydrolase) (MGH) (Monoacylglycerol lipase) (MAG lipase) (MAGL) (Serine hydrolase YJU3)
YBR168W	0,13391336	5,469328117	0,044252923	0,216035772	PEX32	Peroxisomal membrane protein PEX32 (Peroxin-32)
YPR031W	0,13382561	5,51848227	0,02189659	0,133746685	NTO1	NuA3 HAT complex component NTO1
YGR070W	0,133263843	7,579179575	0,031575051	0,173771908	ROM1	RHO1 GDP-GTP exchange protein 1 (Protein kinase C suppressor SKC1)
YNL129W	0,133064937	4,665031587	0,135914037	0,422536359	NRK1	Nicotinamide riboside kinase (NRK) (NmR-K) (EC 2.7.1.22) (Nicotinic acid riboside kinase) (EC 2.7.1.173) (Ribosylnicotinamide kinase) (RNK) (Ribosylnicotinic acid kinase)
YPL257W	0,132982967	3,353387863	0,441378662	0,758442416	0	Uncharacterized membrane protein YPL257W
YIL154C	0,132946942	7,594241772	0,027262529	0,155837385	IMP2'	Sugar utilization regulatory protein IMP2
YFL027C	0,132723405	5,912971205	0,049869005	0,23606903	GYP8	GTPase-activating protein GYP8
YKL188C	0,132705615	6,91360067	0,053473157	0,247908968	PXA2	Peroxisomal long-chain fatty acid import protein 1 (Peroxisomal ABC transporter 2)
YPL122C	0,132622609	5,802084826	0,034023485	0,182770518	TFB2	General transcription and DNA repair factor IIH subunit TFB2 (TFIIH subunit TFB2) (RNA polymerase II transcription factor B 52 kDa subunit) (RNA polymerase II transcription factor B p52 subunit) (RNA polymerase II transcription factor B subunit 2)
YBL095W	0,132559556	6,89612369	0,06373834	0,274577494	MRX3	MIOREX complex component 3 (Mitochondrial organization of gene expression protein 3)
YIL158W	0,132465289	4,924496792	0,104395519	0,36823504	AIM20	Altered inheritance of mitochondria protein 20
YIR027C	0,132189373	2,09131781	0,432255184	0,751926377	DAL1	Allantoinase (EC 3.5.2.5)
YCR027C	0,132144397	4,741288363	0,054456587	0,250812755	RHB1	Rheb-like protein RHB1 (GTP-binding protein RSG1)
YGR117C	0,131850103	6,767187546	0,031302921	0,172869157	0	Uncharacterized protein YGR117C
YPR138C	0,131791976	7,270358543	0,007640138	0,062233905	MEP3	Ammonium transporter MEP3
YBR046C	0,131685208	7,350434205	0,069177576	0,286658409	ZTA1	Probable quinone oxidoreductase (EC 1.6.5.5) (NADPH:quinone reductase)
YDL201W	0,131502324	5,329178707	0,298653333	0,638912537	TRM8	tRNA (guanine-N(7)-)-methyltransferase (EC 2.1.1.33) (Transfer RNA methyltransferase 8) (tRNA (guanine(46)-N(7))-methyltransferase) (tRNA(m7G46)-methyltransferase)
YNL014W	0,131449837	8,397984954	0,147680226	0,440107957	HEF3	Elongation factor 3B (EF-3B) (Homolog of EF-3) (Translation elongation factor 3B)
YGL189C	0,131435165	9,467743111	0,04036642	0,202890211	RPS26A	40S ribosomal protein S26-A (Small ribosomal subunit protein eS26-A)
YOR106W	0,131385808	5,800904532	0,044682738	0,21756699	VAM3	Syntaxin VAM3 (Vacuolar morphogenesis protein 3)
YDR365C	0,131220304	8,021607377	0,032398765	0,176899857	ESF1	Pre-rRNA-processing protein ESF1 (18S rRNA factor 1)
YNL148C	0,131005692	5,314242262	0,041689518	0,206754991	ALF1	Tubulin-specific chaperone B (Alpha-tubulin formation protein 1) (Tubulin-folding cofactor B)
YER115C	0,130981881	5,618627801	0,118760012	0,396068824	SPR6	Sporulation-specific protein (SPR6)
YMR271C	0,130886648	7,461696891	0,044180615	0,216035772	URA10	Orotate phosphoribosyltransferase 2 (OPRT 2) (OPRTase 2) (EC 2.4.2.10)
YDR089W	0,130710488	6,587456432	0,063610322	0,274310362	0	Uncharacterized protein YDR089W
YJR100C	0,130475903	6,259646691	0,024462242	0,143779641	AIM25	Altered inheritance rate of mitochondria protein 25
YIR028W	0,130268856	1,653351712	0,534643879	0,82013758	DAL4	Allantoin permease (Allantoin transport protein)
YIL051C	0,130171019	9,214853208	0,015803969	0,105843269	MMF1	Protein MMF1, mitochondrial (Isoleucine biosynthesis and maintenance of intact mitochondria 1) (Maintenance of mitochondrial function 1)
YBR019C	0,130167348	2,614908045	0,366102543	0,705327691	GAL10	Bifunctional protein GAL10 [Includes: UDP-glucose 4-epimerase (EC 5.1.3.2) (Galactowaldenase); Aldose 1-epimerase (EC 5.1.3.3) (Galactose mutarotase)]
YER180C	0,13003549	5,547296818	0,029348517	0,164452355	ISC10	Meiosis-specific protein ISC10
YKL215C	0,129971824	6,660626179	0,065151489	0,277969793	OXP1	5-oxoprolinase (EC 3.5.2.9) (5-oxo-L-prolinase) (5-OPase) (Pyroglutamase)
YJR092W	0,129822151	6,780108645	0,101907312	0,362415942	BUD4	Bud site selection protein 4
YER150W	0,129766152	10,07167082	0,065512474	0,278242321	SPI1	Uncharacterized cell wall protein SPI1 (Stationary phase-induced protein 1)
YDR001C	0,129643197	9,460136296	0,023286983	0,138758812	NTH1	Neutral trehalase (EC 3.2.1.28) (Alpha,alpha-trehalase) (Alpha,alpha-trehalose glucohydrolase)
YMR085W	0,129513013	6,098661333	0,141721451	0,431857735	0	Uncharacterized protein YMR085W
YLR181C	0,129499269	6,406350158	0,037292336	0,193129618	VTA1	Vacuolar protein sorting-associated protein VTA1 (VPS20-associated protein 1)
YNL292W	0,129295198	5,408305054	0,022294372	0,135429275	PUS4	tRNA pseudouridine synthase 4 (EC 5.4.99.25) (tRNA pseudouridine(55) synthase) (Psi55 synthase) (tRNA pseudouridylate synthase 4) (tRNA-uridine isomerase 4)
YDL113C	0,129293706	7,019236128	0,032026169	0,175394782	ATG20	Autophagy-related protein 20 (Cytoplasm to vacuole targeting protein 20) (Sorting nexin-42)
YJL222W	0,129109684	1,751338469	0,504964358	0,803504624	VTH2	VPS10 homolog 2 (Sortilin VTH2)
YHL026C	0,12874633	5,112266162	0,113342129	0,384350887	0	Uncharacterized protein YHL026C
YKR100C	0,128566069	7,076929354	0,032530848	0,177259815	SKG1	Suppressor of lethality of KEX2 GAS1 double null mutant protein 1
YJR075W	0,128420991	7,2024171	0,066256455	0,279081726	HOC1	Putative glycosyltransferase HOC1 (EC 2.4.-.-) (M-Pol II subunit Hoc1p) (Mannan polymerase II complex HOC1 subunit)
YBR020W	0,128354511	4,641497809	0,200295467	0,51840637	GAL1	Galactokinase (EC 2.7.1.6) (Galactose kinase)
YAR018C	0,128197811	5,645849374	0,065753539	0,278920267	KIN3	Serine/threonine-protein kinase KIN3 (EC 2.7.11.1)
YIR029W	0,127981899	5,83973705	0,109844333	0,378892146	DAL2	Allantoicase (EC 3.5.3.4) (Allantoate amidinohydrolase)
YPL203W	0,127880022	8,106207517	0,022423521	0,135701291	TPK2	cAMP-dependent protein kinase type 2 (PKA 2) (EC 2.7.11.11)
YML027W	0,12785134	5,365301468	0,062471532	0,271584008	YOX1	Homeobox protein YOX1
YKR074W	0,127810177	6,500946158	0,196404247	0,512109263	AIM29	Altered inheritance rate of mitochondria protein 29
YDR270W	0,127802858	8,418269397	0,052758379	0,245202093	CCC2	Copper-transporting ATPase (EC 7.2.2.8) (Cu(2+)-ATPase)
YBR055C	0,127585513	5,860123993	0,021410978	0,131916983	PRP6	Pre-mRNA-splicing factor 6
YOR137C	0,127534835	5,889502454	0,052330083	0,243614529	SIA1	Protein SIA1
YLR389C	0,127500535	7,182158921	0,024904253	0,145767706	STE23	A-factor-processing enzyme (EC 3.4.24.-) (Insulin-degrading enzyme homolog)
YHR106W	0,127389905	7,226818943	0,06766405	0,282679773	TRR2	Thioredoxin reductase 2, mitochondrial (EC 1.8.1.9)
YGL183C	0,127285104	2,324559497	0,675186205	0,894780963	MND1	Meiotic nuclear division protein 1
YDR510W	0,127189861	7,595232881	0,096238043	0,34865349	SMT3	Ubiquitin-like protein SMT3
YBR249C	0,12679349	7,7805545	0,076621874	0,304817169	ARO4	Phospho-2-dehydro-3-deoxyheptonate aldolase, tyrosine-inhibited (EC 2.5.1.54) (3-deoxy-D-arabino-heptulosonate 7-phosphate synthase) (DAHP synthase) (Phospho-2-keto-3-deoxyheptonate aldolase)
YNL044W	0,126783784	5,871410634	0,044906446	0,218466942	YIP3	Prenylated Rab acceptor 1
YML038C	0,126758502	7,603399149	0,037160537	0,192802451	YMD8	Putative nucleotide-sugar transporter YMD8
YML068W	0,126680309	5,593391009	0,063943766	0,274904377	ITT1	Translation termination inhibitor protein ITT1 (EC 2.3.2.31)
YKL194C	0,126642285	5,362587316	0,044299981	0,216077771	MST1	Threonine--tRNA ligase, mitochondrial (EC 6.1.1.3) (Threonyl-tRNA synthetase) (ThrRS)
YDR353W	0,126621307	8,230610642	0,007597153	0,062233905	TRR1	Thioredoxin reductase 1 (EC 1.8.1.9)
YGL159W	0,126590198	5,472022063	0,059980869	0,264626052	0	Uncharacterized protein YGL159W
YPL004C	0,126346747	10,17751271	0,018794226	0,119562158	LSP1	Sphingolipid long chain base-responsive protein LSP1
YJL205C	0,12630908	5,622033764	0,152866706	0,447607097	NCE101	Non-classical export protein 1
YPL141C	0,126118396	7,157375067	0,010817584	0,081479898	FRK1	Fatty acyl-CoA synthetase and RNA processing-associated kinase 1 (EC 2.7.11.1)
YML023C	0,126077181	5,180002323	0,106336657	0,371352193	NSE5	Non-structural maintenance of chromosome element 5 (Non-SMC element 5)
YLR190W	0,125973747	7,271093862	0,021529262	0,132355496	MMR1	Mitochondrial MYO2 receptor-related protein 1
YLL019C	0,125823163	8,339716472	0,058696837	0,26140441	KNS1	Dual specificity protein kinase KNS1 (EC 2.7.12.1)
YLR231C	0,125786217	7,078679406	0,010170799	0,077462758	BNA5	Kynureninase (EC 3.7.1.3) (Biosynthesis of nicotinic acid protein 5) (L-kynurenine hydrolase)
YLR456W	0,125691862	4,114319064	0,262680485	0,597571516	0	Pyridoxamine 5'-phosphate oxidase YLR456W homolog (PNP/PMP oxidase YLR456W homolog) (PNPOx YLR456W homolog)
YML004C	0,125030917	9,001456259	0,025918068	0,150603542	GLO1	Lactoylglutathione lyase (EC 4.4.1.5) (Aldoketomutase) (Glyoxalase I) (Glx I) (Ketone-aldehyde mutase) (Methylglyoxalase) (S-D-lactoylglutathione methylglyoxal lyase)
YHR078W	0,12441379	6,600913432	0,014884815	0,102061641	0	Uncharacterized protein YHR078W
YKR054C	0,1243528	6,755235378	0,208843076	0,528836559	DYN1	Dynein heavy chain, cytoplasmic (Dynein heavy chain, cytosolic) (DYHC)
YBR127C	0,124218427	9,388481128	0,161373888	0,461613364	VMA2	V-type proton ATPase subunit B (V-ATPase subunit B) (V-ATPase 57 kDa subunit) (Vacuolar proton pump subunit B)
YNR070W	0,124177177	3,880338966	0,521557493	0,813015549	PDR18	ABC transporter ATP-binding protein/permease PDR18 (Pleiotropic drug resistance protein 18)
YPL154C	0,124170701	10,95847867	0,016849837	0,110348755	PEP4	Saccharopepsin (EC 3.4.23.25) (Aspartate protease) (PrA) (Proteinase A) (Carboxypeptidase Y-deficient protein 4) (Proteinase YSCA)
YOL007C	0,124092057	5,339534672	0,059683607	0,264240708	CSI2	Chitin synthase 3 complex protein CSI2
YLR245C	0,123988482	4,220033408	0,240094247	0,570274711	CDD1	Cytidine deaminase (CDA) (EC 3.5.4.5) (Cytidine aminohydrolase)
YHR182W	0,123935182	5,164216373	0,076958364	0,305387747	0	Uncharacterized protein YHR182W
YCR099C	0,123918671	3,739751126	0,333025655	0,673618532	0	Uncharacterized protein YCR099C
YDR332W	0,123805905	5,664674117	0,063555521	0,274284541	IRC3	Putative ATP-dependent helicase IRC3 (EC 3.6.4.-) (Increased recombination centers protein 3)
YOL013C	0,12369072	7,391156588	0,014139097	0,098326217	HRD1	ERAD-associated E3 ubiquitin-protein ligase HRD1 (EC 2.3.2.27) (HMG-CoA reductase degradation protein 1) (RING-type E3 ubiquitin transferase HRD1)
YDR498C	0,123671886	5,793451303	0,108864368	0,377132479	SEC20	Protein transport protein SEC20
YDR539W	0,123655415	7,03778103	0,017720613	0,114772008	FDC1	Ferulic acid decarboxylase 1 (EC 4.1.1.102) (Phenacrylate decarboxylase)
YOL063C	0,123624742	6,374157945	0,032424572	0,176899857	CRT10	Protein CRT10 (Constitutive RNR transcription regulator 10)
YJL145W	0,123516687	6,149994378	0,00539458	0,049368313	SFH5	Phosphatidylinositol transfer protein SFH5 (PITP SFH5) (SEC14 homolog 5)
YOR097C	0,123343014	5,892490338	0,03934332	0,199702001	0	Uncharacterized protein YOR097C
YPL219W	0,123296758	5,478639669	0,091187548	0,337093967	PCL8	PHO85 cyclin-8
YBR054W	0,123073019	10,60028128	0,037476186	0,19390303	YRO2	Protein YRO2
YPL174C	0,122905437	5,802315193	0,05183648	0,24232045	NIP100	Protein NIP100 (Protein NIP80)
YMR240C	0,122863611	5,82769576	0,058795586	0,26140441	CUS1	Cold sensitive U2 snRNA suppressor 1
YJL103C	0,122837322	6,383952442	0,145497617	0,437427027	GSM1	Glucose starvation modulator protein 1
YDR067C	0,122677345	5,517034664	0,081716786	0,315145243	OCA6	Putative tyrosine-protein phosphatase OCA6 (EC 3.1.3.48) (Oxidant-induced cell-cycle arrest protein 6)
YJR120W	0,122658148	3,181422202	0,624941963	0,869195269	0	Putative uncharacterized protein YJR120W
YMR028W	0,122342617	5,837764885	0,157971802	0,456841769	TAP42	Type 2A phosphatase-associated protein 42
YFR024C-A	0,122333516	8,263176994	0,01553721	0,104806222	LSB3	LAS seventeen-binding protein 3 (LAS17-binding protein 3)
YGR043C	0,122096626	9,2387414	0,045232736	0,219496092	NQM1	Transaldolase NQM1 (EC 2.2.1.2) (Non-quiescent mutant protein 1)
YMR244C-A	0,121957421	6,159466113	0,036590287	0,19107883	COA6	Cytochrome c oxidase assembly factor 6
YBL029W	0,121823281	5,214743006	0,138595002	0,426847595	0	Uncharacterized protein YBL029W
YJL066C	0,12182105	8,176238762	0,073317802	0,295532805	MPM1	Mitochondrial peculiar membrane protein 1
YMR204C	0,121734053	4,893872685	0,091770404	0,338136329	INP1	Inheritance of peroxisomes protein 1
YDR003W-A	0,121714719	3,701604938	0,439728611	0,756996037	0	Uncharacterized protein YDR003W-A
YGL096W	0,12163676	5,88188891	0,089434055	0,333481982	TOS8	Homeobox protein TOS8 (Target of SBF 8)
YDR513W	0,121364235	8,182024385	0,046163603	0,222383491	GRX2	Glutaredoxin-2, mitochondrial (Glutathione-dependent oxidoreductase 2) (Thioltransferase)
YDR470C	0,121277688	6,560593098	0,031846213	0,174579388	UGO1	Mitochondrial fusion and transport protein UGO1
YPL152W	0,120950154	5,95914386	0,131234082	0,416377361	RRD2	Serine/threonine-protein phosphatase 2A activator 2 (EC 5.2.1.8) (Peptidyl-prolyl cis-trans isomerase PTPA-2) (PPIase PTPA-2) (Rotamase PTPA-2) (Phosphotyrosyl phosphatase activator 2)
YNL261W	0,120861708	5,2339455	0,135761896	0,422536359	ORC5	Origin recognition complex subunit 5 (Origin recognition complex 53 kDa subunit)
YBR080C	0,120846413	7,106276326	0,006994693	0,059191534	SEC18	Vesicular-fusion protein SEC18
YBR111C	0,120579834	7,922925177	0,07216535	0,29256645	YSA1	ADP-ribose pyrophosphatase (EC 3.6.1.13) (ADP-ribose diphosphatase) (ADP-ribose phosphohydrolase) (Adenosine diphosphoribose pyrophosphatase) (ADPR-PPase)
YHR195W	0,120574582	7,398304949	0,02308902	0,138165286	NVJ1	Nucleus-vacuole junction protein 1
YGL036W	0,120395236	7,207246693	0,057617818	0,258187896	0	Uncharacterized protein YGL036W
YKL213C	0,120309601	7,189520705	0,06456189	0,276714918	DOA1	Protein DOA1 (Degradation of alpha protein 1) (Ubiquitin fusion degradation protein 3)
YNL046W	0,120292164	5,455050536	0,095389455	0,347145949	0	Uncharacterized endoplasmic reticulum membrane protein YNL046W
YDR294C	0,120228984	7,572965986	0,031028247	0,171602084	DPL1	Sphingosine-1-phosphate lyase (S1PL) (SP-lyase) (ySPL) (EC 4.1.2.27) (Bestowed of sphingosine tolerance 1) (Sphingosine-1-phosphate aldolase)
YLR189C	0,120119984	7,764616959	0,081197482	0,314376548	ATG26	Sterol 3-beta-glucosyltransferase (EC 2.4.1.173) (Autophagy-related protein 26) (UDP-glycosyltransferase 51)
YCL052C	0,12000026	7,150384083	0,0154564	0,104386429	PBN1	Protein PBN1 (Protease B non-derepressible protein 1)
YNL246W	0,119985027	6,028044351	0,018302791	0,117401125	VPS75	Vacuolar protein sorting-associated protein 75
YGR237C	0,119866992	7,017859564	0,059014944	0,262138317	0	Uncharacterized protein YGR237C
YIL089W	0,119381726	3,656748859	0,448509164	0,763457434	0	Uncharacterized membrane protein YIL089W
YHR202W	0,119375384	6,333549333	0,206085461	0,526229261	0	Uncharacterized protein YHR202W
YDR319C	0,11927392	5,701970963	0,135957597	0,422536359	YFT2	FIT family protein YFT2
YLR459W	0,11914919	6,231365347	0,033521574	0,180835269	GAB1	GPI transamidase component GAB1 (Cell division control protein 91)
YIL121W	0,119116997	7,953754463	0,033961323	0,18261117	QDR2	Quinidine resistance protein 2
YGL053W	0,119088473	6,323518412	0,087156067	0,32845737	PRM8	Pheromone-regulated membrane protein 8 (DUP240 protein PRM8) (Protein DUP1)
YDR226W	0,118980771	8,773596468	0,005990285	0,052840517	ADK1	Adenylate kinase (EC 2.7.4.3) (ATP-AMP transphosphorylase) (ATP:AMP phosphotransferase) (Adenylate kinase cytosolic and mitochondrial) (Adenylate monophosphate kinase)
YDL098C	0,118973667	4,817746593	0,113694978	0,384991589	SNU23	23 kDa U4/U6.U5 small nuclear ribonucleoprotein component
YIL146C	0,118814519	6,431066168	0,068573188	0,284783996	ATG32	Autophagy-related protein 32 (Extracellular mutant protein 37)
YJL044C	0,118685404	7,141355541	0,006905225	0,058522566	GYP6	GTPase-activating protein GYP6 (GAP for YPT6)
YJL131C	0,118580091	6,166196026	0,082465777	0,317163041	AIM23	Altered inheritance of mitochondria protein 23, mitochondrial
YPL225W	0,118507481	7,896432648	0,170982621	0,477434104	0	Protein PBDC1 homolog
YHR131C	0,118392125	7,251338478	0,026836108	0,154658554	0	PH domain-containing protein YHR131C
YJR102C	0,118273913	5,407123446	0,089989946	0,334648252	VPS25	Vacuolar protein-sorting-associated protein 25 (ESCRT-II complex subunit VPS25)
YGL115W	0,118261284	7,06401823	0,038639775	0,197738522	SNF4	5'-AMP-activated protein kinase subunit gamma (AMPK gamma) (AMPK subunit gamma) (Regulatory protein CAT3) (Sucrose non-fermenting protein 4)
YNL143C	0,118116624	2,785511651	0,426530928	0,745699218	0	Uncharacterized membrane protein YNL143C
YLR040C	0,11807663	4,433899507	0,148791386	0,442125224	0	Cell wall protein YLR040C
YJL062W	0,118062358	6,11885587	0,08157863	0,314903041	LAS21	GPI ethanolamine phosphate transferase 2 (EC 2.-.-.-) (Glycosylphosphatidylinositol-anchor biosynthesis protein 7) (Local anestheticum-sensitive protein 21)
YNL320W	0,117978394	5,106745286	0,116334035	0,39070925	0	Uncharacterized membrane protein YNL320W
YDR419W	0,117877922	5,802028688	0,034324749	0,183861549	RAD30	DNA polymerase eta (EC 2.7.7.7) (Radiation-sensitive protein 30)
YHL021C	0,117527192	9,31739341	0,0418184	0,207211276	AIM17	Probable oxidoreductase AIM17 (EC 1.14.11.-) (Altered inheritance of mitochondria protein 17, mitochondrial) (Found in mitochondrial proteome protein 12)
YKL002W	0,117500952	7,232112499	0,011885411	0,086732626	DID4	DOA4-independent degradation protein 4 (ESCRT-III complex subunit VPS2) (Vacuolar protein-sorting-associated protein 2) (Vacuolar protein-targeting protein 14)
YFL060C	0,117324797	2,027258559	0,557092733	0,833414289	SNO3	Probable pyridoxal 5'-phosphate synthase subunit SNO3 (EC 4.3.3.6) (PDX2 homolog 3) (Pdx2.3) (Pyridoxal 5'-phosphate synthase glutaminase subunit) (EC 3.5.1.2)
YBR234C	0,117112355	8,045485446	0,014126578	0,098326217	ARC40	Actin-related protein 2/3 complex subunit 1 (Arp2/3 complex 41 kDa subunit) (p41-ARC)
YMR062C	0,1170956	7,093661559	0,02134322	0,131643856	ARG7	Arginine biosynthesis bifunctional protein ArgJ, mitochondrial (Extracellular mutant protein 40) [Cleaved into: Arginine biosynthesis bifunctional protein ArgJ alpha chain; Arginine biosynthesis bifunctional protein ArgJ beta chain] [Includes: Glutamate N-acetyltransferase (GAT) (EC 2.3.1.35) (Ornithine acetyltransferase) (OATase) (Ornithine transacetylase); Amino-acid acetyltransferase (EC 2.3.1…
YAL015C	0,117091742	5,853360664	0,024421417	0,143689992	NTG1	Endonuclease III homolog 1 (EC 3.2.2.-) (EC 4.2.99.18) (Bifunctional DNA N-glycosylase/DNA-(apurinic or apyrimidinic site) lyase 1) (DNA glycosylase/AP lyase 1) (Endonuclease III-like glycosylase 1) (Redoxyendonuclease 1)
YNL274C	0,116956845	7,668360011	0,077952324	0,307546065	GOR1	Glyoxylate reductase 1 (EC 1.1.1.26)
YMR055C	0,116951697	4,279480663	0,107385486	0,372928952	BUB2	Mitotic check point protein BUB2 (Cell cycle arrest protein BUB2)
YNL011C	0,116753581	5,73462477	0,024233784	0,142885238	0	Uncharacterized protein YNL011C
YKL140W	0,116685882	7,255396658	0,009704811	0,074605811	TGL1	Sterol esterase TGL1 (EC 3.1.1.13) (Triglyceride lipase-cholesterol esterase 1)
YDR504C	0,116466284	2,496831935	0,666788479	0,89048495	SPG3	Stationary phase protein 3
YDR126W	0,116388325	5,087473026	0,118856126	0,396068824	SWF1	Palmitoyltransferase SWF1 (EC 2.3.1.225) (Spore wall formation protein 1)
YNL018C	0,116277726	4,354009427	0,397180866	0,730123641	0	Uncharacterized protein YNL018C
YBR285W	0,116094142	5,723581476	0,251542638	0,582091821	0	Putative uncharacterized protein YBR285W
YJL095W	0,115955129	5,723539589	0,034454318	0,184136918	BCK1	Serine/threonine-protein kinase BCK1/SLK1/SSP31 (EC 2.7.11.1)
YNR007C	0,115877828	6,519442318	0,084235663	0,322480938	ATG3	Autophagy-related protein 3 (Autophagy-related E2-like conjugation enzyme ATG3)
YNL034W	0,115876965	3,721233004	0,399722556	0,73160946	0	Uncharacterized protein YNL034W
YLR126C	0,115667402	6,397754086	0,01634767	0,108067715	0	Putative glutamine amidotransferase YLR126C (EC 2.4.2.-)
YGL082W	0,115447013	6,579702608	0,043042848	0,211599091	0	Uncharacterized protein YGL082W
YIL097W	0,115446322	6,726506801	0,105730759	0,371302977	FYV10	Protein FYV10 (EC 2.3.2.27) (Function required for yeast viability protein 10) (Glucose-induced degradation protein 9) (Probable E3 ubiquitin-protein ligase GID9)
YIL129C	0,115297251	6,925498385	0,250719919	0,581426012	TAO3	Cell morphogenesis protein PAG1 (Protein TAO3)
YJL013C	0,115064027	5,616444007	0,042693462	0,210803659	MAD3	Spindle assembly checkpoint component MAD3 (Mitotic MAD3 protein)
YJL090C	0,114955266	5,882941823	0,062771897	0,272383453	DPB11	DNA replication regulator DPB11
YMR199W	0,114950805	6,271469467	0,063030026	0,273065317	CLN1	G1/S-specific cyclin CLN1
YBR003W	0,114949346	7,018277754	0,045050285	0,218977122	COQ1	Hexaprenyl pyrophosphate synthase, mitochondrial (HPS) (EC 2.5.1.-)
YJL005W	0,114932844	8,052202437	0,145592958	0,43747959	CYR1	Adenylate cyclase (EC 4.6.1.1) (ATP pyrophosphate-lyase) (Adenylyl cyclase)
YLR251W	0,114787861	6,117470865	0,096667155	0,349532009	SYM1	Protein SYM1 (Stress-inducible yeast MPV17 protein 1)
YGL037C	0,114768538	10,17692915	0,047520094	0,226861012	PNC1	Nicotinamidase (EC 3.5.1.19) (Nicotinamide deamidase) (NAMase)
YDL086W	0,114611907	7,751139156	0,169526192	0,475096097	0	Putative carboxymethylenebutenolidase (EC 3.1.1.45) (Dienelactone hydrolase) (DLH)
YOR108W	0,11457079	5,979283972	0,023963031	0,14173502	LEU9	2-isopropylmalate synthase 2, mitochondrial (EC 2.3.3.13) (Alpha-IPM synthase 2) (Alpha-isopropylmalate synthase 2) (Alpha-isopropylmalate synthase II)
YLR172C	0,114519325	6,601412566	0,085569397	0,325769458	DPH5	Diphthine methyl ester synthase (EC 2.1.1.314) (Diphthamide biosynthesis methyltransferase)
YNL039W	0,114175903	6,767180937	0,031675171	0,173811315	BDP1	Transcription factor TFIIIB component B'' (TFIIIB90)
YGR077C	0,113734803	6,424920329	0,040832574	0,203774848	PEX8	Peroxisomal biogenesis factor 8 (Peroxin-8) (Peroxisomal protein PAS6)
YGR178C	0,113726141	8,400309939	0,010649702	0,080539269	PBP1	PAB1-binding protein 1
YDL057W	0,113671476	5,429343029	0,100469206	0,359348485	0	Putative uncharacterized protein YDL057W
YDR233C	0,11353285	8,729365724	0,160418521	0,460702562	RTN1	Reticulon-like protein 1
YNL265C	0,113385359	6,484024775	0,018198622	0,117000065	IST1	Vacuolar protein sorting-associated protein IST1 (Increased sodium tolerance protein 1)
YML079W	0,113212009	6,514230637	0,028084417	0,15940034	0	Uncharacterized protein YML079W
YGR102C	0,113148659	6,581079684	0,040913196	0,203804297	GTF1	Glutamyl-tRNA(Gln) amidotransferase subunit F, mitochondrial (Glu-AdT subunit F) (EC 6.3.5.-)
YJR009C	0,113130682	10,82108807	0,119652083	0,396886101	TDH2	Glyceraldehyde-3-phosphate dehydrogenase 2 (GAPDH 2) (EC 1.2.1.12)
YLR080W	0,113057723	7,043055302	0,088786261	0,332150467	EMP46	Protein EMP46 (46 kDa endomembrane protein)
YIR007W	0,11291566	6,241461341	0,185934369	0,497000075	0	Uncharacterized glycosyl hydrolase YIR007W (EC 3.2.1.-)
YLR355C	0,112876236	9,525147465	0,129445481	0,413269408	ILV5	Ketol-acid reductoisomerase, mitochondrial (EC 1.1.1.86) (Acetohydroxy-acid reductoisomerase) (Alpha-keto-beta-hydroxylacyl reductoisomerase)
YGR058W	0,112854391	5,80126534	0,078026024	0,307546065	PEF1	Peflin (Penta-EF hand domain-containing protein 1)
YLR294C	0,112678823	6,858687193	0,137053533	0,423599452	#NV	#NV
YIL101C	0,112557334	7,602075265	0,282286042	0,620888657	XBP1	Transcriptional repressor XBP1 (XhoI site-binding protein 1)
YPL083C	0,112461953	5,110009019	0,064768903	0,277179336	SEN54	tRNA-splicing endonuclease subunit SEN54 (Splicing endonuclease of 54 kDa) (tRNA-intron endonuclease SEN54)
YHR082C	0,1120613	8,167085222	0,129577002	0,413454387	KSP1	Serine/threonine-protein kinase KSP1 (EC 2.7.11.1)
YKL130C	0,112010414	5,574931563	0,064966179	0,277415528	SHE2	SWI5-dependent HO expression protein 2
YNR028W	0,111951118	6,457276825	0,035104591	0,185562275	CPR8	Peptidyl-prolyl cis-trans isomerase CYP8 (PPIase CYP8) (EC 5.2.1.8) (Rotamase CYP8)
YCL005W	0,111935942	5,879978445	0,058803199	0,26140441	LDB16	Protein LDB16 (Low dye-binding protein 16)
YCR079W	0,111930488	6,920116796	0,059723385	0,264240708	PTC6	[Pyruvate dehydrogenase [acetyl-transferring]]-phosphatase 2, mitochondrial (PDP 2) (EC 3.1.3.16) (EC 3.1.3.43) (Autophagy-related protein phosphatase 1) (Phosphatase two C protein 6) (Protein phosphatase 2C homolog 6) (PP2C-6) (Protein phosphatase of PDH protein 2) (Pyruvate dehydrogenase complex phosphatase 2) (PDC phosphatase 2)
YDR160W	0,1116727	6,429988041	0,188586105	0,500228782	SSY1	SPS-sensor component SSY1 (Amino-acid permease homolog SSY1)
YPL140C	0,111584118	6,415294767	0,085339152	0,325769458	MKK2	MAP kinase kinase MKK2/SSP33 (EC 2.7.12.2)
YEL011W	0,111427268	9,434134426	0,113233924	0,384350887	GLC3	1,4-alpha-glucan-branching enzyme (EC 2.4.1.18) (Glycogen-branching enzyme)
YBL099W	0,111362551	10,6837732	0,016664673	0,109607014	ATP1	ATP synthase subunit alpha, mitochondrial
YDL082W	0,111176074	7,913161404	0,013178729	0,093973706	RPL13A	60S ribosomal protein L13-A (Large ribosomal subunit protein eL13-A)
YFR022W	0,111125318	6,978004502	0,042873558	0,211136302	ROG3	Protein ROG3 (Revertant of glycogen synthase kinase mutation protein 3)
YLR091W	0,111107928	4,549359525	0,187406673	0,498833774	GEP5	Genetic interactor of prohibitin 5, mitochondrial (Required for respiratory growth protein 5)
YGR206W	0,111090184	5,236727798	0,306817944	0,647150911	MVB12	Multivesicular body sorting factor 12 (12 kDa multivesicular body sorting factor) (ESCRT-I complex subunit MVB12)
YBR228W	0,111070447	5,397511078	0,123312265	0,402580728	SLX1	Structure-specific endonuclease subunit SLX1 (EC 3.1.-.-) (Synthetic lethal of unknown function protein 1)
YDR439W	0,110736875	5,397450165	0,07321559	0,295332665	LRS4	Monopolin complex subunit LRS4 (Loss of rDNA silencing protein 4)
YOR160W	0,110726018	6,030122071	0,063287732	0,273648547	MTR10	mRNA transport regulator MTR10
YKR096W	0,110618543	7,334835811	0,048235739	0,22988687	ESL2	EST/SMG-like protein 2
YKR036C	0,110549432	6,25847752	0,027391497	0,156415467	CAF4	CCR4-associated factor 4
YPR185W	0,110339092	6,704129365	0,057732983	0,258281555	ATG13	Autophagy-related protein 13
YEL003W	0,110335262	5,905090172	0,364103743	0,704521569	GIM4	Prefoldin subunit 2 (Genes involved in microtubule biogenesis protein 4) (Gim complex subunit 4) (GimC subunit 4)
YLR035C	0,110299961	5,259359746	0,393747165	0,727947071	MLH2	DNA mismatch repair protein MLH2 (MutL protein homolog 2)
YML058W	0,11006544	8,263720713	0,028959386	0,163048889	SML1	Ribonucleotide reductase inhibitor protein SML1
YJL057C	0,110052866	7,072036413	0,039807158	0,200967135	IKS1	Probable serine/threonine-protein kinase IKS1 (EC 2.7.11.1) (IRA1 kinase suppressor 1)
YMR071C	0,109985588	7,390256461	0,058003516	0,259079297	TVP18	Golgi apparatus membrane protein TVP18 (TLG2 compartment vesicle protein of 18 kDa)
YER080W	0,109983806	8,071976165	0,023225318	0,138758812	AIM9	Altered inheritance of mitochondria protein 9, mitochondrial (Found in mitochondrial proteome protein 29)
YOR001W	0,109965088	6,46970064	0,027212505	0,155837385	RRP6	Exosome complex exonuclease RRP6 (EC 3.1.13.-) (Ribosomal RNA-processing protein 6)
YPL236C	0,10988399	5,689805411	0,07761401	0,30694916	ENV7	Serine/threonine-protein kinase ENV7 (EC 2.7.11.1) (Late endosome and vacuole interface protein 7)
YDL188C	0,109824543	6,769987358	0,030503419	0,169199121	PPH22	Serine/threonine-protein phosphatase PP2A-2 catalytic subunit (EC 3.1.3.16)
YDR262W	0,109817335	8,091812026	0,135448894	0,422536359	0	FAS1 domain-containing protein YDR262W
YML075C	0,109812946	8,124572967	0,132871768	0,419441835	HMG1	3-hydroxy-3-methylglutaryl-coenzyme A reductase 1 (HMG-CoA reductase 1) (EC 1.1.1.34)
YKR013W	0,109519638	7,475023651	0,401629677	0,732000374	PRY2	Protein PRY2 (Pathogenesis-related protein 2)
YPL068C	0,109409617	4,131542509	0,215603908	0,538015156	0	Uncharacterized protein YPL068C
YIL132C	0,109202774	2,847724801	0,331095529	0,671298477	CSM2	Chromosome segregation in meiosis protein 2
YNL227C	0,109194866	5,84368139	0,134821769	0,42180597	JJJ1	J protein JJJ1
YLR022C	0,109047551	5,09590322	0,198604472	0,515930897	SDO1	Ribosome maturation protein SDO1
YOL069W	0,109036264	4,957489339	0,205113878	0,525551701	NUF2	Kinetochore protein NUF2
YOL066C	0,108948391	6,423643366	0,057184972	0,25746984	RIB2	Bifunctional protein RIB2 [Includes: tRNA pseudouridine(32) synthase, cytoplasmic (EC 5.4.99.28) (tRNA pseudouridine synthase 8) (tRNA pseudouridylate synthase 8) (tRNA-uridine isomerase 8); Diaminohydroxyphosphoribosylaminopyrimidine deaminase (DRAP deaminase) (EC 3.5.4.26) (Riboflavin-specific deaminase)]
YDL230W	0,108785067	6,9951533	0,057403431	0,257833638	PTP1	Tyrosine-protein phosphatase 1 (EC 3.1.3.48) (Protein-tyrosine phosphatase 1) (PTPase 1)
YJL029C	0,108783355	6,457641624	0,033032977	0,179335553	VPS53	Vacuolar protein sorting-associated protein 53
YKL193C	0,108732603	6,832551144	0,08698801	0,328140108	SDS22	Protein phosphatase 1 regulatory subunit SDS22
YPR095C	0,108703892	6,078216063	0,057251027	0,257560865	SYT1	Arf guanine nucleotide exchange factor SYT1 (Arf-GEF SYT1) (Suppressor of YPT3 protein 1)
YLR102C	0,108577249	5,69164537	0,233441606	0,563790638	APC9	Anaphase-promoting complex subunit 9
YDR285W	0,10842778	4,567597402	0,273164376	0,610568302	ZIP1	Synaptonemal complex protein ZIP1
YGL059W	0,10830573	6,78186526	0,114314969	0,385537126	PKP2	[Pyruvate dehydrogenase (acetyl-transferring)] kinase 2, mitochondrial (PDK 2) (Pyruvate dehydrogenase kinase 2) (EC 2.7.11.2) (Protein kinase of PDH protein 2) (Pyruvate dehydrogenase complex kinase 2) (PDC kinase 2) ([Pyruvate dehydrogenase [lipoamide]] kinase 2)
YPR074C	0,107856229	9,20642869	0,064314951	0,276077699	TKL1	Transketolase 1 (TK 1) (EC 2.2.1.1)
YBL015W	0,107757858	10,42042572	0,245411356	0,576490974	ACH1	Acetyl-CoA hydrolase (EC 3.1.2.1) (Acetyl-CoA deacylase) (Acetyl-CoA acylase)
YER060W-A	0,107707044	2,028677162	0,545474135	0,827042408	FCY22	Purine-cytosine permease FCY22 (PCP FCY22) (Cytosine/purine transport protein FCY22) (Fluorocytosine resistance protein 22)
YAL030W	0,107619796	7,080911649	0,391580685	0,725929352	SNC1	Synaptobrevin homolog 1
YDR248C	0,107513429	5,414039634	0,123536837	0,402641234	0	Probable gluconokinase (EC 2.7.1.12) (Gluconate kinase)
YDL052C	0,107459455	7,070548647	0,205032895	0,525551701	SLC1	Probable 1-acyl-sn-glycerol-3-phosphate acyltransferase (1-AGP acyltransferase) (1-AGPAT) (EC 2.3.1.51) (Lysophosphatidic acid acyltransferase) (LPAAT)
YOR013W	0,107456342	3,038503281	0,439514605	0,756996037	#NV	#NV
YLR106C	0,107317868	7,114246449	0,469684744	0,777366297	MDN1	Midasin (Dynein-related AAA-ATPase REA1) (MIDAS-containing protein) (Ribosome export/assembly protein 1)
YER073W	0,107202619	6,104816052	0,052812918	0,245252715	ALD5	Aldehyde dehydrogenase 5, mitochondrial (EC 1.2.1.5)
YPL125W	0,107124917	6,686561367	0,056408125	0,255894725	KAP120	Importin beta-like protein KAP120 (Karyopherin-120)
YBR076C-A	0,10707074	4,852765322	0,211064151	0,532444606	#NV	#NV
YPL087W	0,107030699	8,095984859	0,101647734	0,361998709	YDC1	Alkaline ceramidase YDC1 (EC 3.5.1.-)
YBR272C	0,106965472	6,196541163	0,056426831	0,255894725	HSM3	DNA mismatch repair protein HSM3 (Enhanced spontaneous mutability protein 3)
YOR222W	0,106665189	6,568503524	0,091425136	0,337750059	ODC2	Mitochondrial 2-oxodicarboxylate carrier 2
YOL070C	0,106643143	6,799799632	0,08943893	0,333481982	NBA1	Protein NBA1 (NAP1 and bud neck-associated protein 1)
YGR056W	0,10650426	5,678290926	0,055402834	0,253922125	RSC1	Chromatin structure-remodeling complex subunit RSC1 (RSC complex subunit RSC1) (Remodel the structure of chromatin complex subunit 1)
YPL254W	0,106459577	5,658858199	0,094426969	0,344759674	HFI1	Transcriptional coactivator HFI1/ADA1
YJL163C	0,106347585	7,826769117	0,097394952	0,351259458	0	Uncharacterized membrane protein YJL163C
YOL040C	0,106309363	8,987283851	0,031318883	0,172869157	RPS15	40S ribosomal protein S15 (RIG protein) (RP52) (S21) (Small ribosomal subunit protein uS19) (YS21)
YOL059W	0,106257554	7,306290381	0,034375896	0,183960152	GPD2	Glycerol-3-phosphate dehydrogenase [NAD(+)] 2, mitochondrial (EC 1.1.1.8)
YHR001W-A	0,106135028	8,008621233	0,172967849	0,481498219	QCR10	Cytochrome b-c1 complex subunit 10 (Complex III subunit 10) (Complex III subunit XI) (Ubiquinol-cytochrome c reductase complex 8.5 kDa protein)
YBR151W	0,106119094	8,026231977	0,03476983	0,184652877	APD1	Actin patches distal protein 1
YDL134C	0,105992224	7,855040639	0,051439527	0,240865587	PPH21	Serine/threonine-protein phosphatase PP2A-1 catalytic subunit (EC 3.1.3.16)
YEL006W	0,105848158	6,179105059	0,040354781	0,202890211	YEA6	Mitochondrial nicotinamide adenine dinucleotide transporter 2 (Mitochondrial NAD(+) transporter 2)
YHL034C	0,105581281	9,22896591	0,024860123	0,145661137	SBP1	Single-stranded nucleic acid-binding protein
YHR168W	0,105525805	5,297308795	0,258770466	0,59227342	MTG2	GTPase MTG2, mitochondrial (Mitochondrial GTPase 2)
YDR358W	0,105474342	7,846075053	0,068111045	0,283493306	GGA1	ADP-ribosylation factor-binding protein GGA1 (Golgi-localized, gamma ear-containing, ARF-binding protein 1)
YIL002C	0,105417305	6,236684707	0,077624979	0,30694916	INP51	Phosphatidylinositol 4,5-bisphosphate 5-phosphatase INP51 (EC 3.1.3.36) (Synaptojanin-like protein 1)
YJR062C	0,105293833	5,735115457	0,101661143	0,361998709	NTA1	Protein N-terminal amidase (NT-amidase) (EC 3.5.1.-)
YBR287W	0,105240063	7,685215241	0,037819557	0,194752584	0	Uncharacterized transporter YBR287W
YDR457W	0,105232238	7,6419529	0,395948961	0,729982266	TOM1	E3 ubiquitin-protein ligase TOM1 (EC 2.3.2.26) (HECT-type E3 ubiquitin transferase TOM1) (Suppressor of snRNA protein 2) (Temperature-dependent organization in mitotic nucleus protein 1)
YIL164C	0,10511586	5,028240762	0,166801967	0,469700689	NIT1	Putative nitrilase-like protein NIT1
YNR055C	0,104983214	7,178163862	0,036101592	0,189761315	HOL1	Protein HOL1
YBR140C	0,104965011	7,823478903	0,318650227	0,659519636	IRA1	Inhibitory regulator protein IRA1
YOR168W	0,104776671	7,389914851	0,024288314	0,143056642	GLN4	Glutamine--tRNA ligase (EC 6.1.1.18) (Glutaminyl-tRNA synthetase) (GlnRS)
YBR212W	0,104755664	8,194949055	0,100800687	0,360304744	NGR1	Negative growth regulatory protein NGR1 (RNA-binding protein RBP1)
YDR495C	0,10466327	5,68452508	0,105530602	0,370842059	VPS3	Vacuolar protein sorting-associated protein 3 (Vacuolar protein-targeting protein 17)
YPL156C	0,104490367	8,79195317	0,206216605	0,526229261	PRM4	Pheromone-regulated membrane protein 4
YOR033C	0,104429589	6,268047212	0,240281552	0,570274711	EXO1	Exodeoxyribonuclease 1 (EC 3.1.-.-) (Exodeoxyribonuclease I) (EXO I) (Exonuclease I) (Protein DHS1)
YGR064W	0,104391682	1,372703477	0,621135801	0,8677499	#NV	#NV
YGR013W	0,104372014	6,420845694	0,053996833	0,249209677	SNU71	U1 small nuclear ribonucleoprotein component SNU71
YOR064C	0,104225485	6,322989114	0,118442444	0,395912013	YNG1	Protein YNG1 (ING1 homolog 1)
YKR022C	0,104137819	6,051635124	0,053720943	0,24844278	NTR2	Pre-mRNA-splicing factor NTR2 (Nineteen complex-related protein 2) (NTC-related protein 2)
YDL077C	0,10404951	5,859768347	0,135275597	0,422536359	VAM6	Vacuolar morphogenesis protein 6 (Vacuolar protein sorting-associated protein 39)
YBR199W	0,103552515	8,320088403	0,040063018	0,202077287	KTR4	Probable mannosyltransferase KTR4 (EC 2.4.1.-)
YJL133C-A	0,1034296	9,053224303	0,240532313	0,570274711	0	Uncharacterized protein YJL133C-A
YLR191W	0,103405048	6,134764935	0,086679704	0,32754086	PEX13	Peroxisomal membrane protein PAS20 (Peroxin-13)
YBR086C	0,103164538	8,242361448	0,035420329	0,186879653	IST2	Increased sodium tolerance protein 2
YLR128W	0,103163897	5,247297075	0,112037428	0,382698061	DCN1	Defective in cullin neddylation protein 1
YJR039W	0,102935284	6,991298192	0,080775694	0,313885632	0	Uncharacterized protein YJR039W
YAL002W	0,102892769	6,703371365	0,164343914	0,465917485	VPS8	Vacuolar protein sorting-associated protein 8 (Vacuolar protein-targeting protein 8)
YDL076C	0,102764659	5,820098281	0,144041831	0,435145726	RXT3	Transcriptional regulatory protein RXT3
YGL226C-A	0,102706343	5,659549415	0,096124236	0,34865349	OST5	Dolichyl-diphosphooligosaccharide--protein glycosyltransferase subunit OST5 (Oligosaccharyl transferase subunit OST5) (Oligosaccharyl transferase 9.5 kDa subunit) (Oligosaccharyl transferase subunit zeta)
YGR263C	0,102672402	5,442657476	0,095964475	0,348561336	SAY1	Steryl acetyl hydrolase 1 (EC 3.1.1.-)
YIR038C	0,102625465	9,140775328	0,133964487	0,420728847	GTT1	Glutathione S-transferase 1 (EC 2.5.1.18) (GST-I)
YJR121W	0,102407334	11,26503965	0,152263007	0,447004093	ATP2	ATP synthase subunit beta, mitochondrial (EC 7.1.2.2)
YDR456W	0,102267667	7,681228749	0,067804367	0,282845388	NHX1	Endosomal/prevacuolar sodium/hydrogen exchanger (Endosomal/prevacuolar Na(+)/H(+) exchanger) (Vacuolar protein sorting-associated protein 44)
YGL195W	0,102254788	7,723011068	0,355814241	0,696083645	GCN1	eIF-2-alpha kinase activator GCN1 (General control non-derepressible protein 1) (Translational activator GCN1)
YPL179W	0,102243323	8,03406144	0,021682035	0,132713894	PPQ1	Serine/threonine-protein phosphatase PPQ (EC 3.1.3.16)
YLR048W	0,10216044	9,397822963	0,043636651	0,214330717	RPS0B	40S ribosomal protein S0-B (Nucleic acid-binding protein NAB1B) (Small ribosomal subunit protein uS2-B)
YKR051W	0,102149238	6,189710484	0,059973603	0,264626052	0	Transmembrane protein 184 homolog YKR051W
YDR166C	0,102102735	6,35843157	0,081064319	0,314138214	SEC5	Exocyst complex component SEC5
YDL248W	0,102032709	4,637329308	0,312043542	0,654243531	COS7	Protein COS7
YOR074C	0,102023157	5,436095937	0,18544353	0,497000075	CDC21	Thymidylate synthase (TS) (TSase) (EC 2.1.1.45) (Cell division cycle protein 21) (Constitutive RNR3 transcription protein 9)
YOR215C	0,101957113	8,196062393	0,078365308	0,308056958	AIM41	Altered inheritance of mitochondria protein 41, mitochondrial
YOR193W	0,101940872	5,163663379	0,191302203	0,503714657	PEX27	Peroxisomal membrane protein PEX27 (Peroxin-27)
YGL076C	0,101926628	8,386606506	0,055058457	0,252756102	RPL7A	60S ribosomal protein L7-A (L6) (Large ribosomal subunit protein uL30-A) (RP11) (YL8)
YGL047W	0,101910104	4,965532575	0,171040194	0,477434104	ALG13	UDP-N-acetylglucosamine transferase subunit ALG13 (EC 2.4.1.141) (Asparagine-linked glycosylation protein 13)
YLR368W	0,101766653	6,756841851	0,107867827	0,374141557	MDM30	Mitochondrial distribution and morphology protein 30
YDL027C	0,101737924	6,748692815	0,06131896	0,268305633	MRX9	MIOREX complex component 9 (Mitochondrial organization of gene expression protein 9)
YBL001C	0,10159248	8,137589555	0,132201206	0,417794476	ECM15	UPF0045 protein ECM15 (Extracellular mutant protein 15)
YDR249C	0,10153129	4,202036684	0,266528962	0,601514869	0	Uncharacterized protein YDR249C
YPL249C	0,101521201	6,523996176	0,108819167	0,377132479	GYP5	GTPase-activating protein GYP5
YLR131C	0,101448581	5,949459794	0,165706583	0,468476542	ACE2	Metallothionein expression activator
YER007C-A	0,101378414	6,706857607	0,031606138	0,173771908	TMA20	Translation machinery-associated protein 20
YDR492W	0,101220797	6,953370931	0,039398866	0,199803456	IZH1	ADIPOR-like receptor IZH1 (Implicated in zinc homeostasis protein 1)
YGL216W	0,10112989	5,790323256	0,110554143	0,380544429	KIP3	Kinesin-like protein KIP3
YGL229C	0,10106581	5,917898001	0,105406126	0,370636435	SAP4	SIT4-associating protein SAP4
YDR415C	0,100802393	5,378857715	0,071577456	0,291023564	0	Probable aminopeptidase YDR415C (EC 3.4.11.-)
YIR036C	0,100504293	7,522565059	0,119970906	0,397149725	IRC24	Benzil reductase ((S)-benzoin forming) IRC24 (EC 1.1.1.320) (Increased recombination centers protein 24)
YDR298C	0,100412998	9,051453296	0,08563116	0,325769458	ATP5	ATP synthase subunit 5, mitochondrial (ATP synthase chain 5) (Oligomycin sensitivity conferral protein) (OSCP)
YPL005W	0,100386623	5,647074917	0,185782335	0,497000075	AEP3	ATPase expression protein 3
YMR171C	0,100273144	7,522089628	0,086175579	0,326874204	EAR1	Protein EAR1 (Endosomal adapter of RSP5)
YKR077W	0,099892214	5,383902233	0,124209727	0,403897256	MSA2	Putative transcriptional activator MSA2 (MBF and SBF-associated protein 2)
YBR044C	0,099771355	6,577523345	0,085781293	0,326119816	TCM62	Mitochondrial chaperone TCM62
YDL017W	0,099413002	5,228337769	0,161811901	0,462443865	CDC7	Cell division control protein 7 (EC 2.7.11.1)
YJR044C	0,099286582	6,792566253	0,079624947	0,31028624	VPS55	Vacuolar protein sorting-associated protein 55
YDR443C	0,099215959	6,163597311	0,145800759	0,437533461	SSN2	Mediator of RNA polymerase II transcription subunit 13 (Mediator complex subunit 13) (Protein SCA1) (Suppressor of RNA polymerase B SSN2)
YIL072W	0,099178356	2,937528331	0,51273827	0,807024185	HOP1	Meiosis-specific protein HOP1
YOR054C	0,099131573	8,072324119	0,091969762	0,338648816	VHS3	Phosphopantothenoylcysteine decarboxylase subunit VHS3 (Viable in a HAL3 SIT4 background protein 3)
YBR172C	0,099124656	7,075815953	0,090478908	0,335135783	SMY2	Protein SMY2 (Suppressor of MYO2-66 protein)
YPR155C	0,099111931	6,989169614	0,12056998	0,397149725	NCA2	Nuclear control of ATPase protein 2
YDR265W	0,099094824	6,542600154	0,060720789	0,26697192	PEX10	Peroxisome biogenesis factor 10 (Peroxin-10) (Peroxisomal biogenesis factor 10) (Peroxisome assembly protein 10)
YLR272C	0,099059295	5,224721392	0,218165014	0,541999997	YCS4	Condensin complex subunit 1 (XCAP-D2 homolog)
YBR059C	0,099055221	8,111558647	0,100268501	0,358859051	AKL1	Serine/threonine-protein kinase AKL1 (EC 2.7.11.1)
YLR130C	0,099047066	7,603136629	0,07841484	0,308056958	ZRT2	Zinc-regulated transporter 2 (Low-affinity zinc transport protein ZRT2)
YGL178W	0,09895246	6,343753772	0,109274413	0,377621728	MPT5	Suppressor protein MPT5 (Protein HTR1) (Pumilio homology domain family member 5)
YLL032C	0,098560222	5,161877133	0,134197261	0,42085239	0	KH domain-containing protein YLL032C
YNL316C	0,098484679	4,812472314	0,113156905	0,384350887	PHA2	Putative prephenate dehydratase (PDT) (EC 4.2.1.51) (Phenylalanine-requiring protein 2)
YJR065C	0,098414525	8,425479511	0,08775706	0,329396741	ARP3	Actin-related protein 3 (Actin-like protein ARP3) (Actin-like protein 3)
YDL238C	0,09832192	5,206339305	0,343840648	0,683908176	GUD1	Probable guanine deaminase (Guanase) (Guanine aminase) (EC 3.5.4.3) (Guanine aminohydrolase) (GAH)
YJL204C	0,098269812	4,96182884	0,194045426	0,508791996	RCY1	Recyclin-1
YBR002C	0,098239301	5,4804407	0,041099199	0,204549514	RER2	Dehydrodolichyl diphosphate synthase complex subunit RER2 (DEDOL-PP synthase) (EC 2.5.1.87) (Ditrans,polycis-polyprenyl diphosphate synthase ((2E,6E)-farnesyl diphosphate specific))
YJR109C	0,098110951	7,31021361	0,163651711	0,464706469	CPA2	Carbamoyl-phosphate synthase arginine-specific large chain (EC 6.3.5.5) (Arginine-specific carbamoyl-phosphate synthetase, ammonia chain)
YLR372W	0,098063679	7,533051533	0,092235669	0,339183391	ELO3	Elongation of fatty acids protein 3 (EC 2.3.1.199) (3-keto acyl-CoA synthase ELO3) (Affecting plasma membrane ATPase activity protein 1) (Suppressor of RAD3 essential function protein 1) (Suppressor of Rvs161 and Rvs167 mutations protein 4) (Very-long-chain 3-oxoacyl-CoA synthase 3) (v-SNARE bypass mutant gene 1 protein)
YER039C-A	0,09800789	3,756076926	0,502350925	0,803504084	0	Uncharacterized protein YER039C-A
YLR011W	0,097792236	5,469272488	0,085161627	0,325525975	LOT6	NAD(P)H-dependent FMN reductase LOT6 (FMN reductase LOT6) (EC 1.5.1.39) (Azoreductase LOT6) (FMN reductase [NAD(P)H]) (Low temperature response protein 6)
YML085C	0,097707591	7,936043971	0,051961348	0,242583227	TUB1	Tubulin alpha-1 chain
YMR067C	0,097084317	5,882133252	0,054320935	0,25039322	UBX4	UBX domain-containing protein 4
YGL215W	0,09687886	8,071942687	0,086610675	0,32754086	CLG1	PHO85 cyclin CLG1 (Cyclin-like G1 protein 1)
YNL025C	0,096771267	5,576383099	0,146132604	0,437628599	SSN8	RNA polymerase II holoenzyme cyclin-like subunit (Suppressor of RNA polymerase B 11)
YDR404C	0,096753241	6,279461654	0,056617555	0,256352976	RPB7	DNA-directed RNA polymerase II subunit RPB7 (RNA polymerase II subunit B7) (B16)
YCL035C	0,096749412	9,186185702	0,111511915	0,382633427	GRX1	Glutaredoxin-1 (Glutathione-dependent oxidoreductase 1)
YPL226W	0,096690025	7,958539377	0,169690767	0,47532025	NEW1	[NU+] prion formation protein 1
YCR024C	0,096632573	5,212214239	0,238994645	0,570274711	SLM5	Asparagine--tRNA ligase, mitochondrial (EC 6.1.1.22) (Asparaginyl-tRNA synthetase) (AsnRS)
YML108W	0,096618294	4,42333876	0,363953944	0,704521569	0	Uncharacterized protein YML108W
YFR003C	0,096552063	6,115751635	0,141208758	0,431229501	YPI1	Type 1 phosphatases regulator YPI1
YJL085W	0,096496085	5,829091539	0,140657888	0,430477492	EXO70	Exocyst complex component EXO70 (Exocyst complex protein of 70 kDa)
YOR305W	0,096493972	5,328082998	0,142058734	0,432409549	RRG7	Required for respiratory growth protein 7, mitochondrial
YBR293W	0,096398347	6,080963444	0,095059873	0,346620002	VBA2	Vacuolar basic amino acid transporter 2
YLR370C	0,096334279	7,304824164	0,02981161	0,165916757	ARC18	Actin-related protein 2/3 complex subunit 3 (Arp2/3 complex 21 kDa subunit) (p21-ARC)
YDR337W	0,09619691	6,086649334	0,162449629	0,463537292	MRPS28	37S ribosomal protein S28, mitochondrial (Mitochondrial small ribosomal subunit protein uS15m)
YLR318W	0,096181023	4,477724405	0,223527639	0,550636476	EST2	Telomerase reverse transcriptase (EC 2.7.7.49) (Telomerase catalytic subunit)
YJR014W	0,096178352	7,247269301	0,01960683	0,122958457	TMA22	Translation machinery-associated protein 22 (Density-regulated protein homolog)
YLR064W	0,096111036	5,711084671	0,152845643	0,447607097	PER33	Pore and endoplasmic reticulum protein of 33 kDa
YKL159C	0,095861259	4,111948784	0,335110763	0,675727254	RCN1	Calcipressin-like protein (Down syndrome candidate region 1-like protein) (Regulator of calcineurin 1)
YOR278W	0,09585316	4,708721387	0,243727144	0,574696946	HEM4	Uroporphyrinogen-III synthase (UROIIIS) (UROS) (EC 4.2.1.75) (Hydroxymethylbilane hydrolyase [cyclizing]) (Uroporphyrinogen-III cosynthase)
YOL110W	0,09579211	5,959212335	0,244163893	0,575170759	SHR5	Ras modification protein ERF4 (Hyperactive Ras suppressor protein 5)
YNL214W	0,095706115	5,184552953	0,208349802	0,528302138	PEX17	Peroxisomal membrane protein PEX17 (Peroxin-17)
YGR279C	0,09565575	9,407113981	0,178105039	0,489375165	SCW4	Probable family 17 glucosidase SCW4 (EC 3.2.1.-) (Soluble cell wall protein 4)
YIL035C	0,095476292	6,477476563	0,045897128	0,221369926	CKA1	Casein kinase II subunit alpha (CK II subunit alpha) (EC 2.7.11.1)
YDR282C	0,095452758	5,557878382	0,217090448	0,540705332	MRX10	MIOREX complex component 10 (Mitochondrial organization of gene expression protein 10)
YKL142W	0,095332202	9,002868419	0,061411245	0,268327984	MRP8	Uncharacterized protein MRP8
YEL057C	0,095266637	4,811661925	0,481414101	0,785666087	0	Uncharacterized protein YEL057C
YJL072C	0,09526318	4,49860122	0,162538431	0,463537292	PSF2	DNA replication complex GINS protein PSF2 (Partner of Sld five 2)
YFL002C	0,095199777	5,760293709	0,038212657	0,196088512	SPB4	ATP-dependent rRNA helicase SPB4 (EC 3.6.4.13) (Suppressor of PAB1 protein 4)
YJR080C	0,095190217	7,330217509	0,061991029	0,270230871	AIM24	Altered inheritance of mitochondria protein 24, mitochondrial (Found in mitochondrial proteome protein 26)
YDR135C	0,094990533	7,863237706	0,106120203	0,371352193	YCF1	Metal resistance protein YCF1 (ABC-type Cd(2+) transporter) (EC 7.2.2.2) (ABC-type glutathione-S-conjugate transporter) (EC 7.6.2.3) (Yeast cadmium factor 1)
YLR432W	0,09492082	7,286121697	0,045464133	0,219847647	IMD3	Inosine-5'-monophosphate dehydrogenase 3 (IMP dehydrogenase 3) (IMPD 3) (IMPDH 3) (EC 1.1.1.205)
YBR184W	0,094873502	3,137802875	0,378327507	0,718668784	0	Uncharacterized protein YBR184W
YJL160C	0,094785249	2,977096981	0,475104514	0,781564277	PIR5	Cell wall protein PIR5 (Protein with internal repeats 5)
YLR313C	0,094765822	4,34199532	0,185782905	0,497000075	SPH1	Protein SPH1 (SPA2 homolog 1)
YER060W	0,094745297	4,69744252	0,179069787	0,49034753	FCY21	Purine-cytosine permease FCY21 (PCP FCY21) (Cytosine/purine transport protein FCY21) (Fluorocytosine resistance protein 21)
YLR376C	0,094470012	4,896774129	0,228079129	0,557935131	PSY3	Platinum sensitivity protein 3
YER005W	0,094464897	6,686916994	0,116399232	0,39070925	YND1	Golgi apyrase (EC 3.6.1.5) (ATP-diphosphatase) (ATP-diphosphohydrolase) (Adenosine diphosphatase) (ADPase) (Golgi nucleoside diphosphatase) (Yeast nucleoside diphosphatase 1)
YKL175W	0,094418894	8,048151384	0,19013305	0,502525564	ZRT3	Zinc-regulated transporter 3 (Vacuolar membrane zinc transporter)
YKL047W	0,094403635	5,853674225	0,059815619	0,264440571	ANR2	Uncharacterized protein ANR2 (AVL9-related family protein 2)
YGR125W	0,094349934	6,721327477	0,094059509	0,343641341	0	Uncharacterized vacuolar membrane protein YGR125W
YER134C	0,094220717	6,327192509	0,038985764	0,198896745	0	Putative magnesium-dependent phosphatase YER134C (EC 3.1.3.48)
YGR042W	0,094116943	6,187983094	0,178538673	0,489608983	0	Uncharacterized protein YGR042W
YMR179W	0,094056357	5,338353892	0,138782295	0,427018389	SPT21	Protein SPT21
YBR008C	0,094001826	5,573350061	0,101790953	0,36223139	FLR1	Fluconazole resistance protein 1
YBL025W	0,093834025	4,40503362	0,236979272	0,568082991	RRN10	RNA polymerase I-specific transcription initiation factor RRN10
YGL174W	0,093802974	4,647701238	0,270063671	0,606752406	BUD13	Pre-mRNA-splicing factor CWC26 (Bud site selection protein 13) (Complexed with CEF1 protein 26) (Synthetic lethal with CLF1 protein 7)
YML051W	0,093718244	6,668100701	0,065374608	0,278077156	GAL80	Galactose/lactose metabolism regulatory protein GAL80
YDR108W	0,093397696	5,513293568	0,094004972	0,343641341	TRS85	Trafficking protein particle complex III-specific subunit 85 (TRAPP III-specific subunit 85) (Muddled meiosis protein 1) (Sporulation protein GSG1) (Transport protein particle 85 kDa subunit)
YOR066W	0,09313258	5,984536502	0,173536599	0,481769838	MSA1	G1-specific transcription factors activator MSA1 (MBF and SBF-associated protein 1)
YLR273C	0,09290584	5,510687158	0,243968044	0,575023674	PIG1	Serine/threonine-protein phosphatase 1 regulatory subunit PIG1
YKR010C	0,0928449	5,542860139	0,076341187	0,304659895	TOF2	Topoisomerase 1-associated factor 2
YGR012W	0,092802625	6,336896502	0,075478091	0,302288946	0	Putative cysteine synthase (CS) (EC 2.5.1.47) (Cysteine synthase-like protein) (CSl) (O-acetylserine (thiol)-lyase) (OAS-TL) (O-acetylserine sulfhydrylase)
YGR104C	0,092701442	5,404486736	0,145995267	0,437533461	SRB5	Mediator of RNA polymerase II transcription subunit 18 (Mediator complex subunit 18) (Suppressor of RNA polymerase B 5)
YHL001W	0,092559106	7,143226351	0,033433657	0,180812051	RPL14B	60S ribosomal protein L14-B (Large ribosomal subunit protein eL14-B)
YOR124C	0,092273037	7,744863527	0,231809339	0,562650832	UBP2	Ubiquitin carboxyl-terminal hydrolase 2 (EC 3.4.19.12) (Deubiquitinating enzyme 2) (Ubiquitin thioesterase 2) (Ubiquitin-specific-processing protease 2)
YPR008W	0,092168715	7,512227606	0,047051171	0,225112567	HAA1	Transcriptional activator HAA1
YLR073C	0,092149421	3,457674456	0,328777392	0,669434199	RFU1	Regulator of free ubiquitin chains 1
YMR001C	0,092106679	6,538556192	0,111498231	0,382633427	CDC5	Cell cycle serine/threonine-protein kinase CDC5/MSD2 (EC 2.7.11.21)
YER010C	0,091998773	6,719663237	0,069860544	0,287677735	0	4-hydroxy-4-methyl-2-oxoglutarate aldolase (HMG aldolase) (EC 4.1.3.17) (Oxaloacetate decarboxylase) (OAA decarboxylase) (EC 4.1.1.112) (Regulator of ribonuclease activity homolog) (RraA-like protein)
YKL024C	0,091898077	6,804247222	0,09024495	0,334697934	URA6	Uridylate kinase (UK) (EC 2.7.4.14) (ATP:UMP phosphotransferase) (Deoxycytidylate kinase) (CK) (dCMP kinase) (Suppressor of cdc8 protein) (Uridine monophosphate kinase) (UMP kinase) (UMPK)
YDR132C	0,09176897	4,714967589	0,312868647	0,654707735	0	Uncharacterized protein YDR132C
YDL139C	0,091748198	4,508079324	0,21324001	0,53538678	SCM3	Protein SCM3 (Suppressor of chromosome missegregation protein 3)
YCR043C	0,091746624	5,568875935	0,092986981	0,34127619	0	Uncharacterized protein YCR043C
YHR002W	0,091627199	5,53535431	0,284166497	0,622541062	LEU5	Mitochondrial carrier protein LEU5
YBR035C	0,091619182	7,694025094	0,066390341	0,279436199	PDX3	Pyridoxamine 5'-phosphate oxidase (EC 1.4.3.5) (PNP/PMP oxidase) (PNPOx)
YMR017W	0,091599365	2,793066772	0,581325614	0,846910522	SPO20	Sporulation-specific protein 20
YOR103C	0,091415706	5,697973784	0,249179757	0,580008721	OST2	Dolichyl-diphosphooligosaccharide--protein glycosyltransferase subunit OST2 (Oligosaccharyl transferase subunit OST2) (Oligosaccharyl transferase 16 kDa subunit) (Oligosaccharyl transferase subunit epsilon)
YMR253C	0,091377249	6,321141341	0,1984377	0,515736096	0	Uncharacterized membrane protein YMR253C
YGR167W	0,091372422	8,147918943	0,201627696	0,520167564	CLC1	Clathrin light chain (CLC)
YOR275C	0,091179249	6,872646676	0,078453374	0,308056958	RIM20	pH-response regulator protein palA/RIM20 (Regulator of IME2 protein 20)
YOR238W	0,091083331	5,325599167	0,145691072	0,437533461	0	Uncharacterized protein YOR238W
YIL005W	0,091072092	7,075529967	0,106470262	0,371458272	EPS1	ER-retained PMA1-suppressing protein 1 (EC 5.3.4.1)
YDL108W	0,091056041	5,258643137	0,183963307	0,496250514	KIN28	Serine/threonine-protein kinase KIN28 (EC 2.7.11.23)
YKL218C	0,09105499	6,199644867	0,157346695	0,455502876	SRY1	L-threo-3-hydroxyaspartate ammonia-lyase (EC 4.3.1.16) (L-threo-3-hydroxyaspartate dehydratase)
YLR052W	0,091026365	6,262569767	0,06135838	0,268305633	IES3	Ino eighty subunit 3
YGL187C	0,090978763	8,224152146	0,211718254	0,532995012	COX4	Cytochrome c oxidase subunit 4, mitochondrial (EC 1.9.3.1) (Cytochrome c oxidase polypeptide IV)
YGR209C	0,090934785	8,64870041	0,228178489	0,557935131	TRX2	Thioredoxin-2 (Thioredoxin II) (TR-II) (Thioredoxin-1)
YFL024C	0,090873238	6,512512698	0,090184231	0,334697934	EPL1	Enhancer of polycomb-like protein 1
YMR073C	0,090850887	5,735589383	0,161888537	0,462443865	IRC21	Increased recombination centers protein 21
YOR067C	0,09083931	5,741932808	0,225308701	0,553567815	ALG8	Dolichyl pyrophosphate Glc1Man9GlcNAc2 alpha-1,3-glucosyltransferase (EC 2.4.1.265) (Asparagine-linked glycosylation protein 8) (Dolichyl-P-Glc:Glc1Man9GlcNAc2-PP-dolichyl alpha-1,3-glucosyltransferase) (Dolichyl-P-Glc:Glc1Man9GlcNAc2-PP-dolichyl glucosyltransferase)
YML081C-A	0,090723044	8,127202621	0,143714696	0,434624799	ATP18	ATP synthase subunit J, mitochondrial (ATPase synthase I subunit)
YNL048W	0,090722547	6,39891309	0,128961764	0,412417698	ALG11	GDP-Man:Man(3)GlcNAc(2)-PP-Dol alpha-1,2-mannosyltransferase (EC 2.4.1.131) (Alpha-1,2-mannosyltransferase ALG11) (Asparagine-linked glycosylation protein 11) (Glycolipid 2-alpha-mannosyltransferase)
YDL169C	0,090705875	7,201809028	0,315116214	0,65676484	UGX2	Protein UGX2
YNL124W	0,090683438	5,998927502	0,247120117	0,577487463	NAF1	H/ACA ribonucleoprotein complex non-core subunit NAF1 (Nuclear assembly factor 1)
YMR314W	0,090606958	7,857986273	0,036750149	0,191557593	PRE5	Proteasome subunit alpha type-6 (EC 3.4.25.1) (Macropain subunit PRE5) (Multicatalytic endopeptidase complex subunit PRE5) (Proteasome component PRE5) (Proteinase YSCE subunit PRE5)
YBL078C	0,0905724	6,759837248	0,164244117	0,465869608	ATG8	Autophagy-related protein 8 (Autophagy-related ubiquitin-like modifier ATG8) (Cytoplasm to vacuole targeting protein 5)
YNL168C	0,090413321	6,354552427	0,073521498	0,295967726	FMP41	Uncharacterized mitochondrial hydrolase FMP41 (EC 3.-.-.-)
YHR113W	0,090354974	7,210050905	0,073701933	0,296231158	APE4	Aspartyl aminopeptidase 4 (EC 3.4.11.21)
YPL262W	0,090328985	10,36531375	0,084597366	0,323589242	FUM1	Fumarate hydratase, mitochondrial (Fumarase) (EC 4.2.1.2)
YLR077W	0,090309772	6,997071186	0,050346549	0,236932376	FMP25	Protein FMP25, mitochondrial (Found in mitochondrial proteome protein 25)
YPR129W	0,090224261	6,773798124	0,304515977	0,644715626	SCD6	Protein SCD6
YML053C	0,090125173	5,615670464	0,148532137	0,44182217	0	Uncharacterized protein YML053C
YHR209W	0,089987075	5,31618061	0,181942152	0,492981668	CRG1	Probable S-adenosylmethionine-dependent methyltransferase CRG1 (EC 2.1.1.-) (Cantharidin resistance protein 1)
YPR173C	0,089895652	7,495096446	0,033826366	0,18205972	VPS4	Vacuolar protein sorting-associated protein 4 (DOA4-independent degradation protein 6) (Protein END13) (Vacuolar protein-targeting protein 10)
YHR120W	0,089877347	5,13226853	0,190405459	0,502897446	MSH1	DNA mismatch repair protein MSH1, mitochondrial (MutS protein homolog 1)
YPL138C	0,089863284	6,18698507	0,136802163	0,423526402	SPP1	COMPASS component SPP1 (Complex proteins associated with SET1 protein SPP1) (Set1C component SPP1) (Suppressor of PRP protein 1)
YBR280C	0,0898618	7,307779873	0,225811806	0,554077092	SAF1	SCF-associated factor 1
YGR029W	0,089770448	6,374953055	0,131939984	0,417511749	ERV1	Mitochondrial FAD-linked sulfhydryl oxidase ERV1 (EC 1.8.3.2) (14 kDa regulatory protein) (Essential for respiration and vegetative growth protein 1)
YER068W	0,089736365	6,724666228	0,161966458	0,462443865	MOT2	General negative regulator of transcription subunit 4 (Modulator of transcription 2)
YDR490C	0,089546894	7,180188368	0,157239796	0,455428047	PKH1	Serine/threonine-protein kinase PKH1 (EC 2.7.11.1) (3-phosphoinositide-dependent protein kinase 1)
YKL018C-A	0,089535827	5,31188374	0,306444308	0,647091532	0	Uncharacterized protein YKL018C-A
YGL004C	0,089535638	6,18567749	0,129028827	0,412417698	RPN14	26S proteasome regulatory subunit RPN14 (Proteasome non-ATPase subunit 14)
YNL127W	0,089475806	6,090870872	0,186555076	0,49798241	FAR11	Factor arrest protein 11
YNL314W	0,089256644	5,546031441	0,124694309	0,404303128	DAL82	Protein DAL82
YFR020W	0,088999194	4,918012259	0,264136086	0,598942966	0	Uncharacterized protein YFR020W
YDR251W	0,088961325	7,599305392	0,106954292	0,371775044	PAM1	Protein PAM1
YNL159C	0,088948783	5,901366958	0,182808115	0,493845576	ASI2	Protein ASI2 (Amino acid sensor-independent protein 2)
YFR007W	0,088947096	5,374380198	0,240442769	0,570274711	YFH7	ATP-dependent kinase YFH7 (EC 2.7.1.-) (Altered inheritance of mitochondria protein 12)
YDR196C	0,088921097	6,99449832	0,1766018	0,487839985	CAB5	Dephospho-CoA kinase CAB5 (DPCK) (EC 2.7.1.24) (Dephosphocoenzyme A kinase)
YKL134C	0,088820133	5,793726064	0,149422297	0,442829054	2019-10-01	Mitochondrial intermediate peptidase (MIP) (EC 3.4.24.59)
YKL137W	0,088630748	5,923589181	0,450611242	0,765029869	CMC1	COX assembly mitochondrial protein (COX biogenesis factor CMC1) (Cx9C mitochondrial COX assembly protein 1) (Mitochondrial metallochaperone-like protein CMC1)
YDR150W	0,088606528	8,596193086	0,466764466	0,774808706	NUM1	Nuclear migration protein NUM1
YOR132W	0,088565858	7,183089868	0,139315087	0,427765832	VPS17	Vacuolar protein sorting-associated protein 17 (Carboxypeptidase Y-deficient protein 21)
YDL066W	0,088563823	8,65189244	0,061864012	0,269886556	IDP1	Isocitrate dehydrogenase [NADP], mitochondrial (IDH) (EC 1.1.1.42) (IDP) (NADP(+)-specific ICDH) (Oxalosuccinate decarboxylase)
YPL212C	0,088551781	5,998761116	0,058363675	0,26048093	PUS1	tRNA pseudouridine synthase 1 (EC 5.4.99.-) (tRNA pseudouridylate synthase 1) (tRNA-uridine isomerase 1)
YHL009C	0,08853798	5,389807266	0,172870683	0,481498219	YAP3	AP-1-like transcription factor YAP3
YGR258C	0,088507867	6,760499901	0,127947248	0,410386439	RAD2	DNA repair protein RAD2 (EC 3.1.-.-)
YOL164W	0,088401208	5,779547297	0,153490154	0,448510098	BDS1	Alkyl/aryl-sulfatase BDS1 (EC 3.1.6.-) (Bacterially-derived sulfatase 1)
YIL124W	0,088329228	7,886549253	0,112243798	0,382904977	AYR1	NADPH-dependent 1-acyldihydroxyacetone phosphate reductase (ADR) (EC 1.1.1.101) (1-acyl DHAP reductase) (Acyl/alkyl DHAP reductase) (Acylglycerone-phosphate reductase)
YNL152W	0,088256559	5,347526258	0,303909513	0,644613549	INN1	Ingression protein 1
YJR115W	0,088207467	7,206319141	0,400968749	0,732000374	0	Uncharacterized protein YJR115W
YLR097C	0,088108663	6,487283746	0,136373155	0,423125763	HRT3	F-box protein HRT3 (High level expression reduces Ty3 transposition protein 3)
YGL091C	0,088094569	6,253775803	0,1235106	0,402641234	NBP35	Cytosolic Fe-S cluster assembly factor NBP35 (Nucleotide-binding protein 35)
YAR027W	0,088078478	7,037135992	0,151123935	0,445055236	UIP3	ULP1-interacting protein 3 (DUP240 protein UIP3)
YOR113W	0,088066653	6,718757994	0,137005678	0,423599452	AZF1	Asparagine-rich zinc finger protein AZF1
YGR091W	0,088055394	5,037513713	0,240443452	0,570274711	PRP31	Pre-mRNA-processing factor 31
YOR019W	0,088024034	7,67032759	0,301081895	0,641591736	0	Uncharacterized protein YOR019W
YPL084W	0,087894276	6,617997709	0,326821521	0,668109307	BRO1	Vacuolar-sorting protein BRO1 (Amino acid sensor-independent protein 6) (BCK1-like resistance to osmotic shock protein 1) (BRO domain-containing protein 1) (Nitrogen permease inactivating protein 3) (Vacuolar protein-sorting-associated protein 31)
YER041W	0,087785619	6,443002835	0,154131791	0,449671096	YEN1	Holliday junction resolvase YEN1 (EC 3.1.-.-)
YIL151C	0,087781091	6,711868578	0,138636209	0,426847595	ESL1	EST/SMG-like protein 1
YOR226C	0,087719066	6,815584736	0,042591595	0,210485641	ISU2	Iron sulfur cluster assembly protein 2, mitochondrial (Iron sulfur cluster scaffold protein 2)
YPR070W	0,087710593	5,865678361	0,18557253	0,497000075	MED1	Mediator of RNA polymerase II transcription subunit 1 (Mediator complex subunit 1)
YDL080C	0,087403266	6,142274519	0,08662206	0,32754086	THI3	Thiamine metabolism regulatory protein THI3 (EC 4.1.1.72) (Keto isocaproate decarboxylase 1) (Thiamine pyrophosphate-dependent 2-oxo-acid decarboxylase) (2ODC)
YBR239C	0,087129783	5,092120333	0,324890519	0,665807729	ERT1	Transcription activator of gluconeogenesis ERT1 (Ethanol regulator of translation 1)
YJL138C	0,087004324	7,716892347	0,104830658	0,369306248	#NV	#NV
YOR227W	0,0869178	8,159590899	0,091559193	0,337858928	HER1	HMG2-induced ER-remodeling protein 1
YOR358W	0,086894329	5,977789454	0,235060111	0,566560717	HAP5	Transcriptional activator HAP5
YOL138C	0,086777315	6,600395269	0,168258898	0,472723375	RTC1	Restriction of telomere capping protein 1 (SEH-associated protein 2)
YLR351C	0,086718603	7,640843348	0,088904869	0,3321519	NIT3	Omega-amidase NIT3 (EC 3.5.1.3) (Nitrilase homolog 2)
YLR461W	0,086620083	1,421430882	0,636774985	0,871856888	PAU4	Seripauperin-4
YMR072W	0,08660679	7,793388968	0,111882314	0,382633427	ABF2	ARS-binding factor 2, mitochondrial
YGL141W	0,086579521	6,389883255	0,180820525	0,491846908	HUL5	Probable E3 ubiquitin-protein ligase HUL5 (EC 2.3.2.26) (HECT-type E3 ubiquitin transferase HUL5)
YLR319C	0,086532613	6,157513997	0,180928074	0,491846908	BUD6	Bud site selection protein 6 (Actin-interacting protein 3)
YJR004C	0,086431891	6,397225115	0,181349843	0,491846908	SAG1	Alpha-agglutinin (AG-alpha-1)
YKL180W	0,086369275	8,881374483	0,118912281	0,396068824	RPL17A	60S ribosomal protein L17-A (L20A) (Large ribosomal subunit protein uL22-A) (YL17)
YLR059C	0,086277827	6,051220959	0,266554907	0,601514869	REX2	Oligoribonuclease, mitochondrial (EC 3.1.-.-)
YCR028C	0,086274916	6,188276133	0,320380904	0,660388957	FEN2	Pantothenate transporter FEN2 (Fenpropimorph resistance protein 2)
YDR336W	0,086205211	5,22889316	0,235990342	0,567172971	MRX8	MIOREX complex component 8 (Mitochondrial organization of gene expression protein 8)
YDL179W	0,086176232	5,411562266	0,208544415	0,52853088	PCL9	PHO85 cyclin-9
YBL084C	0,086171212	6,2800591	0,151247608	0,445186124	CDC27	Anaphase-promoting complex subunit CDC27 (Anaphase-promoting complex subunit 3) (Cell division control protein 27)
YGL249W	0,086169482	2,729676351	0,625230524	0,869321904	ZIP2	Protein ZIP2 (Zipping up meiotic chromosomes protein 2)
YJL149W	0,086158069	6,877916682	0,147981005	0,44064932	DAS1	F-box protein DAS1 (DST1-delta 6-azauracil sensitivity protein 1)
YOR292C	0,086151914	6,056862315	0,141639909	0,431857735	0	Vacuolar membrane protein YOR292C
YGR080W	0,086123335	6,95924018	0,127253765	0,40952973	TWF1	Twinfilin-1 (Twinfilin-A)
YDL091C	0,085998258	6,987639256	0,145179219	0,436937349	UBX3	UBX domain-containing protein 3
YDL085C-A	0,08581252	5,204660169	0,341494908	0,681897614	0	SERF-like protein YDL085C-A
YDL215C	0,085811798	9,575442151	0,237633527	0,568196931	GDH2	NAD-specific glutamate dehydrogenase (NAD-GDH) (EC 1.4.1.2)
YER129W	0,085756535	7,321002745	0,078224085	0,308017614	SAK1	SNF1-activating kinase 1 (EC 2.7.11.1)
YOL154W	0,085700421	4,768509478	0,313477966	0,654707735	ZPS1	Protein ZPS1
YDL078C	0,085650479	9,374458706	0,085861737	0,326204936	MDH3	Malate dehydrogenase, peroxisomal (EC 1.1.1.37)
YPR035W	0,085581861	10,18042064	0,272330006	0,610379858	GLN1	Glutamine synthetase (GS) (EC 6.3.1.2) (Glutamate--ammonia ligase)
YNL317W	0,085336793	5,786747952	0,177503873	0,488608629	PFS2	Polyadenylation factor subunit 2
YDR161W	0,085271802	6,160755279	0,066158073	0,278920267	ACL4	Assembly chaperone of RPL4
YEL002C	0,085084348	7,892716528	0,105992165	0,371302977	WBP1	Dolichyl-diphosphooligosaccharide--protein glycosyltransferase subunit WBP1 (Oligosaccharyl transferase subunit WBP1) (Oligosaccharyl transferase subunit beta)
YLR020C	0,084978215	6,232684871	0,113075428	0,384350887	YEH2	Sterol esterase 2 (EC 3.1.1.13) (Steryl ester hydrolase 2)
YOL009C	0,08497613	5,109507424	0,20368394	0,523080465	MDM12	Mitochondrial distribution and morphology protein 12 (Mitochondrial inheritance component MDM12)
YLR446W	0,084971754	4,715111221	0,452257585	0,765432341	0	Putative hexokinase YLR446W (EC 2.7.1.1)
YJR022W	0,084956897	4,022781301	0,404712636	0,733795242	LSM8	U6 snRNA-associated Sm-like protein LSm8
YJL016W	0,084647737	8,15946014	0,095357653	0,347145949	0	Uncharacterized protein YJL016W
YGR036C	0,084379823	4,911091717	0,173532313	0,481769838	CAX4	Dolichyldiphosphatase (EC 3.6.1.43) (Dolichyl pyrophosphate phosphatase)
YOR317W	0,084353941	9,750613629	0,086586324	0,32754086	FAA1	Long-chain-fatty-acid--CoA ligase 1 (EC 6.2.1.3) (Fatty acid activator 1) (Long-chain acyl-CoA synthetase 1)
YGL049C	0,084300664	6,95021345	0,086212417	0,326874204	TIF4632	Eukaryotic initiation factor 4F subunit p130 (eIF-4F p130) (eIF4F p130) (eIF4G2) (mRNA cap-binding protein complex subunit p130)
YDR385W	0,084289025	7,587358752	0,135645168	0,422536359	#NV	#NV
YLR094C	0,084205447	6,773386024	0,345866574	0,685999162	GIS3	Protein GIS3
YER132C	0,084200767	6,008877857	0,194986375	0,509836242	PMD1	Negative regulator of sporulation PMD1
YMR013C	0,084193321	5,215803443	0,135798673	0,422536359	SEC59	Dolichol kinase (EC 2.7.1.108)
YIL018W	0,084160526	9,534269069	0,078042734	0,307546065	RPL2B	60S ribosomal protein L2-B (L5) (Large ribosomal subunit protein uL2-B) (RP8) (YL6)
YLR222C	0,084134161	5,773579814	0,185689055	0,497000075	UTP13	U3 small nucleolar RNA-associated protein 13 (U3 snoRNA-associated protein 13) (U three protein 13)
YNR049C	0,083944921	6,274536266	0,09306225	0,341329493	MSO1	Protein MSO1
YAL010C	0,083862895	5,246533828	0,161367054	0,461613364	MDM10	Mitochondrial distribution and morphology protein 10 (Mitochondrial inheritance component MDM10)
YBR220C	0,08384839	5,839296767	0,165789672	0,468476542	0	Uncharacterized membrane protein YBR220C
YBR258C	0,083752072	4,262234267	0,403444858	0,732486978	SHG1	COMPASS component SHG1 (Complex proteins associated with SET1 protein SHG1) (Set1C component SHG1)
YIL165C	0,083690525	4,776120481	0,482951107	0,786352439	0	Putative nitrilase-like protein YIL165C
YAL047C	0,083609342	5,08362638	0,249425202	0,580099425	SPC72	Spindle pole component SPC72
YER139C	0,083531927	5,018027568	0,236037559	0,567172971	RTR1	RNA polymerase II subunit B1 CTD phosphatase RTR1 (EC 3.1.3.16) (RNA polymerase II-associated protein 2 homolog RTR1) (Regulator of transcription 1)
YHR003C	0,083529604	5,822470645	0,166332082	0,468951314	TCD1	tRNA threonylcarbamoyladenosine dehydratase 1 (EC 6.1.-.-) (t(6)A37 dehydratase 1)
YKL129C	0,08337338	7,068548482	0,284852963	0,623282243	MYO3	Myosin-3 (Actin-dependent myosin-I MYO3) (Class I unconventional myosin MYO3) (Type I myosin MYO3)
YLR028C	0,083341723	9,208932625	0,076626569	0,304817169	ADE16	Bifunctional purine biosynthesis protein ADE16 [Includes: Phosphoribosylaminoimidazolecarboxamide formyltransferase (EC 2.1.2.3) (5-aminoimidazole-4-carboxamide ribonucleotide formyltransferase) (AICAR transformylase); IMP cyclohydrolase (EC 3.5.4.10) (ATIC) (IMP synthase) (Inosinicase)]
YJL168C	0,083335691	5,918125823	0,052490962	0,24416119	SET2	Histone-lysine N-methyltransferase, H3 lysine-36 specific (EC 2.1.1.43) (Lysine N-methyltransferase 3) (SET domain-containing protein 2)
YOL055C	0,083315966	6,353501134	0,106841613	0,371729426	THI20	Hydroxymethylpyrimidine/phosphomethylpyrimidine kinase THI20 (EC 2.7.1.49) (EC 2.7.4.7) (Hydroxymethylpyrimidine kinase) (HMP kinase) (Hydroxymethylpyrimidine phosphate kinase) (HMP-P kinase) (HMP-phosphate kinase) (HMPP kinase)
YIL034C	0,083226409	7,230264474	0,32267517	0,663900322	CAP2	F-actin-capping protein subunit beta
YCR015C	0,083021032	3,778179901	0,31354663	0,654707735	0	UPF0655 protein YCR015C
YDR305C	0,083009835	5,75592477	0,237197658	0,568196931	HNT2	Bis(5'-adenosyl)-triphosphatase (EC 3.6.1.29) (AP3A hydrolase) (AP3Aase) (Diadenosine 5',5'''-P1,P3-triphosphate hydrolase) (Dinucleosidetriphosphatase) (Hit family protein 2)
YLR183C	0,082961283	5,730093858	0,173246759	0,481769838	TOS4	Protein TOS4 (Target of SBF protein 4)
YML036W	0,082865209	4,522072496	0,334428769	0,675226466	CGI121	EKC/KEOPS complex subunit CGI121 (CGI-121 homolog)
YBR229C	0,082717377	7,184499748	0,100171016	0,358738649	ROT2	Glucosidase 2 subunit alpha (EC 3.2.1.207) (Alpha-glucosidase II subunit alpha) (Glucosidase II subunit alpha) (Reversal of TOR2 lethality protein 2)
YFR010W	0,082620807	7,850490433	0,093701255	0,343005794	UBP6	Ubiquitin carboxyl-terminal hydrolase 6 (EC 3.4.19.12) (Deubiquitinating enzyme 6) (Ubiquitin thioesterase 6) (Ubiquitin-specific-processing protease 6)
YDL004W	0,082553575	8,771974065	0,158397029	0,457365318	ATP16	ATP synthase subunit delta, mitochondrial (F-ATPase delta subunit)
YGL233W	0,082250262	6,227824015	0,170440917	0,476945974	SEC15	Exocyst complex component SEC15
YDR079W	0,082234307	5,223027228	0,407569217	0,734605329	PET100	Protein PET100, mitochondrial
YFL010C	0,082160343	7,251664596	0,182156147	0,492981668	WWM1	WW domain-containing protein WWM1 (WW domain-containing protein interacting with metacaspase)
YDR266C	0,082108367	6,312259389	0,137626456	0,424902777	HEL2	E3 ubiquitin-protein ligase HEL2 (EC 2.3.2.27) (Histone E3 ligase 2) (RING-type E3 ubiquitin transferase HEL2)
YLR268W	0,082105672	6,788644803	0,207781404	0,527575106	SEC22	Protein transport protein SEC22 (Suppressor of loss of YPT1 protein 2)
YAL024C	0,082075944	4,787967486	0,330315077	0,671298477	LTE1	Guanine nucleotide exchange factor LTE1 (Low temperature essential protein 1)
YOR304C-A	0,082042938	4,55940031	0,276849387	0,614676797	0	Uncharacterized protein YOR304C-A
YDR314C	0,081946826	4,605351665	0,47277489	0,780262894	RAD34	DNA repair protein RAD34
YDR387C	0,081935077	6,704732739	0,112962901	0,384350887	0	Probable metabolite transport protein YDR387C
YPR047W	0,081726059	5,424188621	0,340481631	0,681327025	MSF1	Phenylalanine--tRNA ligase, mitochondrial (EC 6.1.1.20) (Phenylalanyl-tRNA synthetase) (PheRS)
YPL159C	0,081725322	6,498994885	0,246633287	0,577189687	PET20	Protein PET20, mitochondrial (Petite colonies protein 20)
YER169W	0,081600469	7,29362368	0,131815328	0,417511749	RPH1	DNA damage-responsive transcriptional repressor RPH1
YML117W	0,0815667	7,87878396	0,18446886	0,496651063	NAB6	RNA-binding protein NAB6 (Nucleic acid-binding protein 6)
YML072C	0,081531222	8,517211922	0,157841549	0,456700137	TCB3	Tricalbin-3
YJR001W	0,081502382	7,429941744	0,076415507	0,304740054	AVT1	Vacuolar amino acid transporter 1
YHL030W	0,081429317	6,250179491	0,272989884	0,610568302	ECM29	Proteasome component ECM29 (Extracellular mutant protein 29)
YGL021W	0,081332449	6,576196458	0,054729037	0,251861146	ALK1	Serine/threonine-protein kinase Haspin homolog ALK1 (EC 2.7.11.1) (DNA damage-responsive protein ALK1)
YER076C	0,081332071	5,398810904	0,263346735	0,598144857	0	Putative uncharacterized protein YER076C
YOR174W	0,081314411	6,071873529	0,144672298	0,436150003	MED4	Mediator of RNA polymerase II transcription subunit 4 (Mediator complex subunit 4)
YPL249C-A	0,08123245	8,745735875	0,114378073	0,385537126	RPL36B	60S ribosomal protein L36-B (L39) (Large ribosomal subunit protein eL36-B) (YL39)
YJL081C	0,08112397	6,994877798	0,089652854	0,333615488	ARP4	Actin-related protein 4 (Actin-like protein ARP4) (Actin-like protein 4)
YKR062W	0,081092094	6,580054249	0,148344133	0,441496655	TFA2	Transcription initiation factor IIE subunit beta (TFIIE-beta) (Factor A 43 kDa subunit) (Transcription factor A small subunit)
YMR139W	0,080959607	7,528147701	0,165996938	0,468476542	RIM11	Serine/threonine-protein kinase RIM11/MSD1 (EC 2.7.11.1) (Regulator of IME2 protein 11)
YLR149C	0,080857027	8,496098457	0,221467249	0,547481069	0	Uncharacterized protein YLR149C
YHR035W	0,080795049	3,858820241	0,451317159	0,765134017	0	Uncharacterized protein YHR035W
YEL026W	0,080782022	6,007123086	0,32058014	0,660557319	SNU13	13 kDa ribonucleoprotein-associated protein (Small nuclear ribonucleoprotein-associated protein 1)
YBR133C	0,080729512	6,460300807	0,145365506	0,437263801	HSL7	Protein arginine N-methyltransferase HSL7 (EC 2.1.1.320) (Histone synthetic lethal protein 7) (Type II protein arginine N-methyltransferase) (Type II PRMT)
YGR212W	0,080567355	4,351947125	0,356333951	0,696189315	SLI1	N-acetyltransferase SLI1 (EC 2.3.1.-) (Sphingosine-like immunosuppressant resistant protein 1)
YIL107C	0,080316334	7,938889553	0,225602451	0,554047279	PFK26	6-phosphofructo-2-kinase 1 (6PF-2-K 1) (EC 2.7.1.105) (Phosphofructokinase 2 I)
YGL245W	0,080297146	8,778279983	0,246132659	0,576979312	GUS1	Glutamate--tRNA ligase, cytoplasmic (EC 6.1.1.17) (Glutamyl-tRNA synthetase) ((c)ERS) (GluRS) (P85)
YLR418C	0,080170398	6,150774102	0,114106014	0,385082098	CDC73	Cell division control protein 73 (RNA polymerase-associated protein CDC73)
YJR051W	0,080168762	7,106085511	0,130840459	0,416068216	OSM1	Fumarate reductase 2 (FRDS2) (EC 1.3.1.6) (NADH-dependent fumarate reductase) (Osmotic sensitivity protein 1) (Soluble fumarate reductase, mitochondrial isozyme)
YNL080C	0,080156471	6,752596257	0,111822066	0,382633427	EOS1	N-glycosylation protein EOS1 (ER-localized and oxidants sensitive protein 1)
YJR126C	0,079985385	7,51408771	0,134982507	0,42207385	VPS70	Vacuolar protein sorting-associated protein 70 (EC 3.4.-.-)
YKL006C-A	0,079911601	5,110490706	0,442574243	0,75944699	SFT1	Protein transport protein SFT1 (P14)
YBL103C	0,079896227	6,357730753	0,111505572	0,382633427	RTG3	Retrograde regulation protein 3
YCL057W	0,079806876	8,028969094	0,069573386	0,287399651	PRD1	Saccharolysin (EC 3.4.24.37) (Oligopeptidase YSCD) (Protease D) (Proteinase yscD)
YCR101C	0,079703729	2,786920931	0,631328366	0,871758115	0	Uncharacterized protein YCR101C
YDR320C-A	0,079702734	5,463693644	0,588595319	0,850210051	DAD4	DASH complex subunit DAD4 (DUO1 and DAM1-interacting protein 4) (Helper of ASK1 protein 2) (Outer kinetochore protein DAD4)
YFR047C	0,079670361	7,875835773	0,105104115	0,370037608	BNA6	Nicotinate-nucleotide pyrophosphorylase [carboxylating] (EC 2.4.2.19) (Quinolinate phosphoribosyltransferase [decarboxylating]) (QAPRTase)
YGL079W	0,079604474	4,853183318	0,243296759	0,574405248	KXD1	Biogenesis of lysosome-related organelles complex 1 subunit KXD1 (BLOC-1 subunit KXD1) (KxDL homolog)
YCR031C	0,07956561	9,32432734	0,114038079	0,385082098	RPS14A	40S ribosomal protein S14-A (RP59A) (Small ribosomal subunit protein uS11-A)
YJL055W	0,079490649	8,276739926	0,114910662	0,38686819	0	LOG family protein YJL055W
YBR130C	0,079420525	5,710023376	0,133314496	0,420131326	SHE3	SWI5-dependent HO expression protein 3
YPR124W	0,079142347	9,766185037	0,232258284	0,562897636	CTR1	Copper transport protein CTR1 (Copper transporter 1)
YPL135W	0,078764243	9,560999234	0,12606086	0,406622257	ISU1	Iron sulfur cluster assembly protein 1, mitochondrial (Iron sulfur cluster scaffold protein 1)
YOR042W	0,078761567	8,123100937	0,446837481	0,762941184	CUE5	Ubiquitin-binding protein CUE5 (Coupling of ubiquitin conjugation to ER degradation protein 5)
YDR018C	0,078706964	5,779042364	0,485452021	0,789280933	0	Uncharacterized acyltransferase YDR018C (EC 2.3.-.-)
YCL045C	0,078611736	7,706026312	0,178317176	0,489479342	EMC1	ER membrane protein complex subunit 1
YKR042W	0,07856414	10,18787374	0,502768272	0,803504624	UTH1	Probable secreted beta-glucosidase UTH1 (EC 3.2.1.-) (Youth protein 1)
YGR100W	0,078541284	6,99026359	0,135942519	0,422536359	MDR1	GTPase-activating protein GYP2 (MAC1-dependent regulator) (Protein MIC1)
YGL213C	0,07853342	6,27272712	0,073531046	0,295967726	SKI8	Antiviral protein SKI8 (Superkiller protein 8)
YDL056W	0,078437994	6,569076082	0,084250226	0,322480938	MBP1	Transcription factor MBP1 (MBF subunit p120)
YFR040W	0,078432506	8,038829389	0,207271289	0,526965377	SAP155	SIT4-associating protein SAP155
YDR489W	0,078322489	4,439161355	0,295423511	0,635036232	SLD5	DNA replication complex GINS protein SLD5
YMR276W	0,078194286	7,989303078	0,613757752	0,863546317	DSK2	Ubiquitin domain-containing protein DSK2
YHR175W	0,078098296	7,3823645	0,114004536	0,385082098	CTR2	Copper transport protein CTR2 (Copper transporter 2)
YKL017C	0,077971988	5,52920691	0,212647394	0,534137554	HCS1	DNA polymerase alpha-associated DNA helicase A (EC 3.6.4.12)
YDL127W	0,077873051	4,714784835	0,303010277	0,643467403	PCL2	PHO85 cyclin-2 (Cyclin HCS26 homolog) (G1/S-specific cyclin PCL2)
YMR083W	0,077865955	9,676762352	0,071253503	0,29041602	ADH3	Alcohol dehydrogenase 3, mitochondrial (EC 1.1.1.1) (Alcohol dehydrogenase III) (YADH-3)
YPL260W	0,07758685	8,148010933	0,253081605	0,584255578	0	UPF0662 protein YPL260W
YIL119C	0,077472229	5,594246099	0,41853986	0,741805032	RPI1	Negative RAS protein regulator protein
YJL181W	0,077468753	5,065570828	0,227022636	0,556319316	0	UPF0508 protein YJL181W
YDR390C	0,077381034	6,34161537	0,213977495	0,536575543	UBA2	Ubiquitin-activating enzyme E1-like (Polymerase-interacting protein 2) (SMT3-activating enzyme subunit 2)
YMR132C	0,077308749	3,87277363	0,416135586	0,740551789	JLP2	Protein JLP2 (DnaJ-like protein 2)
YJR093C	0,07719183	6,312597523	0,14600022	0,437533461	FIP1	Pre-mRNA polyadenylation factor FIP1
YBR273C	0,077099977	7,300649145	0,178638249	0,489643082	UBX7	UBX domain-containing protein 7
YOR324C	0,076984835	6,14144288	0,142830413	0,433349942	FRT1	Protein HPH1 (Functionally related to TCP1 protein 1) (High pH protein 1)
YPL194W	0,076848561	4,869929223	0,391044431	0,725690426	DDC1	DNA damage checkpoint protein 1
YDR512C	0,076821079	6,511223663	0,287719894	0,62685155	EMI1	Early meiotic induction protein 1
YPR191W	0,076813804	9,101034389	0,400458382	0,732000374	QCR2	Cytochrome b-c1 complex subunit 2, mitochondrial (Complex III subunit 2) (Core protein II) (Ubiquinol-cytochrome-c reductase complex core protein 2)
YHR155W	0,076750905	6,294764473	0,175426446	0,485337864	LAM1	Membrane-anchored lipid-binding protein LAM1 (Lipid transfer protein anchored at membrane contact sites 1) (Yeast suicide protein 1)
YJR084W	0,076661253	5,807847896	0,152213284	0,447004093	CSN12	Cop9 signalosome complex subunit 12
YMR213W	0,076580064	5,729556011	0,182167692	0,492981668	CEF1	Pre-mRNA-splicing factor CEF1 (PRP nineteen-associated complex protein 85) (PRP19-associated complex protein 85)
YOL073C	0,076575565	6,662509754	0,448684546	0,763524671	0	Uncharacterized membrane protein YOL073C
YGR218W	0,076510743	8,329485274	0,185331016	0,497000075	CRM1	Exportin-1 (Chromosome region maintenance protein 1) (Karyopherin-124)
YKR095W-A	0,076407111	4,499874432	0,315270043	0,656841814	PCC1	EKC/KEOPS complex subunit PCC1 (Polarized growth chromatin-associated controller 1)
YJR110W	0,076401031	5,804521335	0,127924326	0,410386439	YMR1	Phosphoinositide 3-phosphatase (EC 3.1.3.64) (Yeast myotubularin-related protein 1)
YDR460W	0,076373313	6,233380849	0,176049117	0,48682086	TFB3	RNA polymerase II transcription factor B subunit 3 (RNA polymerase II transcription factor B 38 kDa subunit) (RNA polymerase II transcription factor B p38 subunit)
YDL100C	0,076371788	8,060914562	0,187914323	0,499239046	GET3	ATPase GET3 (EC 3.6.-.-) (Arsenical pump-driving ATPase) (Arsenite-stimulated ATPase) (Golgi to ER traffic protein 3) (Guided entry of tail-anchored proteins 3)
YLR433C	0,076164041	6,324062006	0,193409073	0,507834384	CNA1	Serine/threonine-protein phosphatase 2B catalytic subunit A1 (EC 3.1.3.16) (Calcineurin A1) (Calmodulin-binding protein 1)
YDR200C	0,075976043	6,340828113	0,158624933	0,457788135	VPS64	Vacuolar protein sorting-associated protein 64 (Factor arrest protein 9)
YJL154C	0,075916029	7,119148126	0,090301133	0,334697934	VPS35	Vacuolar protein sorting-associated protein 35 (Vacuolar protein-targeting protein 7)
YEL054C	0,075784117	8,151601489	0,106268298	0,371352193	RPL12A	60S ribosomal protein L12-A (L15) (Large ribosomal subunit protein uL11-A) (YL23)
YOR039W	0,075743298	6,624455901	0,093702419	0,343005794	CKB2	Casein kinase II subunit beta' (CK II beta')
YCR066W	0,075726798	4,228039212	0,322569389	0,663900322	RAD18	Postreplication repair E3 ubiquitin-protein ligase RAD18 (EC 2.3.2.27) (RING-type E3 ubiquitin transferase RAD18) (Radiation sensitivity protein 18)
YNL307C	0,075696315	7,007137864	0,098539235	0,354249494	MCK1	Protein kinase MCK1 (EC 2.7.12.1) (Meiosis and centromere regulatory kinase)
YFR048W	0,075558322	5,879614248	0,128597638	0,411732268	RMD8	Sporulation protein RMD8 (Required for meiotic nuclear division protein 8)
YPR111W	0,075515849	5,465031972	0,364956964	0,704631893	DBF20	Serine/threonine-protein kinase DBF20 (EC 2.7.11.1)
YPR033C	0,075458629	7,836112711	0,130559294	0,415955877	HTS1	Histidine--tRNA ligase, mitochondrial (EC 6.1.1.21) (Histidyl-tRNA synthetase) (HisRS)
YGL113W	0,075377937	5,279174105	0,258432962	0,591741978	SLD3	DNA replication regulator SLD3
YDR158W	0,075334541	8,148571564	0,150508593	0,443952723	HOM2	Aspartate-semialdehyde dehydrogenase (ASA dehydrogenase) (ASADH) (EC 1.2.1.11) (Aspartate-beta-semialdehyde dehydrogenase)
YJL092W	0,075206845	6,052494468	0,214917762	0,537677161	SRS2	ATP-dependent DNA helicase SRS2 (EC 3.6.4.12)
YGR026W	0,075116169	7,130528239	0,229220044	0,558779794	0	Uncharacterized membrane protein YGR026W
YLR082C	0,075063947	5,500329551	0,336105188	0,676908621	SRL2	Protein SRL2 (Suppressor of RAD53 null lethality protein 2)
YOR296W	0,07505747	5,778709779	0,240349628	0,570274711	0	Uncharacterized protein YOR296W
YJR111C	0,0749682	4,996436824	0,313430392	0,654707735	0	Uncharacterized protein YJR111C
YLR253W	0,074948333	6,574774646	0,198020017	0,515127073	MCP2	ABC1 family protein MCP2 (MDM10-complementing protein 2) (MIOREX complex component 13) (Mitochondrial organization of gene expression protein 13)
YOL025W	0,074928143	6,134748847	0,230952291	0,562415399	LAG2	Cullin-associated NEDD8-dissociated protein 1 homolog (CAND1 homolog) (Longevity-assurance protein 2)
YDL189W	0,07492711	6,578340611	0,142910163	0,433357908	RBS1	RNA-binding suppressor of PAS kinase protein 1
YMR092C	0,074925804	8,183646678	0,17966654	0,491166074	AIP1	Actin-interacting protein 1
YFL050C	0,074822735	5,888396149	0,282570238	0,621190205	ALR2	Magnesium transporter ALR2 (Aluminum resistance protein 2)
YBR153W	0,074821392	4,99411313	0,314896363	0,65676484	RIB7	2,5-diamino-6-ribosylamino-4(3H)-pyrimidinone 5'-phosphate reductase (DAROPP reductase) (DARP reductase) (EC 1.1.1.302) (2,5-diamino-6-(5-phospho-D-ribosylamino)pyrimidin-4(3H)-one reductase) (2,5-diamino-6-ribitylamino-4(3H)-pyrimidinone 5'-phosphate synthase) (DARIPP synthase)
YLL007C	0,074803079	5,358566689	0,324866501	0,665807729	0	Uncharacterized protein YLL007C
YNL069C	0,074705262	8,965646761	0,139049046	0,427182388	RPL16B	60S ribosomal protein L16-B (L21) (Large ribosomal subunit protein uL13-B) (RP23) (YL15)
YDR438W	0,07468907	5,259268471	0,332799637	0,673618532	THI74	Thiamine-repressible mitochondrial transport protein THI74
YOR336W	0,074585538	6,33838615	0,307262875	0,647846189	KRE5	Killer toxin-resistance protein 5
YDL115C	0,074575284	6,815424259	0,170090315	0,476202034	IWR1	RNA polymerase II nuclear localization protein IWR1 (Interacting with RNA polymerase II protein 1)
YGL158W	0,074571634	5,99287016	0,552637057	0,831396953	RCK1	Serine/threonine-protein kinase RCK1 (EC 2.7.11.1)
YMR313C	0,074448781	6,456561494	0,481848712	0,785843482	TGL3	Lipase 3 (EC 3.1.1.3) (Triacylglycerol lipase 3)
YGL256W	0,074440231	5,862940948	0,288922924	0,627246824	ADH4	Alcohol dehydrogenase 4 (EC 1.1.1.1) (Alcohol dehydrogenase IV) (ADHIV)
YPL196W	0,074425229	7,101491941	0,231212711	0,562415399	OXR1	Oxidation resistance protein 1
YJL139C	0,074391541	5,55617206	0,262432062	0,597490178	YUR1	Probable mannosyltransferase YUR1 (EC 2.4.1.-)
YER113C	0,074293953	5,99086709	0,24002245	0,570274711	TMN3	Transmembrane 9 superfamily member 3
YGL160W	0,074287994	6,896514013	0,154748151	0,451000965	AIM14	Probable metalloreductase AIM14 (EC 1.16.1.-) (Altered inheritance of mitochondria protein 14)
YBR038W	0,074275876	6,405117248	0,185107541	0,497000075	CHS2	Chitin synthase 2 (EC 2.4.1.16) (Chitin-UDP acetyl-glucosaminyl transferase 2)
YJR099W	0,074267416	5,685596252	0,275699123	0,614284587	YUH1	Ubiquitin carboxyl-terminal hydrolase YUH1 (UCH) (EC 3.4.19.12) (Ubiquitin thioesterase)
YHR028C	0,074255189	8,278281752	0,146375574	0,437724508	DAP2	Dipeptidyl aminopeptidase B (DPAP B) (EC 3.4.14.-) (YSCV)
YDR202C	0,074201296	6,826907621	0,239472617	0,570274711	RAV2	Regulator of V-ATPase in vacuolar membrane protein 2
YHL045W	0,073919809	1,49050965	0,775398203	0,93738436	#NV	#NV
YBR246W	0,07374017	5,614940388	0,2508919	0,581584813	RRT2	Diphthine methyltransferase (EC 3.1.1.97) (Diphthamide biosynthesis protein 7) (Endosomal recycling protein 1) (Regulator of rDNA transcription protein 2)
YMR065W	0,073586907	4,763560439	0,389050793	0,725569108	KAR5	Nuclear fusion protein KAR5 (Factor-induced gene 3 protein) (Karyogamy protein 5)
YLR185W	0,073528376	8,193050048	0,134674416	0,421579689	RPL37A	60S ribosomal protein L37-A (L43) (Large ribosomal subunit protein eL37-A) (YL35) (YP55)
YMR014W	0,073522989	5,858525815	0,238591876	0,570003295	BUD22	Bud site selection protein 22
YBR292C	0,073503369	0,977768278	0,815350908	0,947175579	0	Uncharacterized protein YBR292C
YLR234W	0,073481456	3,357998609	0,64406995	0,875122085	TOP3	DNA topoisomerase 3 (EC 5.6.2.1) (DNA topoisomerase III)
YOR205C	0,073470586	5,635743746	0,245043883	0,575868498	GEP3	Genetic interactor of prohibitins 3, mitochondrial (Altered inheritance of mitochondria protein 40) (Found in mitochondrial proteome protein 38)
YBL091C	0,073427349	8,091499995	0,12443949	0,404086879	MAP2	Methionine aminopeptidase 2 (MAP 2) (MetAP 2) (EC 3.4.11.18) (Peptidase M)
YOL008W	0,073226938	4,283048296	0,514777154	0,808415326	COQ10	Coenzyme Q-binding protein COQ10, mitochondrial
YFR021W	0,073159125	5,916098064	0,27420666	0,61247667	ATG18	Autophagy-related protein 18 (Cytoplasm to vacuole targeting protein 18) (Needed for premeiotic replication protein 1) (Swollen vacuole phenotype protein 1)
YMR111C	0,07314413	5,469348592	0,269071983	0,605735365	0	Uncharacterized protein YMR111C
YJL184W	0,073042938	6,14757415	0,165135223	0,467453308	GON7	EKC/KEOPS complex subunit GON7 (Low-dye-binding protein 6) (Polarized growth chromatin-associated controller 2)
YNR032W	0,072978473	5,727449788	0,187741819	0,49901669	PPG1	Serine/threonine-protein phosphatase PP2A-like PPG1 (EC 3.1.3.16)
YHR144C	0,072967801	4,728102163	0,23169725	0,5626218	DCD1	Deoxycytidylate deaminase (EC 3.5.4.12) (dCMP deaminase)
YOL058W	0,07295814	6,370873693	0,263552991	0,598144857	ARG1	Argininosuccinate synthase (EC 6.3.4.5) (Citrulline--aspartate ligase)
YLR034C	0,072935729	8,493656377	0,196848098	0,512790665	SMF3	Iron transporter SMF3
YPR159W	0,072905831	8,041715897	0,162679398	0,463537292	KRE6	Beta-glucan synthesis-associated protein KRE6 (Killer toxin-resistance protein 6)
YPL034W	0,072814562	4,610342777	0,406494889	0,733795242	0	Uncharacterized protein YPL034W
YOR025W	0,072784788	6,477816407	0,09396185	0,343641341	HST3	NAD-dependent histone deacetylase HST3 (EC 3.5.1.-) (Homologous to SIR2 protein 3) (Regulatory protein SIR2 homolog 3)
YGL133W	0,07271509	6,660356495	0,202479682	0,521417659	ITC1	Imitation switch two complex protein 1
YBR011C	0,072704458	9,925463165	0,151975859	0,446861512	IPP1	Inorganic pyrophosphatase (EC 3.6.1.1) (Pyrophosphate phospho-hydrolase) (PPase)
YDR374W-A	0,07267977	5,230286336	0,583149792	0,847890472	WIP1	Inner kinetochore subunit WIP1 (CENP-W homolog) (Constitutive centromere-associated network protein WIP1) (W-like protein 1)
YLR394W	0,072584581	5,831808145	0,244838601	0,57562682	CST9	Chromosome stability protein 9 (Molecular zipper protein 3)
YBR255C-A	0,072580262	6,044703814	0,52827367	0,816092075	0	Uncharacterized protein YBR255C-A
YFL009W	0,072567036	6,742588074	0,154967886	0,451212654	CDC4	Cell division control protein 4 (E3 ubiquitin ligase complex SCF subunit CDC4) (F-box protein CDC4)
YOL075C	0,072475792	5,957737901	0,242145413	0,572890558	0	Uncharacterized ABC transporter ATP-binding protein/permease YOL075C
YBR214W	0,07243759	8,696708401	0,530672358	0,81742542	SDS24	Protein SDS24
YMR142C	0,072406013	9,444575367	0,164515725	0,46601582	RPL13B	60S ribosomal protein L13-B (Large ribosomal subunit protein eL13-B)
YBR094W	0,072284595	6,59571583	0,272204024	0,610340946	PBY1	Probable tubulin--tyrosine ligase PBY1 (EC 6.3.2.25) (P-body-associated protein 1)
YHR109W	0,072263429	4,64705974	0,417672074	0,74178794	CTM1	Cytochrome c lysine N-methyltransferase 1 (EC 2.1.1.59)
YPL228W	0,072262936	6,329371803	0,17474681	0,483934117	CET1	mRNA-capping enzyme subunit beta (EC 3.1.3.33) (Polynucleotide 5'-triphosphatase) (mRNA 5'-triphosphatase) (TPase)
YNR050C	0,072248757	6,993488468	0,263571216	0,598144857	LYS9	Saccharopine dehydrogenase [NADP(+), L-glutamate-forming] (EC 1.5.1.10) (Saccharopine reductase)
YLR215C	0,072231652	4,913507526	0,312402605	0,654646416	CDC123	Cell division cycle protein 123
YLR109W	0,072226798	10,91905098	0,414045757	0,738813309	AHP1	Peroxiredoxin AHP1 (Prx) (EC 1.11.1.15) (Alkyl hydroperoxide reductase) (AHPC1) (Cytoplasmic thiol peroxidase 3) (cTPx 3) (Thiol-specific antioxidant II) (TSA II) (Thioredoxin peroxidase type II) (TPx type II)
YER167W	0,072219659	6,908242084	0,160196866	0,460702562	BCK2	Protein BCK2 (Bypass of kinase C protein)
YOR052C	0,072098609	7,376488852	0,19770175	0,514537349	TMC1	AN1-type zinc finger protein TMC1 (Trivalent metalloid-sensitive Cuz1-related protein 1)
YLR412W	0,072047766	5,648544453	0,179718357	0,491166074	BER1	SRR1-like protein BER1 (Benomyl resistant protein 1)
YEL044W	0,071941524	6,953415299	0,247933553	0,578786304	IES6	Chromatin-remodeling complex subunit IES6 (Ino eighty subunit 6)
YMR137C	0,071939692	6,053116334	0,305885539	0,646397459	PSO2	DNA cross-link repair protein PSO2/SNM1 (EC 3.1.-.-)
YLR049C	0,071882013	5,743338715	0,10676753	0,37170183	0	Uncharacterized protein YLR049C
YBR021W	0,071825856	5,497316779	0,212282641	0,533698505	FUR4	Uracil permease
YPL214C	0,071729804	7,234339004	0,160967106	0,46099601	THI6	Thiamine biosynthetic bifunctional enzyme [Includes: Thiamine-phosphate synthase (TP synthase) (TPS) (EC 2.5.1.3) (Thiamine-phosphate pyrophosphorylase) (TMP pyrophosphorylase) (TMP-PPase); Hydroxyethylthiazole kinase (EC 2.7.1.50) (4-methyl-5-beta-hydroxyethylthiazole kinase) (TH kinase) (THZ kinase)]
YNL090W	0,071547301	5,943448993	0,384983761	0,723075351	RHO2	GTP-binding protein RHO2
YDR377W	0,07144648	8,535475625	0,344703205	0,684699005	ATP17	ATP synthase subunit f, mitochondrial
YEL037C	0,071427478	7,316986262	0,160522386	0,460702562	RAD23	UV excision repair protein RAD23
YDR131C	0,071426558	5,642835308	0,26224019	0,597489879	0	F-box protein YDR131C
YDL175C	0,071410812	6,075656544	0,219467663	0,544213944	AIR2	Protein AIR2 (Arginine methyltransferase-interacting RING finger protein 2)
YJL080C	0,071380482	7,422290688	0,200907208	0,519077432	SCP160	Protein SCP160 (Protein HX)
YHL019C	0,070956776	6,319075885	0,182261615	0,492981668	APM2	Adaptin medium chain homolog APM2 (Adaptin-mu1-II)
YOR154W	0,070946072	6,042559689	0,281175794	0,619579133	SLP1	Uncharacterized protein SLP1 (SUN-like protein 1)
YJL010C	0,070777271	5,652162327	0,215609144	0,538015156	NOP9	Nucleolar protein 9 (Pumilio domain-containing protein NOP9)
YHR150W	0,070658494	6,241773291	0,270866899	0,607827918	PEX28	Peroxisomal membrane protein PEX28 (Peroxin-28)
YNL291C	0,070646315	5,941809892	0,235945967	0,567172971	MID1	Stretch-activated cation channel MID1 (Mating pheromone-induced death protein 2)
YMR154C	0,070623841	4,710484874	0,477843012	0,782342623	RIM13	Calpain-like protease 1 (EC 3.4.22.-) (Calpain-7) (Cysteine protease RIM13) (Regulator of IME2 protein 13)
YJR098C	0,070544485	5,145702668	0,376594352	0,716587764	0	Uncharacterized protein YJR098C
YER166W	0,070528055	7,562015325	0,096193249	0,34865349	DNF1	Phospholipid-transporting ATPase DNF1 (EC 7.6.2.1) (Flippase DNF1)
YJL137C	0,070393977	6,420186928	0,351924113	0,693116575	GLG2	Glycogenin-2 (EC 2.4.1.186) (Glycogen synthesis initiator protein 2) (Glycogenin glucosyltransferase 2)
YHR001W	0,070356103	7,075257546	0,144792611	0,436150003	OSH7	Oxysterol-binding protein homolog 7
YOL137W	0,070269262	5,930362989	0,223838126	0,550918279	BSC6	Bypass of stop codon protein 6
YDR527W	0,070265476	6,514598961	0,134358347	0,421059427	RBA50	RNA polymerase II-associated protein RBA50 (RNA polymerase II-associated protein of 50 kDa)
YMR114C	0,07021565	7,55809816	0,277917054	0,614676797	0	Abasic site processing protein YMR114C (EC 3.4.-.-)
YJL053W	0,070049428	6,693062661	0,13814565	0,425803843	PEP8	Carboxypeptidase Y-deficient protein 8 (Vacuolar protein sorting-associated protein 26) (Vacuolar protein-targeting protein 4)
YJR049C	0,070041707	7,421826682	0,239996965	0,570274711	UTR1	NAD(+) kinase (EC 2.7.1.23) (Unknown transcript 1 protein)
YGR198W	0,069910854	6,277996125	0,157022024	0,455031847	YPP1	Cargo-transport protein YPP1 (Alpha-synuclein protective protein 1)
YKL126W	0,069859173	7,523363719	0,13166352	0,417268652	YPK1	Serine/threonine-protein kinase YPK1 (EC 2.7.11.1) (Sphingosine-like immunosuppressant resistant protein 2) (Yeast protein kinase 1)
YKL114C	0,069666749	6,04796081	0,15349438	0,448510098	APN1	DNA-(apurinic or apyrimidinic site) lyase 1 (EC 4.2.99.18) (Apurinic-apyrimidinic endonuclease 1) (AP endonuclease 1)
YBR041W	0,069610511	6,750476918	0,235235122	0,566560717	FAT1	Very long-chain fatty acid transport protein
YER056C-A	0,069589612	8,180001688	0,17101832	0,477434104	RPL34A	60S ribosomal protein L34-A (Large ribosomal subunit protein eL34-A)
YGL026C	0,069562017	7,710196868	0,397221564	0,730123641	TRP5	Tryptophan synthase (EC 4.2.1.20)
YNL003C	0,069548806	6,418547324	0,119548031	0,396886101	PET8	Putative mitochondrial carrier protein PET8
YER142C	0,06946804	5,841271345	0,328364003	0,669107102	MAG1	DNA-3-methyladenine glycosylase (EC 3.2.2.21) (3-methyladenine DNA glycosidase) (3MEA DNA glycosylase)
YHR068W	0,069394133	7,939058504	0,176678122	0,487839985	DYS1	Deoxyhypusine synthase (DHS) (EC 2.5.1.46)
YIL094C	0,069278736	8,186225105	0,177071399	0,488281899	LYS12	Homoisocitrate dehydrogenase, mitochondrial (HIcDH) (EC 1.1.1.87)
YHR091C	0,069192156	5,676609765	0,257428156	0,591369095	MSR1	Arginine--tRNA ligase, mitochondrial (EC 6.1.1.19) (Arginyl-tRNA synthetase) (ArgRS)
YBL113C	0,069167386	5,374135324	0,510061905	0,806134649	0	Uncharacterized protein YBL113C
YBR286W	0,069162411	10,89046818	0,587064239	0,849964947	APE3	Aminopeptidase Y (EC 3.4.11.15)
YCR007C	0,069150688	4,447840571	0,538795842	0,822793184	0	DUP240 protein YCR007C
YNL074C	0,069011727	7,639466189	0,134028232	0,420728847	MLF3	Protein MLF3 (Multicopy suppressor of leflunomide sensitivity 3)
YDL126C	0,068900355	10,31831178	0,244518506	0,57535573	CDC48	Cell division control protein 48 (EC 3.6.4.6) (Cell division cycle protein 48) (Transitional endoplasmic reticulum ATPase homolog)
YMR220W	0,06887861	7,268450085	0,105972597	0,371302977	ERG8	Phosphomevalonate kinase (EC 2.7.4.2)
YMR312W	0,068870216	5,294933658	0,287869411	0,62685155	ELP6	Elongator complex protein 6 (Gamma-toxin target 6) (HAT-associated protein 3)
YLR353W	0,068867976	6,358542906	0,236490856	0,567638667	BUD8	Bud site selection protein 8
YMR278W	0,068772052	6,907338811	0,240365337	0,570274711	PRM15	Phosphoribomutase (PRM) (EC 5.4.2.7) (Phosphoglucomutase 3) (PGM 3)
YOR192C	0,068761642	4,608716214	0,513212556	0,807092458	THI72	Thiamine transporter THI72
YFR017C	0,068584939	8,983059746	0,372562717	0,711808877	IGD1	Inhibitor of glycogen debranching 1
YDR050C	0,068524423	11,36295388	0,24932152	0,580098395	TPI1	Triosephosphate isomerase (TIM) (EC 5.3.1.1) (Triose-phosphate isomerase)
YLR037C	0,068458066	4,140122684	0,575085687	0,844659411	PAU23	Seripauperin-23 (Cell wall protein DAN2) (Delayed anaerobic protein 2)
YDR293C	0,068454127	9,268736343	0,257082271	0,590816066	SSD1	Protein SSD1 (Protein SRK1)
YBR281C	0,068412859	5,465862909	0,334018065	0,67463965	DUG2	Probable di- and tripeptidase DUG2 (EC 3.4.-.-) (Deficient in utilization of glutathione protein 2) (GSH degradosomal complex subunit DUG2)
YCL011C	0,068264491	8,107870266	0,112656401	0,383646253	GBP2	Single-strand telomeric DNA-binding protein GBP2 (G-strand-binding protein 2) (RAP1 localization factor 6)
YGL002W	0,068248863	6,213295967	0,337122259	0,677853229	ERP6	Protein ERP6
YDL184C	0,068187266	7,776659328	0,595611816	0,851896635	RPL41A	60S ribosomal protein L41-A (L47) (Large ribosomal subunit protein eL41-A) (YL41)
YJR083C	0,068132464	5,347967602	0,3408999	0,681435979	ACF4	Assembly-complementing factor 4
YGL124C	0,068092198	6,365807231	0,271604988	0,609240889	MON1	Vacuolar fusion protein MON1 (Autophagy-related protein 12) (Monensin sensitivity protein 1)
YIL133C	0,068037387	8,084025483	0,195337063	0,510273806	RPL16A	60S ribosomal protein L16-A (L13a) (L21) (Large ribosomal subunit protein uL13-A) (RP22) (YL15)
YHR110W	0,06758729	6,910984481	0,232708031	0,562897636	ERP5	Protein ERP5
YOR163W	0,06750742	6,068312262	0,222474189	0,549073082	DDP1	Diphosphoinositol polyphosphate phosphohydrolase DDP1 (EC 3.6.1.52) (Diadenosine 5',5'''-P1,P6-hexaphosphate hydrolase) (Ap6A hydrolase) (Diadenosine and diphosphoinositol polyphosphate phosphohydrolase 1) (Diadenosine hexaphosphate hydrolase (AMP-forming)) (EC 3.6.1.60)
YGL142C	0,067457262	6,019332687	0,279921186	0,617541086	GPI10	GPI mannosyltransferase 3 (EC 2.4.1.-) (GPI mannosyltransferase III) (GPI-MT-III) (Glycosylphosphatidylinositol-anchor biosynthesis protein 10)
YGL164C	0,067422728	6,337786809	0,248682227	0,579570896	YRB30	Ran-specific GTPase-activating protein 30 (Ran-binding protein 30) (RANBP30)
YER144C	0,067410902	6,539714321	0,299389648	0,639889856	UBP5	Ubiquitin carboxyl-terminal hydrolase 5 (EC 3.4.19.12) (Deubiquitinating enzyme 5) (Ubiquitin thioesterase 5) (Ubiquitin-specific-processing protease 5)
YMR178W	0,06732822	6,742668552	0,211830367	0,533038438	0	Uncharacterized protein YMR178W
YOR155C	0,067311228	6,673220298	0,174633385	0,483858477	ISN1	IMP-specific 5'-nucleotidase 1 (EC 3.1.3.99)
YEL068C	0,067270829	5,618570631	0,244731859	0,575616708	0	Uncharacterized protein YEL068C
YLR427W	0,067237799	6,979482128	0,145993897	0,437533461	MAG2	RING-finger protein MAG2
YGR261C	0,067172488	6,575285943	0,18678515	0,49818066	APL6	AP-3 complex subunit beta (Adaptor-related protein complex 3 subunit beta) (Beta-3-adaptin) (Clathrin assembly protein complex 3 beta large chain) (Clathrin assembly protein large beta chain)
YDR182W	0,067107097	6,334197118	0,216359005	0,53936169	CDC1	Cell division control protein 1 (EC 3.1.-.-)
YER031C	0,067041044	7,428780392	0,179418675	0,490824506	YPT31	GTP-binding protein YPT31/YPT8 (Rab GTPase YPT31)
YJL121C	0,06698866	6,79416681	0,592035567	0,851676357	RPE1	Ribulose-phosphate 3-epimerase (EC 5.1.3.1) (Pentose-5-phosphate 3-epimerase) (PPE) (RPE)
YKR016W	0,066981072	7,671601919	0,277640255	0,614676797	MIC60	MICOS complex subunit MIC60 (Altered inheritance of mitochondria protein 28) (Formation of crista junctions protein 1) (Found in mitochondrial proteome protein 13) (Mitofilin)
YBR274W	0,066944204	5,833490762	0,29860252	0,638912537	CHK1	Serine/threonine-protein kinase CHK1 (EC 2.7.11.1) (Checkpoint kinase 1)
YGR123C	0,066875397	5,015790049	0,308288431	0,649277622	PPT1	Serine/threonine-protein phosphatase T (PPT) (EC 3.1.3.16)
YCR053W	0,066829432	8,028767415	0,155814335	0,452933651	THR4	Threonine synthase (TS) (EC 4.2.3.1)
YJR011C	0,066826169	4,572585876	0,62724101	0,870883922	0	Uncharacterized protein YJR011C
YIL130W	0,06679545	6,222092174	0,209142247	0,529117643	ASG1	Activator of stress genes 1
YGR001C	0,066765967	5,68782721	0,297999052	0,638533577	EFM5	Protein-lysine N-methyltransferase EFM5 (EC 2.1.1.-) (Elongation factor methyltransferase 5) (N(6)-adenine-specific DNA methyltransferase-like 1)
YKL023C-A	0,06667155	5,22528004	0,184661076	0,496651063	0	Uncharacterized protein YKL023C-A
YER024W	0,066627316	10,2926464	0,461175029	0,7719221	YAT2	Carnitine O-acetyltransferase YAT2 (EC 2.3.1.7)
YJR142W	0,066606319	6,743841609	0,222114054	0,548838554	0	Uncharacterized protein YJR142W
YGL153W	0,066468734	6,248513529	0,233482971	0,563790638	PEX14	Peroxisomal membrane protein PEX14 (Peroxin-14)
YMR231W	0,066444013	5,515821522	0,248900895	0,579719245	PEP5	E3 ubiquitin-protein ligase PEP5 (EC 2.3.2.27) (Carboxypeptidase Y-deficient protein 5) (Histone E3 ligase PEP5) (RING-type E3 ubiquitin transferase PEP5) (Vacuolar biogenesis protein END1) (Vacuolar morphogenesis protein 1) (Vacuolar protein sorting-associated protein 11) (Vacuolar protein-targeting protein 11)
YER174C	0,06642184	6,459191316	0,371275541	0,71007395	GRX4	Monothiol glutaredoxin-4
YOR377W	0,066401143	6,811170613	0,251455863	0,582091821	ATF1	Alcohol O-acetyltransferase 1 (AATase 1) (EC 2.3.1.84) (EC 3.1.2.20)
YKL023W	0,066384697	6,269322562	0,257973112	0,591712841	0	Uncharacterized protein YKL023W
YDR452W	0,066336756	8,565830452	0,190782195	0,503052629	PPN1	Endopolyphosphatase (EC 3.6.1.10) (Deoxyadenosine triphosphate phosphohydrolase) (dATP phosphohydrolase) (EC 3.6.1.-) (Exopolyphosphatase) (EC 3.6.1.11) (Phosphate metabolism protein 5)
YPL100W	0,066214553	6,55445239	0,283087067	0,621596806	ATG21	Autophagy-related protein 21 (Cytoplasm to vacuole transport protein 21) (Homologous with SVP1 protein 1) (Maturation of proaminopeptidase I protein 1)
YLR430W	0,0662126	7,178498248	0,412282517	0,73801066	SEN1	Helicase SEN1 (EC 3.6.4.-) (tRNA-splicing endonuclease positive effector)
YBR017C	0,066159463	7,042095245	0,217727128	0,541423188	KAP104	Importin subunit beta-2 (Importin-104) (Karyopherin subunit beta-2) (Karyopherin-104) (Transportin) (TRN)
YGL155W	0,06610246	6,259931829	0,177560341	0,488608629	CDC43	Geranylgeranyl transferase type-1 subunit beta (EC 2.5.1.59) (Cell division cycle protein 43) (Geranylgeranyl transferase type I subunit beta) (GGTase-I-beta) (RAS proteins geranylgeranyltransferase subunit beta) (Type I protein geranyl-geranyltransferase subunit beta) (PGGT)
YDL197C	0,066092287	6,81286319	0,409625413	0,735470253	ASF2	Anti-silencing protein 2
YNL236W	0,066084227	5,955218761	0,191896464	0,504806287	SIN4	Mediator of RNA polymerase II transcription subunit 16 (Global transcriptional regulator SIN4) (Mediator complex subunit 16) (SNF1 suppressor protein 4) (SWI4 suppressor protein 5) (Transcriptional silencing factor 3) (YGP1 expression regulatory protein 1)
YGR048W	0,066068291	6,333075314	0,254195398	0,585858876	UFD1	Ubiquitin fusion degradation protein 1 (UB fusion protein 1) (Polymerase-interacting protein 3)
YBR109C	0,066019202	8,225660082	0,243681889	0,574696946	CMD1	Calmodulin (CaM)
YKR084C	0,065844329	7,123724527	0,267100874	0,602263166	HBS1	Elongation factor 1 alpha-like protein
YIL106W	0,06575981	5,89077617	0,456014993	0,768361426	MOB1	DBF2 kinase activator protein MOB1 (MPS1 binder 1) (Maintenance of ploidy protein MOB1)
YHL033C	0,065754175	8,376504359	0,163386597	0,464593233	RPL8A	60S ribosomal protein L8-A (L4) (L4-2) (L7a-1) (Large ribosomal subunit protein eL8-A) (Maintenance of killer protein 7) (RP6) (YL5)
YEL071W	0,065696415	9,400850606	0,160443252	0,460702562	DLD3	D-2-hydroxyglutarate--pyruvate transhydrogenase DLD3 (D-2HG--pyruvate transhydrogenase DLD3) (EC 1.1.99.40) ((R)-2-hydroxyglutarate--pyruvate transhydrogenase) (D-lactate dehydrogenase [cytochrome] 3) (EC 1.1.2.4) (D-lactate ferricytochrome C oxidoreductase) (D-LCR)
YJR112W-A	0,065577933	6,615789776	0,342845259	0,683238561	0	Uncharacterized protein YJR112W-A
YDR205W	0,065477363	6,332815424	0,22698187	0,556319316	MSC2	Probable zinc transporter MSC2 (Meiotic sister chromatid recombination protein 2)
YNL037C	0,065217851	10,39862141	0,210490129	0,532048598	IDH1	Isocitrate dehydrogenase [NAD] subunit 1, mitochondrial (EC 1.1.1.41) (Isocitric dehydrogenase) (NAD(+)-specific ICDH)
YJR122W	0,065093807	5,873076505	0,389450989	0,725571985	IBA57	Putative transferase CAF17, mitochondrial (EC 2.1.-.-) (57 kDa iron-sulfur cluster assembly factor for biotin synthase- and aconitase-like mitochondrial proteins) (CCR4-associated factor 17)
YJL025W	0,065076353	5,016792464	0,231512158	0,562415399	RRN7	RNA polymerase I-specific transcription initiation factor RRN7
YER186C	0,065056203	6,80863952	0,225769052	0,554077092	0	Uncharacterized protein YER186C
YCR107W	0,065029809	4,863839157	0,575340775	0,844659411	AAD3	Putative aryl-alcohol dehydrogenase AAD3 (EC 1.1.1.-)
YNR021W	0,064920047	7,364904748	0,30657078	0,647115408	0	UPF0674 endoplasmic reticulum membrane protein YNR021W
YKL010C	0,064920005	7,348574775	0,31942007	0,6598608	UFD4	Ubiquitin fusion degradation protein 4 (UB fusion protein 4) (EC 2.3.2.-) (HECT-type E3 ubiquitin transferase UFD4) (EC 2.3.2.26)
YBR071W	0,064918065	6,585350881	0,320013706	0,659935984	0	Uncharacterized protein YBR071W
YAL031C	0,064895941	6,368500744	0,258345943	0,591741978	GIP4	GLC7-interacting protein 4
YNL219C	0,064618541	7,030162597	0,320043701	0,659935984	ALG9	Alpha-1,2-mannosyltransferase ALG9 (EC 2.4.1.259) (EC 2.4.1.261) (Asparagine-linked glycosylation protein 9) (Dol-P-Man:Man(6)GlcNAc(2)-PP-Dol alpha-1,2-mannosyltransferase) (Dol-P-Man:Man(8)GlcNAc(2)-PP-Dol alpha-1,2-mannosyltransferase)
YDR412W	0,064580375	5,52066832	0,275979193	0,614467037	RRP17	Ribosomal RNA-processing protein 17
YIR039C	0,064571061	7,503061832	0,292307147	0,631722959	YPS6	Aspartic proteinase yapsin-6 (EC 3.4.23.-)
YLR345W	0,064389914	8,441674107	0,232742147	0,562897636	0	Putative 6-phosphofructo-2-kinase/fructose-2,6-bisphosphatase YLR345W [Includes: 6-phosphofructo-2-kinase (EC 2.7.1.105); Fructose-2,6-bisphosphatase (EC 3.1.3.46)]
YLR192C	0,064381008	7,841687833	0,550548493	0,830024193	HCR1	Eukaryotic translation initiation factor 3 subunit J (eIF3j) (Eukaryotic translation initiation factor 3 30 kDa subunit) (eIF-3 30 kDa)
YML052W	0,064284688	7,100740216	0,272966565	0,610568302	SUR7	Protein SUR7
YLR457C	0,06422926	4,906322421	0,436823058	0,75475987	NBP1	NAP1-binding protein
YNL009W	0,064211276	6,29047732	0,536438287	0,820873294	IDP3	Isocitrate dehydrogenase [NADP] (IDH) (EC 1.1.1.42) (IDP) (NADP(+)-specific ICDH) (Oxalosuccinate decarboxylase)
YOR319W	0,064204694	5,310820905	0,459334076	0,770677269	HSH49	Protein HSH49
YMR079W	0,064168096	6,226428245	0,28866468	0,627226155	SEC14	SEC14 cytosolic factor (Phosphatidylinositol/phosphatidylcholine transfer protein) (PI/PC TP)
YAL058W	0,06415999	5,711439735	0,278433907	0,615348075	CNE1	Calnexin homolog
YPR179C	0,064118356	6,122484322	0,274246539	0,61247667	HDA3	HDA1 complex subunit 3 (Histone deacetylase complex 1 subunit 3)
YDR129C	0,064065242	8,948263402	0,225152781	0,553426718	SAC6	Fimbrin (ABP67)
YKR091W	0,063979772	6,217251437	0,215627359	0,538015156	SRL3	Protein SRL3 (RAD53 lethality suppressor protein 3)
YKL052C	0,063883675	6,043368182	0,326202808	0,667492199	ASK1	DASH complex subunit ASK1 (Associated with spindles and kinetochores protein 1) (Outer kinetochore protein ASK1)
YMR004W	0,06387417	6,500159881	0,201774042	0,520167564	MVP1	Sorting nexin MVP1
YKL190W	0,063866026	7,008942179	0,328938926	0,669434199	CNB1	Calcineurin subunit B (Calcineurin regulatory subunit) (Protein phosphatase 2B regulatory subunit)
YNL091W	0,063851433	8,230141005	0,177098863	0,488281899	NST1	Stress response protein NST1 (Negatively-affecting salt tolerance protein 1)
YDL178W	0,063810555	6,989892031	0,264793756	0,599471417	DLD2	D-2-hydroxyglutarate--pyruvate transhydrogenase DLD2 (D-2HG--pyruvate transhydrogenase DLD2) (EC 1.1.99.40) (Actin-interacting protein 2) (D-lactate dehydrogenase [cytochrome] 2, mitochondrial) (EC 1.1.2.4) (D-lactate ferricytochrome C oxidoreductase) (D-LCR)
YHR073W	0,063493659	7,486007584	0,207505395	0,527112485	OSH3	Oxysterol-binding protein homolog 3
YMR233W	0,063422613	4,549424577	0,473118722	0,780305507	TRI1	Protein TRI1
YKR046C	0,063354883	8,109626989	0,361218603	0,701343238	PET10	Protein PET10 (Petite colonies protein 10)
YBL068W	0,063349267	5,262775493	0,332939227	0,673618532	PRS4	Ribose-phosphate pyrophosphokinase 4 (EC 2.7.6.1) (Phosphoribosyl pyrophosphate synthase 4)
YBR053C	0,06334193	8,211094197	0,330447062	0,671298477	0	Uncharacterized protein YBR053C
YOR092W	0,063272434	7,31105031	0,285908169	0,62464541	ECM3	Protein ECM3 (Extracellular mutant protein 3)
YDR079C-A	0,063237602	4,338356711	0,693036223	0,905221214	TFB5	General transcription and DNA repair factor IIH subunit TFB5 (TFIIH subunit TFB5) (RNA polymerase II transcription factor B subunit 5)
YPL069C	0,063082146	4,970206566	0,387752665	0,725099263	BTS1	Geranylgeranyl pyrophosphate synthase (GGPP synthase) (GGPPSase) (EC 2.5.1.-) ((2E,6E)-farnesyl diphosphate synthase) (BET2 suppressor protein 1) (Dimethylallyltranstransferase) (EC 2.5.1.1) (Farnesyl diphosphate synthase) (Farnesyltranstransferase) (EC 2.5.1.29) (Geranylgeranyl diphosphate synthase) (Geranyltranstransferase) (EC 2.5.1.10)
YKR027W	0,063066798	5,652358968	0,280228999	0,61797753	BCH2	Protein BCH2 (BUD7 and CHS6 homolog 2)
YGR090W	0,063059942	6,507631961	0,218288543	0,542007655	UTP22	U3 small nucleolar RNA-associated protein 22 (U3 snoRNA-associated protein 22) (U three protein 22)
YLR173W	0,06305195	6,661398403	0,38882418	0,725569108	0	Putative uncharacterized protein YLR173W
YLR454W	0,063011064	7,769140319	0,530489881	0,81742542	FMP27	Protein FMP27, mitochondrial (Found in mitochondrial proteome protein 27)
YDR268W	0,062855154	4,935451165	0,51064867	0,806672724	MSW1	Tryptophan--tRNA ligase, mitochondrial (EC 6.1.1.2) (Tryptophanyl-tRNA synthetase) (TrpRS)
YDR059C	0,062738303	6,122486627	0,413493643	0,738297038	UBC5	Ubiquitin-conjugating enzyme E2-16 kDa (EC 2.3.2.23) (E2 ubiquitin-conjugating enzyme 5) (Ubiquitin carrier protein) (Ubiquitin-protein ligase)
YBR270C	0,062729992	5,926209427	0,317350659	0,659189649	BIT2	Probable target of rapamycin complex 2 subunit BIT2 (TORC2 subunit BIT2) (Binding partner of TOR2 protein 2)
YPR048W	0,062720695	5,031584415	0,386167762	0,723774734	TAH18	NADPH-dependent diflavin oxidoreductase 1 (EC 1.18.1.-) (NADPH-dependent FMN and FAD-containing oxidoreductase)
YLR317W	0,062686081	4,418364717	0,496913448	0,797987043	#NV	#NV
YGR221C	0,062676396	4,384159932	0,392274274	0,726496094	TOS2	Protein TOS2 (Target of SBF 2)
YDL099W	0,062604717	6,846451928	0,206239654	0,526229261	BUG1	Binder of USO1 and GRH1 protein 1
YHR124W	0,062595503	3,160870541	0,718906563	0,913715444	NDT80	Meiosis-specific transcription factor NDT80
YBR247C	0,062498549	5,468475069	0,309207432	0,650481678	ENP1	Essential nuclear protein 1
YBL069W	0,062392797	4,596750931	0,685110858	0,899446807	AST1	Protein AST1
YLR019W	0,062333694	6,87408321	0,343699747	0,683908176	PSR2	Probable phosphatase PSR2 (EC 3.1.3.-) (Plasma membrane sodium response protein 2)
YPL241C	0,062322708	3,691995867	0,483735409	0,787173259	CIN2	Tubulin-specific chaperone C (Chromosome instability protein 2) (Tubulin-folding cofactor C)
YPL009C	0,062297566	7,219330692	0,330618999	0,671298477	RQC2	Ribosome quality control complex subunit 2 (Translation-associated element 2)
YNL203C	0,06228801	2,460726399	0,755587575	0,929287998	#NV	#NV
YER136W	0,062199367	8,425981441	0,277966496	0,614676797	GDI1	Rab GDP-dissociation inhibitor (Rab GDI) (Secretory pathway GDP dissociation inhibitor)
YEL056W	0,061994443	6,697128205	0,222379365	0,549073082	HAT2	Histone acetyltransferase type B subunit 2
YNL026W	0,061947984	6,529765503	0,178010914	0,489375165	SAM50	Sorting assembly machinery 50 kDa subunit (TOB complex 55 kDa subunit)
YLR027C	0,061928973	9,007093648	0,206113531	0,526229261	AAT2	Aspartate aminotransferase, cytoplasmic (EC 2.6.1.1) (Transaminase A)
YJL094C	0,061909177	7,289555826	0,277652395	0,614676797	KHA1	K(+)/H(+) antiporter 1
YDR372C	0,061782714	7,313578238	0,327793866	0,66839492	VPS74	Vacuolar protein sorting-associated protein 74
YLR009W	0,061716543	6,007899241	0,262325597	0,597489879	RLP24	Ribosome biogenesis protein RLP24 (Ribosomal protein L24-like)
YGL202W	0,061643886	8,09174898	0,214807721	0,537677161	ARO8	Aromatic/aminoadipate aminotransferase 1 (2-aminoadipate aminotransferase) (EC 2.6.1.39) (2-aminoadipate transaminase) (Alpha-aminoadipate aminotransferase) (AadAT) (Aromatic amino acid aminotransferase 1) (EC 2.6.1.57) (Aromatic amino acid aminotransferase I) (Aromatic amino acid-requiring protein 8)
YGL145W	0,061625747	6,036950673	0,231344476	0,562415399	TIP20	Protein transport protein TIP20
YNL202W	0,061603224	6,752941713	0,675698886	0,895249244	SPS19	Peroxisomal 2,4-dienoyl-CoA reductase SPS19 (EC 1.3.1.34) (Sporulation-specific protein SPX19)
YGL193C	0,061593043	5,204855263	0,51777391	0,810651245	0	Uncharacterized protein YGL193C
YIL083C	0,061574731	7,043626127	0,302201378	0,642478072	CAB2	Phosphopantothenate--cysteine ligase CAB2 (EC 6.3.2.5) (Coenzyme A biosynthesis protein 2) (Phosphopantothenoylcysteine synthetase) (PPC synthetase)
YLR201C	0,061541191	7,057841653	0,319055386	0,659734714	COQ9	Ubiquinone biosynthesis protein COQ9, mitochondrial
YNL297C	0,061453263	6,625342863	0,296258546	0,63590134	MON2	Protein MON2
YBR225W	0,061278138	6,062390877	0,47266419	0,780262894	0	Uncharacterized protein YBR225W
YNR054C	0,061268018	4,942841975	0,366319969	0,705327691	ESF2	Pre-rRNA-processing protein ESF2 (18S rRNA factor 2)
YGL190C	0,06122585	7,133862195	0,217764087	0,541423188	CDC55	Protein phosphatase PP2A regulatory subunit B (Cell division control protein 55) (PR55)
YKR026C	0,061170244	5,915003204	0,19007323	0,502525564	GCN3	Translation initiation factor eIF-2B subunit alpha (GCD complex subunit GCN3) (Guanine nucleotide exchange factor subunit GCN3) (Transcriptional activator GCN3) (eIF-2B GDP-GTP exchange factor subunit alpha)
YLR182W	0,061126678	6,243949957	0,27726074	0,614676797	SWI6	Regulatory protein SWI6 (Cell-cycle box factor subunit SWI6) (MBF subunit P90) (Trans-acting activator of HO endonuclease gene)
YBR110W	0,061108668	7,253609605	0,297459037	0,637704055	ALG1	Chitobiosyldiphosphodolichol beta-mannosyltransferase (EC 2.4.1.142) (Asparagine-linked glycosylation protein 1) (Beta-1,4-mannosyltransferase) (GDP-Man:GlcNAc2-PP-dolichol mannosyltransferase) (GDP-mannose-dolichol diphosphochitobiose mannosyltransferase)
YNL053W	0,061083429	5,733933539	0,274360745	0,61248829	MSG5	Tyrosine-protein phosphatase MSG5 (EC 3.1.3.48)
YGR033C	0,061077294	6,548052662	0,241502522	0,571851105	TIM21	Mitochondrial import inner membrane translocase subunit TIM21
YJR063W	0,060971147	5,179108313	0,387906814	0,725099263	RPA12	DNA-directed RNA polymerase I subunit RPA12 (A12) (A12.2) (DNA-directed RNA polymerase I 13.7 kDa polypeptide)
YGL248W	0,06094087	8,183269872	0,181083056	0,491846908	PDE1	3',5'-cyclic-nucleotide phosphodiesterase 1 (PDEase 1) (EC 3.1.4.17) (3':5'-CNP) (Low-affinity cAMP phosphodiesterase)
YKL016C	0,060890728	9,357840562	0,353728832	0,693995218	ATP7	ATP synthase subunit d, mitochondrial
YKR002W	0,060882053	6,664449142	0,291241304	0,630618336	PAP1	Poly(A) polymerase (PAP) (EC 2.7.7.19) (Polynucleotide adenylyltransferase)
YNL253W	0,060840936	5,890236627	0,299547213	0,639983191	TEX1	Protein TEX1 (Trex component 1)
YIL029C	0,060797941	4,17621468	0,71343616	0,911129566	0	Uncharacterized protein YIL029C
YGR173W	0,060707137	5,750571884	0,241282986	0,571574984	RBG2	Ribosome-interacting GTPase 2 (GTP-binding protein RBG2)
YCR093W	0,060671614	7,053714383	0,353012054	0,693415902	CDC39	General negative regulator of transcription subunit 1 (Cell division cycle protein 39)
YMR158C-A	0,060524912	3,947514395	0,69139856	0,903901468	0	Uncharacterized protein YMR158C-A
YDR058C	0,060522301	5,781196362	0,388658122	0,725569108	TGL2	Lipase 2 (EC 3.1.1.3) (Triacylglycerol lipase 2)
YGR146C	0,060495369	8,571626696	0,301296949	0,641591736	ECL1	Extender of the chronological lifespan protein 1
YDR141C	0,060369685	6,704781215	0,301740863	0,642227996	DOP1	Protein dopey
YMR074C	0,060068019	6,331583853	0,383066685	0,722784319	0	Uncharacterized protein YMR074C
YPL131W	0,060043081	10,19381556	0,310834612	0,652682991	RPL5	60S ribosomal protein L5 (L1) (L1a) (Large ribosomal subunit protein uL18) (Ribosomal 5S RNA-binding protein) (YL3)
YOR332W	0,059864	9,269007369	0,356936381	0,696881696	VMA4	V-type proton ATPase subunit E (V-ATPase subunit E) (V-ATPase 27 kDa subunit) (Vacuolar proton pump subunit E)
YPL129W	0,059806733	6,996354024	0,190544343	0,502897446	TAF14	Transcription initiation factor TFIID subunit 14 (Actin non-complementing mutant 1) (Chromosome stability protein 10) (SWI/SNF chromatin-remodeling complex subunit TAF14) (SWI/SNF complex 29 kDa subunit) (SWI/SNF complex subunit TAF14) (TBP-associated factor 14) (TBP-associated factor 30 kDa) (Transcription factor G 30 kDa subunit) (Transcription initiation factor TFIIF 30 kDa subunit)
YLR114C	0,059779905	7,300287104	0,331606723	0,671943085	AVL9	Late secretory pathway protein AVL9 (APL2 VPS1 synthetic lethal protein 9)
YDR369C	0,059747532	5,28416292	0,368607712	0,707862861	XRS2	DNA repair protein XRS2
YHR193C	0,059675718	8,96872591	0,25782086	0,591712841	EGD2	Nascent polypeptide-associated complex subunit alpha (NAC-alpha) (Alpha-NAC) (GAL4 DNA-binding enhancer protein 2)
YBL019W	0,059562874	5,397847065	0,415764291	0,740468955	APN2	DNA-(apurinic or apyrimidinic site) lyase 2 (EC 4.2.99.18) (AP endonuclease 2) (Apurinic-apyrimidinic endonuclease 2)
YOR058C	0,059522612	5,718726697	0,389625045	0,72565566	ASE1	Anaphase spindle elongation protein
YGR143W	0,059485457	8,279407735	0,219929652	0,544663407	SKN1	Beta-glucan synthesis-associated protein SKN1
YCR004C	0,059321054	8,223085832	0,391126748	0,725690426	YCP4	Flavoprotein-like protein YCP4
YCR008W	0,059280371	7,496777701	0,292150323	0,631722959	SAT4	Serine/threonine-protein kinase HAL4/SAT4 (EC 2.7.11.1) (Halotolerance protein 4)
YBR123C	0,059216742	6,03024766	0,323438074	0,66422134	TFC1	Transcription factor tau 95 kDa subunit (TFIIIC 95 kDa subunit) (Transcription factor C subunit 1)
YDR382W	0,059139772	9,076174748	0,234682587	0,566224702	RPP2B	60S acidic ribosomal protein P2-beta (L12eIA) (L45) (Large ribosomal subunit protein P2-B) (P2B) (YL44C) (YP2beta) (YPA1)
YNR073C	0,05913085	7,307078869	0,452774389	0,765615194	0	Mannitol dehydrogenase YNR073C (EC 1.1.1.-)
YLR361C	0,059130319	6,132106005	0,235441989	0,566815996	DCR2	Phosphatase DCR2 (EC 3.1.-.-) (Dosage-dependent cell cycle regulator 2)
YBR025C	0,059107719	8,823143996	0,258209626	0,591712841	OLA1	Obg-like ATPase 1
YLR243W	0,059096326	4,910162606	0,436840037	0,75475987	GPN3	GPN-loop GTPase 3 (EC 3.6.5.-)
YGR216C	0,059092812	5,283103525	0,388335235	0,725569108	GPI1	Phosphatidylinositol N-acetylglucosaminyltransferase subunit GPI1 (GPI-GlcNAc transferase complex subunit GPI1) (GPI-GnT subunit GPI1) (EC 2.4.1.198)
YCL056C	0,059080621	5,107443118	0,524028572	0,814465877	PEX34	Peroxisomal membrane protein PEX34 (Peroxin-34)
YNL102W	0,05905033	5,746893865	0,42176944	0,743468205	POL1	DNA polymerase alpha catalytic subunit A (EC 2.7.7.7) (DNA polymerase I subunit A) (DNA polymerase alpha:primase complex p180 subunit) (DNA polymerase-primase complex p180 subunit) (Pol alpha-primase complex p180 subunit)
YOR118W	0,059033422	6,353142637	0,288329162	0,626982028	RTC5	Restriction of telomere capping protein 5
YDL191W	0,059017953	6,90953598	0,339438828	0,679966765	RPL35A	60S ribosomal protein L35-A (Large ribosomal subunit protein uL29-A)
YHR083W	0,058908707	6,490418206	0,446813905	0,762941184	SAM35	Sorting assembly machinery 35 kDa subunit (Mitochondrial 38 kDa outer membrane protein) (TOB complex 38 kDa subunit)
YMR261C	0,058898163	7,870068697	0,276744324	0,614676797	TPS3	Trehalose synthase complex regulatory subunit TPS3 (Alpha,alpha-trehalose-phosphate synthase [UDP-forming] 115 kDa subunit)
YOR220W	0,058887594	8,219441425	0,424137812	0,744915124	RCN2	Regulator of calcineurin 2 (Weak suppressor of PAT1 ts protein 1)
YOR090C	0,05882728	6,97325557	0,248282848	0,579120517	PTC5	[Pyruvate dehydrogenase [acetyl-transferring]]-phosphatase 1, mitochondrial (PDP 1) (EC 3.1.3.43) (Phosphatase two C protein 5) (Protein phosphatase 2C homolog 5) (PP2C-5) (Protein phosphatase of PDH protein 1) (Pyruvate dehydrogenase complex phosphatase 1) (PDC phosphatase 1)
YLR301W	0,058781377	7,08618323	0,338312923	0,678905243	HRI1	Protein HRI1 (HRR25-interacting protein 1)
YAL027W	0,058710537	5,246265343	0,443197784	0,759924414	SAW1	Single-strand annealing weakened protein 1
YPR011C	0,058686987	6,193872814	0,445282041	0,761981079	0	Uncharacterized mitochondrial carrier YPR011C
YML105C	0,058667107	6,055225819	0,317142414	0,659189649	SEC65	Signal recognition particle subunit SEC65
YDL160C-A	0,05866701	4,476049934	0,538864374	0,822793184	MHF2	Inner kinetochore subunit MHF2 (CENP-X homolog) (Constitutive centromere-associated network protein MHF2) (MHF histone-fold complex subunit 2) (MPH1-associated histone-fold protein 2)
YJL127C-B	0,05859433	6,048221813	0,550838266	0,830024193	0	UPF0618 protein YJL127C-B
YDR459C	0,058585405	5,652585479	0,276313248	0,614649304	PFA5	Palmitoyltransferase PFA5 (EC 2.3.1.225) (Protein fatty acyltransferase 5)
YGR068C	0,058567827	5,013056962	0,613281489	0,86323364	ART5	Arrestin-related trafficking adapter 5
YPL096W	0,058414579	6,003241441	0,403852048	0,732486978	PNG1	Peptide-N(4)-(N-acetyl-beta-glucosaminyl)asparagine amidase (PNGase) (EC 3.5.1.52) (Peptide:N-glycanase 1) (yPNG1)
YPR176C	0,058386757	6,272755251	0,275712	0,614284587	BET2	Geranylgeranyl transferase type-2 subunit beta (EC 2.5.1.60) (Geranylgeranyl transferase type II subunit beta) (GGTase-II-beta) (Type II protein geranyl-geranyltransferase subunit beta) (PGGT) (YPT1/SEC4 proteins geranylgeranyltransferase subunit beta)
YPR149W	0,058334996	10,52601262	0,293142116	0,632066596	NCE102	Non-classical export protein 2
YBR043C	0,058285964	7,200250728	0,217359004	0,541134357	QDR3	Quinidine resistance protein 3 (Acids quinidine resistance protein 2)
YML104C	0,058269271	5,571098498	0,30676648	0,647150911	MDM1	Structural protein MDM1 (Mitochondrial distribution and morphology protein 1)
YJL051W	0,058195556	5,676658486	0,261782119	0,597176585	IRC8	Uncharacterized protein IRC8 (Increased recombination centers protein 8)
YHR164C	0,058182421	5,674750854	0,423289047	0,74419936	DNA2	DNA replication ATP-dependent helicase/nuclease DNA2 [Includes: DNA replication nuclease DNA2 (EC 3.1.-.-); DNA replication ATP-dependent helicase DNA2 (EC 3.6.4.12)]
YFR053C	0,058104977	10,7829058	0,452072139	0,765349005	HXK1	Hexokinase-1 (EC 2.7.1.1) (Hexokinase PI) (Hexokinase-A)
YBR084C-A	0,058073537	9,207026414	0,29134814	0,630618336	RPL19A	60S ribosomal protein L19-A (L23) (Large ribosomal subunit protein eL19-A) (RP15L) (RP33) (YL14)
YDR264C	0,058065078	9,166348071	0,355773825	0,696083645	AKR1	Palmitoyltransferase AKR1 (EC 2.3.1.225) (Ankyrin repeat-containing protein AKR1)
YML073C	0,058048464	8,333312278	0,252239945	0,583026019	RPL6A	60S ribosomal protein L6-A (L17) (Large ribosomal subunit protein eL6-A) (RP18) (YL16)
YKL100C	0,058045025	8,06528506	0,265388364	0,600328993	0	Probable intramembrane protease YKL100C (EC 3.4.23.-)
YLR088W	0,057852823	6,302349913	0,304232893	0,644715626	GAA1	GPI transamidase component GAA1
YDL022W	0,057713628	9,547335175	0,515348585	0,808415326	GPD1	Glycerol-3-phosphate dehydrogenase [NAD(+)] 1 (EC 1.1.1.8)
YOR162C	0,057708963	6,204920085	0,349936739	0,690384022	YRR1	Zinc finger transcription factor YRR1 (Pleiotropic drug-resistance protein 2)
YER119C	0,05768713	7,137481804	0,723202951	0,915448836	AVT6	Vacuolar amino acid transporter 6
YJR149W	0,057658007	6,774012653	0,373695717	0,713488357	0	Putative nitronate monooxygenase (EC 1.13.12.16) (Nitroalkane oxidase)
YJR133W	0,05750926	6,121657356	0,405731506	0,733795242	XPT1	Xanthine phosphoribosyltransferase 1 (XPRT) (EC 2.4.2.-)
YDR065W	0,057451458	4,292016718	0,572725921	0,84371341	RRG1	Required for respiratory growth protein 1, mitochondrial
YER037W	0,057420386	7,564849213	0,246257154	0,57703042	PHM8	Phosphate metabolism protein 8
YOL056W	0,057411535	4,768737696	0,413961689	0,738813309	GPM3	Phosphoglycerate mutase 3 (PGAM 3) (EC 5.4.2.11) (BPG-dependent PGAM 3) (MPGM 3) (Phosphoglyceromutase 3)
YNL186W	0,057333118	7,51773274	0,292489597	0,631722959	UBP10	Ubiquitin carboxyl-terminal hydrolase 10 (EC 3.4.19.12) (Deubiquitinating enzyme 10) (Disrupter of telomere silencing protein 4) (Ubiquitin thioesterase 10) (Ubiquitin-specific-processing protease 10)
YAL034C	0,0573235	7,928198836	0,490231944	0,792922652	FUN19	SWIRM domain-containing protein FUN19
YCR034W	0,057278874	6,517885059	0,377018547	0,71690938	ELO2	Elongation of fatty acids protein 2 (EC 2.3.1.199) (3-keto acyl-CoA synthase ELO2) (Fenpropimorph resistance protein 1) (Glucan synthesis protein 1) (Very-long-chain 3-oxoacyl-CoA synthase 2) (v-SNARE bypass mutant gene 2 protein)
YLR057W	0,057277907	6,633590329	0,247024678	0,577487463	MNL2	Putative endoplasmic reticulum mannosidase MNL2 (EC 3.2.1.-) (Mannosidase-like protein 2)
YFL033C	0,057148445	6,84533385	0,437480173	0,755439795	RIM15	Serine/threonine-protein kinase RIM15 (EC 2.7.11.1)
YMR068W	0,057049724	6,299383807	0,406325849	0,733795242	AVO2	Target of rapamycin complex 2 subunit AVO2 (TORC2 subunit AVO2) (Adheres voraciously to TOR2 protein 2)
YPL271W	0,057007426	8,317296657	0,396508394	0,730080147	ATP15	ATP synthase subunit epsilon, mitochondrial (ATPase subunit epsilon)
YKL152C	0,056943572	12,09611005	0,352539208	0,693415902	GPM1	Phosphoglycerate mutase 1 (PGAM 1) (EC 5.4.2.11) (BPG-dependent PGAM 1) (MPGM 1) (Phosphoglyceromutase 1)
YOR223W	0,056727587	6,246821983	0,402934519	0,732486978	0	Transmembrane protein YOR223W
YAL061W	0,056677716	9,758541717	0,390860272	0,725690426	BDH2	Probable diacetyl reductase [(R)-acetoin forming] 2 (EC 1.1.1.303)
YGL232W	0,056438188	5,890123401	0,273174713	0,610568302	TAN1	tRNA acetyltransferase TAN1 (EC 2.3.-.-)
YIL095W	0,056411547	5,703768845	0,28232257	0,620888657	PRK1	Actin-regulating kinase PRK1 (EC 2.7.11.1) (p53-regulating kinase 1)
YIL173W	0,056403403	1,780043239	0,74639969	0,926855218	VTH1	VPS10 homolog 1 (Sortilin VTH1)
YOR122C	0,056389594	8,978413461	0,333153641	0,673620119	PFY1	Profilin
YOR337W	0,056292491	5,367077104	0,506122594	0,804069684	TEA1	TY1 enhancer activator
YNL221C	0,056275271	6,705232945	0,312585217	0,654646416	POP1	Ribonucleases P/MRP protein subunit POP1 (EC 3.1.26.5) (RNA-processing protein POP1) (RNases P/MRP 100.4 kDa subunit)
YDR276C	0,056242353	8,835075343	0,386673472	0,72399808	PMP3	Plasma membrane proteolipid 3
YOR149C	0,056183089	5,871379565	0,423009716	0,74419936	SMP3	GPI mannosyltransferase 4 (EC 2.4.1.-) (GPI mannosyltransferase IV) (GPI-MT-IV)
YDR109C	0,05617938	6,182847993	0,383633451	0,722827789	0	Uncharacterized sugar kinase YDR109C (EC 2.7.1.-)
YNL252C	0,056170901	6,103134866	0,403072196	0,732486978	MRPL17	54S ribosomal protein L17, mitochondrial (Mitochondrial large ribosomal subunit protein mL46) (YmL17/YmL30)
YDR173C	0,056016583	6,276268825	0,390145648	0,725690426	ARG82	Inositol polyphosphate multikinase (IPMK) (EC 2.7.1.151) (Arginine metabolism regulation protein III)
YCR076C	0,055999331	6,411079069	0,353137863	0,693415902	FUB1	Silencing boundary-establishment protein FUB1 (Function of boundary protein 1) (Proteasome inhibitor PI31-like protein FUB1)
YML005W	0,055973996	5,446172853	0,407489869	0,734605329	TRM12	tRNA wybutosine-synthesizing protein 2 (tRNA-yW-synthesizing protein 2) (EC 2.5.1.114) (tRNA(Phe) (4-demethylwyosine(37)-C(7)) aminocarboxypropyltransferase)
YML076C	0,05584392	6,272324033	0,430917649	0,751264743	WAR1	Weak acid resistance protein 1
YBR169C	0,055763746	9,175094482	0,340689507	0,681435979	SSE2	Heat shock protein homolog SSE2
YCR069W	0,055763545	8,036707597	0,363974559	0,704521569	CPR4	Peptidyl-prolyl cis-trans isomerase CPR4 (PPIase CPR4) (EC 5.2.1.8) (Rotamase)
YBR042C	0,055760898	5,357142757	0,327139139	0,668191502	CST26	Uncharacterized acyltransferase CST26 (EC 2.3.-.-) (Chromosome stability protein 26)
YPR151C	0,0557182	6,964286079	0,634820597	0,871832396	SUE1	Protein SUE1, mitochondrial
YGR232W	0,055524904	6,558834533	0,257536001	0,591375067	NAS6	Probable 26S proteasome regulatory subunit p28 (Proteasome non-ATPase subunit 6)
YLR265C	0,055494043	4,789920842	0,470045847	0,777682913	NEJ1	Non-homologous end-joining protein 1
YPR101W	0,055491487	5,277197092	0,43528366	0,753428796	SNT309	Pre-mRNA-splicing factor SNT309 (PRP19-associated complex protein 25) (Synergistic to PRP19 mutation protein 309)
YMR208W	0,055442842	6,277688806	0,190457032	0,502897446	ERG12	Mevalonate kinase (MK) (MvK) (EC 2.7.1.36) (Ergosterol biosynthesis protein 12) (Regulation of autonomous replication protein 1)
YGR098C	0,055288452	5,460943705	0,479474648	0,78410013	ESP1	Separin (EC 3.4.22.49) (Separase)
YGR185C	0,055255979	7,740190472	0,232535774	0,562897636	TYS1	Tyrosine--tRNA ligase, cytoplasmic (EC 6.1.1.1) (Tyrosyl-tRNA synthetase) (TyrRS)
YNL300W	0,055239905	5,31132511	0,724985994	0,916677576	TOS6	Protein TOS6
YAL020C	0,05522311	5,824601038	0,359972251	0,699890685	ATS1	Protein ATS1 (Alpha-tubulin suppressor 1)
YDR416W	0,05517611	5,605239329	0,421574961	0,743468205	SYF1	Pre-mRNA-splicing factor SYF1 (PRP19-associated complex protein 90) (Synthetic lethal with CDC40 protein 1)
YMR115W	0,055172087	6,428822215	0,415163206	0,739867444	MGR3	Mitochondrial inner membrane i-AAA protease supercomplex subunit MGR3 (Mitochondrial genome-required protein 3)
YIR008C	0,054994029	5,252451679	0,400357431	0,732000374	PRI1	DNA primase small subunit (EC 2.7.7.-) (DNA polymerase alpha:primase complex p48 subunit) (DNA polymerase-primase complex p48 subunit) (Pol alpha-primase complex p48 subunit) (DNA primase 48 kDa subunit)
YML028W	0,054980308	10,16371468	0,337177394	0,677853229	TSA1	Peroxiredoxin TSA1 (Prx) (EC 1.11.1.15) (Cytoplasmic thiol peroxidase 1) (cTPx 1) (Protector protein) (PRP) (Thiol-specific antioxidant protein 1) (Thioredoxin peroxidase type Ia) (TPx type Ia) (Thioredoxin-dependent peroxide reductase)
YPR058W	0,054914554	5,875656179	0,521172593	0,812786233	YMC1	Mitochondrial glycine transporter YMC1
YNL141W	0,054892447	5,661529947	0,363544081	0,704521569	AAH1	Adenine deaminase (ADE) (EC 3.5.4.2) (Adenine aminohydrolase) (AAH)
YPL235W	0,054761669	7,085732858	0,300917056	0,641591736	RVB2	RuvB-like protein 2 (RUVBL2) (EC 3.6.4.12) (TIP49-homology protein 2) (TIP49b homolog)
YOR385W	0,054714379	4,660659818	0,555458792	0,832965827	0	Uncharacterized protein YOR385W
YOL003C	0,054614929	5,718263793	0,385818814	0,723362	PFA4	Palmitoyltransferase PFA4 (EC 2.3.1.225) (Protein S-acyltransferase) (PAT) (Protein fatty acyltransferase 4)
YHR009C	0,054604811	7,830940839	0,392944293	0,727497194	TDA3	Putative oxidoreductase TDA3 (EC 1.-.-.-) (Batten disease protein 3) (Topoisomerase I damage affected protein 3)
YML002W	0,054514518	6,017955181	0,380377751	0,720857533	0	UPF0507 protein YML002W
YDR283C	0,054460209	6,612205008	0,482158594	0,785973061	GCN2	eIF-2-alpha kinase GCN2 (EC 2.7.11.1) (General control non-derepressible protein 2) (Serine/threonine-protein kinase GCN2)
YKL068W-A	0,054458657	4,421139061	0,525861353	0,815571333	0	Uncharacterized protein YKL068W-A
YGR136W	0,05443463	6,276364763	0,558852192	0,834332214	LSB1	LAS seventeen-binding protein 1 (LAS17-binding protein 1)
YHR046C	0,05437725	5,599352875	0,301170464	0,641591736	INM1	Inositol monophosphatase 1 (IMP 1) (IMPase 1) (EC 3.1.3.25) (Inositol-1(or 4)-monophosphatase 1)
YMR130W	0,054373934	4,949878594	0,548920811	0,829509481	0	Uncharacterized protein YMR130W
YBR215W	0,054252079	5,91088637	0,375241306	0,715305504	HPC2	Histone promoter control protein 2
YBR125C	0,054201701	6,790181895	0,264640539	0,599471417	PTC4	Protein phosphatase 2C homolog 4 (PP2C-4) (EC 3.1.3.16)
YGL090W	0,054125005	5,261038544	0,620400134	0,8677499	LIF1	Ligase-interacting factor 1
YBR254C	0,05401439	4,457508118	0,544579145	0,826897017	TRS20	Trafficking protein particle complex subunit 20 (TRAPP subunit 20) (Transport protein particle 20 kDa subunit)
YMR198W	0,053998254	5,36223022	0,49020726	0,792922652	CIK1	Spindle pole body-associated protein CIK1 (Chromosome instability and karyogamy protein 1)
YPL028W	0,05395961	8,665803681	0,191105932	0,503433771	ERG10	Acetyl-CoA acetyltransferase (EC 2.3.1.9) (Acetoacetyl-CoA thiolase) (Ergosterol biosynthesis protein 10)
YJL133W	0,053933648	5,674487468	0,331042189	0,671298477	MRS3	Mitochondrial RNA-splicing protein MRS3
YDR255C	0,05392539	5,706334437	0,465249343	0,774378929	RMD5	E3 ubiquitin-protein ligase RMD5 (EC 2.3.2.27) (Glucose-induced degradation protein 2) (Required for meiotic nuclear division protein 5) (Sporulation protein RMD5)
YBR279W	0,053766676	7,223665161	0,242470325	0,57317659	PAF1	RNA polymerase II-associated protein 1 (Protein PAF1)
YHR019C	0,05361677	8,363739749	0,303963492	0,644613549	DED81	Asparagine--tRNA ligase, cytoplasmic (EC 6.1.1.22) (Asparaginyl-tRNA synthetase) (AsnRS)
YDR304C	0,053599597	8,536392064	0,337745712	0,678492322	CPR5	Peptidyl-prolyl cis-trans isomerase D (PPIase D) (EC 5.2.1.8) (Cyclophilin D) (Rotamase D)
YIL002W-A	0,053582316	6,033796032	0,467036043	0,774808706	0	Uncharacterized protein YIL002W-A
YGR271C-A	0,053534611	4,524418686	0,639731207	0,873081328	EFG1	rRNA-processing protein EFG1 (Exit from G1 protein 1)
YJL093C	0,053498952	6,538193135	0,393835041	0,727947071	TOK1	Outward-rectifier potassium channel TOK1 (Two-domain outward rectifier K(+) channel YORK)
YLR240W	0,053497488	6,221313617	0,407634706	0,734605329	VPS34	Phosphatidylinositol 3-kinase VPS34 (PI3-kinase VPS34) (PI3K VPS34) (PtdIns-3-kinase VPS34) (EC 2.7.1.137) (Carboxypeptidase Y-deficient protein 15) (Vacuolar protein sorting-associated protein 34) (Vacuolar protein-targeting protein 29)
YDR185C	0,053362475	4,714164812	0,63521267	0,871832396	UPS3	Protein UPS3, mitochondrial (Genetic interactor of prohibitins protein 2) (Unprocessed MGM1 protein 3)
YJL174W	0,053258402	8,241960528	0,272942811	0,610568302	KRE9	Cell wall synthesis protein KRE9
YOR020W-A	0,053235654	7,951783591	0,441361699	0,758442416	0	Uncharacterized protein YOR020W-A
YIL068C	0,053149555	6,536387192	0,384873384	0,723075351	SEC6	Exocyst complex component SEC6
YDL081C	0,052987962	8,623048194	0,319991002	0,659935984	RPP1A	60S acidic ribosomal protein P1-alpha (A1) (L12eIIA) (Large ribosomal subunit protein P1-A) (P1A) (YP1alpha)
YNR009W	0,052936397	4,526689186	0,435678929	0,753470426	NRM1	Transcription factor NRM1 (Negative regulator of MBF targets 1)
YDR458C	0,052745519	6,623636579	0,316727726	0,658901553	HEH2	Inner nuclear membrane protein HEH2 (Helix-extension-helix domain-containing protein 2)
YFR009W	0,052593679	7,286611969	0,302392388	0,642641009	GCN20	Protein GCN20 (General control non-derepressible protein 20)
YDL117W	0,05254355	5,670011532	0,432080293	0,751926377	CYK3	Cytokinesis protein 3
YOR046C	0,052487303	6,97009439	0,378304877	0,718668784	DBP5	ATP-dependent RNA helicase DBP5 (EC 3.6.4.13) (DEAD box protein 5) (Helicase CA5/6) (Ribonucleic acid-trafficking protein 8)
YDL025C	0,052441003	7,486800815	0,365452906	0,705178531	RTK1	Probable serine/threonine-protein kinase RTK1 (EC 2.7.11.1) (Ribosome biogenesis and tRNA synthetase-associated kinase 1)
YDR538W	0,052423916	5,396655327	0,435376989	0,753428796	PAD1	Flavin prenyltransferase PAD1, mitochondrial (EC 2.5.1.129) (Phenylacrylic acid decarboxylase 1) (PAD)
YPR131C	0,052331788	5,532170701	0,513767015	0,807738348	NAT3	N-terminal acetyltransferase B complex catalytic subunit NAT3 (NatB complex subunit NAT3) (EC 2.3.1.254) (NatB Nalpha terminal acetyltransferase 3)
YPL046C	0,052176351	4,151541995	0,598118505	0,854085865	ELC1	Elongin-C
snR30	0,051908502	3,450204481	0,728983604	0,917957811	#NV	#NV
YPL162C	0,051821482	5,258543746	0,615608669	0,864776278	0	Vacuolar membrane protein YPL162C
YDR052C	0,051794391	6,492959173	0,344838644	0,684699005	DBF4	DDK kinase regulatory subunit DBF4 (Dumbbell forming protein 4)
YMR066W	0,051760891	5,317345354	0,418581167	0,741805032	SOV1	Protein SOV1, mitochondrial
YNL289W	0,05175803	6,134774917	0,33592848	0,676795314	PCL1	PHO85 cyclin-1 (Cyclin HCS26) (G1/S-specific cyclin PCL1)
YNL167C	0,051753078	6,340892764	0,29289027	0,631765999	SKO1	CRE-binding bZIP protein SKO1
YLR208W	0,051636828	7,623680067	0,2667792	0,601779335	SEC13	Protein transport protein SEC13
YDR484W	0,05150701	5,454041239	0,487685297	0,791297604	VPS52	Vacuolar protein sorting-associated protein 52 (Suppressor of actin mutation protein 2)
YLR105C	0,051504151	5,651998134	0,460396901	0,771538976	SEN2	tRNA-splicing endonuclease subunit SEN2 (EC 4.6.1.16) (Splicing endonuclease protein 2) (tRNA-intron endonuclease SEN2)
YLL052C	0,051492767	3,848582518	0,69075903	0,903891252	AQY2	Aquaporin-like protein 2 (Truncated aquaporin-2)
YIL085C	0,051484976	6,70199761	0,296485054	0,636101382	KTR7	Probable mannosyltransferase KTR7 (EC 2.4.1.-)
YOL081W	0,05146884	8,196034964	0,577570638	0,845368433	IRA2	Inhibitory regulator protein IRA2
YEL024W	0,051348358	7,827334728	0,520730951	0,812786233	RIP1	Cytochrome b-c1 complex subunit Rieske, mitochondrial (EC 7.1.1.8) (Complex III subunit 5) (Rieske iron-sulfur protein) (RISP) (Ubiquinol-cytochrome c reductase iron-sulfur subunit)
YLL063C	0,051311134	5,399451558	0,408233282	0,734840178	AYT1	Trichothecene 3-O-acetyltransferase (EC 2.3.1.-)
YCR092C	0,051153025	5,062701651	0,451049426	0,765134017	MSH3	DNA mismatch repair protein MSH3 (Mismatch-binding protein) (MBP) (MutS protein homolog 3)
YBR189W	0,05112441	9,270887864	0,304008881	0,644613549	RPS9B	40S ribosomal protein S9-B (RP21) (S13) (Small ribosomal subunit protein uS4-B) (YP28) (YS11)
YGR193C	0,051120654	7,519472788	0,32490564	0,665807729	PDX1	Pyruvate dehydrogenase complex protein X component, mitochondrial (Dihydrolipoamide dehydrogenase-binding protein of pyruvate dehydrogenase complex) (E3-binding protein) (Pyruvate dehydrogenase complex component E3BP)
YOR367W	0,051080123	5,699851023	0,435603685	0,753470426	SCP1	Transgelin (Calponin homolog 1)
YPL184C	0,050981874	6,990291027	0,304507226	0,644715626	MRN1	RNA-binding protein MRN1 (Multicopy suppressor of RSC-NHP6 synthetic lethality protein 1) (Post-transcriptional regulator of 69 kDa)
YOL039W	0,050971662	8,22002998	0,265741373	0,600795013	RPP2A	60S acidic ribosomal protein P2-alpha (A2) (L12eIB) (L44) (Large ribosomal subunit protein P2-A) (P2A) (YP2alpha)
YNR039C	0,050935983	6,28122516	0,304457013	0,644715626	ZRG17	Protein ZRG17 (Zinc-regulated gene 17 protein)
YFR031C-A	0,050856226	8,784692773	0,265808222	0,600795013	RPL2A	60S ribosomal protein L2-A (L5) (Large ribosomal subunit protein uL2-A) (RP8) (YL6)
YER122C	0,050813006	7,772539885	0,408732547	0,734880433	GLO3	ADP-ribosylation factor GTPase-activating protein GLO3 (ARF GAP GLO3)
YGR062C	0,050723222	5,543415169	0,547068456	0,828342133	COX18	Cytochrome c oxidase assembly protein COX18, mitochondrial (Cytochrome c oxidase assembly protein 18)
YMR209C	0,050719469	5,995207391	0,384538645	0,723075351	0	Uncharacterized protein YMR209C
YGR005C	0,050435266	7,060594737	0,315896798	0,657441268	TFG2	Transcription initiation factor IIF subunit beta (TFIIF medium subunit) (TFIIF-beta) (Transcription factor G 54 kDa subunit)
YFL056C	0,050380132	5,207453953	0,504691009	0,803504624	#NV	#NV
YLR297W	0,050259501	5,971356876	0,559915619	0,835001979	0	Uncharacterized vacuolar protein YLR297W
YMR020W	0,050236677	7,010400614	0,330999276	0,671298477	FMS1	Polyamine oxidase FMS1 (EC 1.5.3.17) (Fenpropimorph resistance multicopy suppressor 1)
YJL162C	0,050226173	5,056243501	0,527303814	0,816092075	JJJ2	J protein JJJ2
YDL035C	0,050218171	7,230589178	0,353186743	0,693415902	GPR1	G protein-coupled receptor GPR1
YDR463W	0,050191931	7,690385461	0,33921959	0,679769927	STP1	Transcription factor STP1
YCL047C	0,050181756	5,512946586	0,434347422	0,752968792	POF1	Nicotinamide mononucleotide adenylyltransferase (NMN adenylyltransferase) (NMNAT) (EC 2.7.7.1) (NMN-specific adenylyltransferase) (Promoter of filamentation protein 1)
YJL019W	0,050130406	5,878546961	0,576701218	0,845368433	MPS3	Spindle pole body assembly component MPS3 (98 kDa nuclear envelope protein) (Monopolar spindle protein 3)
YPL139C	0,05009895	5,820434275	0,40205612	0,732486978	UME1	Transcriptional regulatory protein UME1 (WD repeat-containing transcriptional modulator 3)
YMR243C	0,050032892	7,920143578	0,342559027	0,683051516	ZRC1	Zinc/cadmium resistance protein
YGR113W	0,050016504	5,777806308	0,390173645	0,725690426	DAM1	DASH complex subunit DAM1 (DUO1 and MPS1-interacting protein 1) (Kinetochore assembly protein DAM1) (Outer kinetochore protein DAM1)
YOL129W	0,04997311	7,873576328	0,34906147	0,689865584	VPS68	Vacuolar protein sorting-associated protein 68
YNL101W	0,049860409	7,238790311	0,405416686	0,733795242	AVT4	Vacuolar amino acid transporter 4
YLR387C	0,049801843	6,996055534	0,425552153	0,744915124	REH1	Cytoplasmic 60S subunit biogenesis factor REH1 (REI1-homolog 1) (pre-60S factor REH1)
YFL017C	0,049730967	5,970457632	0,454738134	0,767282084	GNA1	Glucosamine 6-phosphate N-acetyltransferase (EC 2.3.1.4) (Phosphoglucosamine acetylase) (Phosphoglucosamine transacetylase)
YPL075W	0,049729253	6,92358035	0,328420962	0,669107102	GCR1	Glycolytic genes transcriptional activator GCR1
YDR423C	0,04955873	6,701900094	0,568692122	0,841125824	CAD1	AP-1-like transcription factor YAP2 (Cadmium resistance protein 1) (Transcription factor CAD1)
YGL108C	0,049452784	5,407138264	0,428316659	0,74812288	0	Uncharacterized protein YGL108C
YOL048C	0,049450023	7,186329553	0,426220749	0,745388853	RRT8	Outer spore wall protein RRT8 (Regulator of rDNA transcription protein 8)
YBR158W	0,049427911	7,834214819	0,367985109	0,707399332	AMN1	Antagonist of mitotic exit network protein 1 (Chromosome stability protein 13) (Increased copper-sensitivity protein 4)
YOL077W-A	0,049347797	8,087485707	0,588045035	0,850210051	ATP19	ATP synthase subunit K, mitochondrial
YDR254W	0,049261081	4,535266772	0,511182595	0,806711845	CHL4	Inner kinetochore subunit CHL4 (CENP-N homolog) (Chromosome loss protein 4) (Chromosome transmission fidelity protein 17) (Constitutive centromere-associated network protein CHL4) (Minichromosome maintenance protein 17)
YMR284W	0,049252865	5,403679273	0,522043086	0,813015549	YKU70	ATP-dependent DNA helicase II subunit 1 (EC 3.6.4.12) (ATP-dependent DNA helicase II subunit Ku70) (High affinity DNA-binding factor subunit 1)
YDR180W	0,049231803	4,699624275	0,610276433	0,860944835	SCC2	Sister chromatid cohesion protein 2
YKL018W	0,049229075	5,237392748	0,486897395	0,790802878	SWD2	COMPASS component SWD2 (Complex proteins associated with SET1 protein SWD2) (Set1C component SWD2)
YOR018W	0,049139782	6,362172772	0,286618556	0,62568363	ROD1	Protein ROD1 (Resistance to o-dinitrobenzene protein 1)
YCL008C	0,049084959	5,912446964	0,588140266	0,850210051	STP22	Suppressor protein STP22 of temperature-sensitive alpha-factor receptor and arginine permease (ESCRT-I complex subunit VPS23) (Vacuolar protein sorting-associated protein 23)
YKR088C	0,048960269	6,094368279	0,422179052	0,743643917	TVP38	Golgi apparatus membrane protein TVP38 (TLG2-vesicle protein of 38 kDa)
YJR132W	0,048911599	6,554654869	0,434841357	0,753428796	NMD5	Nonsense-mediated mRNA decay protein 5 (Karyopherin-119)
YJL082W	0,048898027	7,780790423	0,4390212	0,756996037	IML2	Inclusion body clearance protein IML2 (Increased minichromosome loss protein 2)
YPR106W	0,048891694	5,587101841	0,555022199	0,832965827	ISR1	Serine/threonine-protein kinase ISR1 (EC 2.7.11.1) (Inhibition of staurosporine resistance protein 1)
YJL209W	0,048891315	5,705809955	0,446848094	0,762941184	CBP1	Cytochrome B pre-mRNA-processing protein 1
YBR269C	0,04888419	7,317169181	0,463342722	0,773281366	SDH8	Succinate dehydrogenase assembly factor 4, mitochondrial (SDH assembly factor 4) (SDHAF4) (Found in mitochondrial proteome protein 21)
YBL010C	0,048814592	4,99625704	0,475546446	0,781564277	0	Uncharacterized protein YBL010C
YKR021W	0,048724093	6,713543218	0,318131961	0,659189649	ALY1	Arrestin-related trafficking adapter 6 (Arrestin-like protein 1)
YPL117C	0,048718887	7,784285425	0,450658278	0,765029869	IDI1	Isopentenyl-diphosphate Delta-isomerase (EC 5.3.3.2) (Isopentenyl pyrophosphate isomerase) (IPP isomerase)
YPR063C	0,048625146	7,436690526	0,310993443	0,652772565	0	Uncharacterized protein YPR063C
YOL065C	0,04844811	5,874701419	0,416059012	0,740551789	INP54	Phosphatidylinositol 4,5-bisphosphate 5-phosphatase INP54 (EC 3.1.3.36)
YDR105C	0,048447805	7,078106884	0,503036966	0,803504624	TMS1	Membrane protein TMS1
YNL238W	0,048419631	7,191270699	0,333032974	0,673618532	KEX2	Kexin (EC 3.4.21.61) (Protease KEX2) (Proteinase YSCF)
YER183C	0,048381371	5,080999279	0,388980667	0,725569108	FAU1	5-formyltetrahydrofolate cyclo-ligase (EC 6.3.3.2) (5,10-methenyl-tetrahydrofolate synthetase) (MTHFS) (Methenyl-THF synthetase)
YLR448W	0,048346798	7,526662735	0,23761081	0,568196931	RPL6B	60S ribosomal protein L6-B (L17) (Large ribosomal subunit protein eL6-B) (RP18) (YL16)
YOR191W	0,048303752	7,067654694	0,561661232	0,836462884	ULS1	ATP-dependent helicase ULS1 (EC 3.6.4.-) (Role in silencing protein 1) (Ubiquitin ligase for SUMO conjugates protein 1)
YMR091C	0,048280206	6,268700273	0,569707209	0,841125824	NPL6	Chromatin structure-remodeling complex subunit RSC7 (Nuclear protein localization protein 6) (Remodel the structure of chromatin complex subunit 7)
YER176W	0,048233459	7,008917596	0,418319006	0,741805032	ECM32	Putative ATP-dependent RNA helicase ECM32 (EC 3.6.4.13) (DNA helicase B) (Hcs B) (DNA helicase III) (Extracellular mutant protein 32) (Helicase 1) (scHelI) (Modulator of translation termination protein 1)
YLR411W	0,048133032	3,900640017	0,697904191	0,907351782	CTR3	Copper transport protein CTR3 (Copper transporter 3)
YDR031W	0,048121456	6,476814936	0,755315864	0,929287998	MIX14	Mitochondrial intermembrane space cysteine motif-containing protein MIX14 (Mitochondrial intermembrane space CX(n)C motif protein of 14 kDa)
YJL024C	0,048097018	5,360860707	0,527755639	0,816092075	APS3	AP-3 complex subunit sigma (AP-3 complex sigma3A subunit) (Adaptor-related protein complex 3 subunit sigma) (Clathrin-associated/assembly/adaptor protein, small 3) (Sigma-adaptin 3A) (Sigma3-adaptin)
YAL021C	0,048080007	7,437525345	0,276834683	0,614676797	CCR4	Glucose-repressible alcohol dehydrogenase transcriptional effector (EC 3.1.13.4) (Carbon catabolite repressor protein 4) (Cytoplasmic deadenylase)
YNR001C	0,048037932	11,17786655	0,345868593	0,685999162	CIT1	Citrate synthase, mitochondrial (EC 2.3.3.1)
YOR022C	0,047977841	6,058290972	0,506354797	0,804069684	0	Probable phospholipase YOR022C, mitochondrial (EC 3.1.1.-)
YBR087W	0,047972821	5,519681008	0,448055611	0,763333323	RFC5	Replication factor C subunit 5 (Replication factor C5) (Activator 1 40 kDa subunit)
YCL005W-A	0,047941139	6,780255658	0,34991515	0,690384022	VMA9	V-type proton ATPase subunit e (V-ATPase subunit e) (Low dye-binding protein 10) (Vacuolar proton pump subunit e)
YHR020W	0,047839334	7,725271474	0,402300962	0,732486978	0	Putative proline--tRNA ligase YHR020W (EC 6.1.1.15) (Prolyl-tRNA synthetase) (ProRS)
YLR420W	0,047716198	7,794115203	0,419180118	0,742083517	URA4	Dihydroorotase (DHOase) (EC 3.5.2.3)
YLL031C	0,047684335	7,020836493	0,294463922	0,633943593	GPI13	GPI ethanolamine phosphate transferase 3 (EC 2.-.-.-) (Glycosylphosphatidylinositol-anchor biosynthesis protein 13)
YPR040W	0,047677491	6,370304677	0,431249362	0,751609853	TIP41	Type 2A phosphatase activator TIP41 (PP2A phosphatase activator TIP41) (TAP42-interacting protein 1)
YEL023C	0,047632904	5,557565448	0,378718633	0,719168637	0	Uncharacterized protein YEL023C
YHR177W	0,047617733	3,961287569	0,712954616	0,911129566	0	Uncharacterized protein YHR177W
YJL151C	0,047244282	9,100334053	0,391193504	0,725690426	SNA3	Protein SNA3
YOR366W	0,047241698	3,724002497	0,806763914	0,945991673	#NV	#NV
YJL059W	0,047239466	5,571074539	0,52885781	0,816092075	YHC3	Protein BTN1
YHR103W	0,047191428	7,115226767	0,422831192	0,74419936	SBE22	Protein SBE22
YKL034W	0,047124452	7,390841249	0,410448863	0,735579868	TUL1	Transmembrane E3 ubiquitin-protein ligase 1 (EC 2.3.2.27) (RING-type E3 ubiquitin transferase TUL1)
YLR397C	0,046988181	5,55075496	0,352353179	0,693415902	AFG2	ATPase family gene 2 protein (EC 3.6.4.10) (Diazaborine resistance gene 1 protein)
YML096W	0,046920905	4,815218616	0,555988853	0,833167998	0	Asparagine synthetase domain-containing protein YML096W
YDR466W	0,046896256	7,075832145	0,358525182	0,698043312	PKH3	Serine/threonine-protein kinase PKH3 (EC 2.7.11.1) (Pkb-activating kinase homolog 3)
YKL135C	0,046875316	7,174008361	0,385360023	0,723075351	APL2	AP-1 complex subunit beta-1 (Beta-1-adaptin) (Clathrin assembly protein complex 1 beta-1 large chain) (Clathrin assembly protein large beta-1 chain)
YPR032W	0,046744555	6,110166453	0,432891332	0,751926377	SRO7	Lethal(2) giant larvae protein homolog SRO7 (Polarity protein SRO7) (Sodium protection protein 1) (Suppressor of RHO3 protein 7)
YPL120W	0,04660148	5,652523703	0,435803325	0,753470426	VPS30	Vacuolar protein sorting-associated protein 30 (Autophagy-related protein 6)
YKL222C	0,046581417	5,227664335	0,541691261	0,824868075	0	Uncharacterized transcriptional regulatory protein YKL222C
YJR066W	0,046532759	6,385446086	0,556386737	0,833167998	TOR1	Serine/threonine-protein kinase TOR1 (EC 2.7.11.1) (Dominant rapamycin resistance protein 1) (Phosphatidylinositol kinase homolog TOR1) (Target of rapamycin kinase 1)
YCR095W-A	0,046464706	1,531613055	0,881811415	0,966564771	0	Putative uncharacterized protein YCR095W-A
YDL028C	0,04641634	6,205488399	0,39074112	0,725690426	MPS1	Serine/threonine-protein kinase MPS1 (EC 2.7.12.2) (Monopolar spindle protein 1) (Regulatory cell proliferation kinase 1)
YDR139C	0,046290094	6,344843547	0,521949843	0,813015549	RUB1	NEDD8-like protein RUB1 (Related to ubiquitin protein 1) (Ubiquitin-like protein RUB1)
YBR176W	0,046218275	5,858185869	0,439241745	0,756996037	ECM31	3-methyl-2-oxobutanoate hydroxymethyltransferase (EC 2.1.2.11) (Extracellular matrix protein 31) (Ketopantoate hydroxymethyltransferase)
YBR238C	0,046000563	5,581681914	0,527827705	0,816092075	0	Protein RMD9-like, mitochondrial
YPL161C	0,045938723	5,679534403	0,421680435	0,743468205	BEM4	Bud emergence protein 4
YFR013W	0,045920615	6,545317558	0,366258992	0,705327691	IOC3	ISWI one complex protein 3
YBR221C	0,045918059	9,377088694	0,279268524	0,616585398	PDB1	Pyruvate dehydrogenase E1 component subunit beta, mitochondrial (EC 1.2.4.1) (Pyruvate dehydrogenase complex component E1 beta) (PDHE1-B)
YOR017W	0,045646455	5,896985885	0,416206184	0,740551789	PET127	Putative mitochondrial translation system component PET127
YLL026W	0,045550619	11,49882537	0,451148349	0,765134017	HSP104	Heat shock protein 104 (Protein aggregation-remodeling factor HSP104)
YLR249W	0,045547094	11,02765196	0,554902741	0,832965827	YEF3	Elongation factor 3A (EF-3) (EF-3A) (Eukaryotic elongation factor 3) (eEF3) (Translation elongation factor 3A) (Yeast elongation factor 3)
YDR062W	0,045535324	7,706964798	0,357592336	0,697193385	LCB2	Serine palmitoyltransferase 2 (SPT 2) (EC 2.3.1.50) (Long chain base biosynthesis protein 2)
YJL177W	0,045531431	8,287895517	0,374425051	0,714535872	RPL17B	60S ribosomal protein L17-B (L20) (Large ribosomal subunit protein uL22-B) (YL17)
YPL168W	0,045517053	5,858461038	0,50845933	0,805499308	MRX4	MIOREX complex component 4 (Mitochondrial organization of gene expression protein 4)
YCR091W	0,045470107	7,113781336	0,651512898	0,879166901	KIN82	Serine/threonine-protein kinase KIN82 (EC 2.7.11.1) (Flippase kinase 2)
YBR058C	0,045428142	6,983701013	0,434395005	0,752968792	UBP14	Ubiquitin carboxyl-terminal hydrolase 14 (EC 3.4.19.12) (Deubiquitinating enzyme 14) (Glucose-induced degradation protein 6) (Ubiquitin thioesterase 14) (Ubiquitin-specific-processing protease 14)
YPR134W	0,0453926	5,416299517	0,596603643	0,852572704	MSS18	Protein MSS18
YDL015C	0,045326923	7,607237822	0,511258812	0,806711845	TSC13	Very-long-chain enoyl-CoA reductase (EC 1.3.1.93) (Enoyl reductase TSC13) (Temperature-sensitive CSG2 suppressor protein 13) (Trans-2-enoyl-CoA reductase)
YHR100C	0,045288548	4,780775322	0,625849715	0,869672279	GEP4	Phosphatidylglycerophosphatase GEP4, mitochondrial (EC 3.1.3.27) (Genetic interactor of prohibitins 4) (PGP phosphatase GEP4)
YDL177C	0,045286382	4,971738591	0,555406665	0,832965827	0	IMPACT family member YDL177C
YPR139C	0,044958694	6,322329574	0,347407147	0,688079225	LOA1	Lysophosphatidic acid:oleoyl-CoA acyltransferase 1 (LPAAT) (Lysophosphatidic acid acyltransferase) (EC 2.3.1.51) (Vacuolar protein sorting-associated protein 66)
YOR142W	0,044930424	8,221702509	0,365783894	0,705327691	LSC1	Succinate--CoA ligase [ADP-forming] subunit alpha, mitochondrial (EC 6.2.1.5) (Succinyl-CoA synthetase subunit alpha) (SCS-alpha)
YHL007C	0,044912124	7,304576157	0,334641992	0,675414279	STE20	Serine/threonine-protein kinase STE20 (EC 2.7.11.1)
YEL016C	0,044856361	6,275791031	0,326006606	0,667333741	NPP2	Ectonucleotide pyrophosphatase/phosphodiesterase 2 (E-NPP 2) [Includes: Alkaline phosphodiesterase 1 (EC 3.1.4.1); Nucleotide pyrophosphatase (NPPase) (EC 3.6.1.9) (Nucleotide diphosphatase)]
YOR086C	0,044805154	8,574024614	0,385259297	0,723075351	TCB1	Tricalbin-1
YHL008C	0,044793431	6,726703631	0,600280509	0,855534803	0	Uncharacterized transporter YHL008C
YMR095C	0,04477688	4,52912129	0,794400959	0,942117679	SNO1	Pyridoxal 5'-phosphate synthase subunit SNO1 (EC 4.3.3.6) (PDX2 homolog 1) (Pdx2.1) (Pyridoxal 5'-phosphate synthase glutaminase subunit) (EC 3.5.1.2)
YDR414C	0,044739889	4,413918858	0,621601385	0,8677499	ERD1	Protein ERD1
YBR253W	0,044682593	5,71425927	0,582087384	0,847278334	SRB6	Mediator of RNA polymerase II transcription subunit 22 (Mediator complex subunit 22) (Suppressor of RNA polymerase B 6)
YIL044C	0,044526853	6,248459563	0,418626759	0,741805032	AGE2	ADP-ribosylation factor GTPase-activating protein effector protein 2 (ARF GAP effector protein 2)
YDR472W	0,044498952	5,434965061	0,369136266	0,708511407	TRS31	Trafficking protein particle complex subunit 31 (TRAPP subunit 31) (Transport protein particle 31 kDa subunit)
YHR034C	0,044454669	5,466443905	0,641295926	0,87356165	PIH1	Protein interacting with Hsp90 1 (Nucleolar protein 17)
YKL039W	0,044437305	8,170607094	0,623528358	0,868957804	PTM1	Membrane protein PTM1
YNL001W	0,044431988	6,118589465	0,4635134	0,773281366	DOM34	Protein DOM34 (EC 3.1.-.-)
YGR277C	0,044408067	6,111734123	0,327833494	0,66839492	CAB4	Phosphopantetheine adenylyltransferase (PPAT) (EC 2.7.7.3) (Coenzyme A biosynthesis protein 4) (Dephospho-CoA pyrophosphorylase) (Pantetheine-phosphate adenylyltransferase)
YLR246W	0,044397345	6,125024046	0,435296802	0,753428796	ERF2	Palmitoyltransferase ERF2 (EC 2.3.1.225) (DHHC cysteine-rich domain-containing protein ERF2) (Ras protein acyltransferase)
YDR331W	0,04425649	5,689986046	0,381250778	0,721354124	GPI8	GPI-anchor transamidase (GPI transamidase) (EC 3.-.-.-)
YFL029C	0,04421255	5,963115724	0,456039394	0,768361426	CAK1	Serine/threonine-protein kinase CAK1 (EC 2.7.11.22) (CDK-activating kinase)
YBR217W	0,044184098	4,970281361	0,594489427	0,851896635	ATG12	Ubiquitin-like protein ATG12 (Autophagy-related protein 12)
YNL311C	0,044138665	5,276661023	0,556061163	0,833167998	SKP2	F-box protein SKP2
YHR129C	0,044035793	4,971627083	0,600890164	0,855534803	ARP1	Centractin (Actin-like protein) (Actin-related protein 1)
YIL125W	0,044034927	9,587035092	0,424825498	0,744915124	KGD1	2-oxoglutarate dehydrogenase, mitochondrial (EC 1.2.4.2) (2-oxoglutarate dehydrogenase complex component E1) (OGDC-E1) (Alpha-ketoglutarate dehydrogenase)
YDR034C	0,043915764	6,475321174	0,468411125	0,776172842	LYS14	Lysine biosynthesis regulatory protein LYS14
YBR105C	0,043900648	7,83411821	0,454651954	0,767282084	VID24	Vacuolar import and degradation protein 24 (Glucose-induced degradation protein 4)
YMR152W	0,043858116	7,019067069	0,373178355	0,712742753	YIM1	Protein YIM1
YGR109W-B	0,043829819	4,803284756	0,590006982	0,851007473	TY3B-G	Transposon Ty3-G Gag-Pol polyprotein (Gag3-Pol3) (Transposon Ty3-1 TYA-TYB polyprotein) [Cleaved into: Capsid protein (CA) (p24); Spacer peptide p3; Nucleocapsid protein p11 (NC); Ty3 protease (PR) (EC 3.4.23.-) (p16); Spacer peptide J; Reverse transcriptase/ribonuclease H (RT) (RT-RH) (EC 2.7.7.49) (EC 2.7.7.7) (EC 3.1.26.4) (p55); Integrase p61 (IN); Integrase p58 (IN)]
YOR316C	0,043817952	9,24020391	0,501255115	0,803123038	COT1	Cobalt uptake protein COT1
YER013W	0,043800229	5,826646417	0,512503799	0,807024185	PRP22	Pre-mRNA-splicing factor ATP-dependent RNA helicase PRP22 (EC 3.6.4.13)
YPR060C	0,043795635	4,903726375	0,533828391	0,819636452	ARO7	Chorismate mutase (CM) (EC 5.4.99.5)
YFL046W	0,043793067	5,49428333	0,620630522	0,8677499	FMP32	Protein FMP32, mitochondrial (Found in mitochondrial proteome protein 32)
YMR302C	0,043744277	7,856858441	0,468736216	0,776457951	YME2	Mitochondrial escape protein 2 (Protein RNA12)
YOR326W	0,043730096	8,358083521	0,474760391	0,781413522	MYO2	Myosin-2 (Cell division control protein 66) (Class V unconventional myosin MYO2) (Type V myosin heavy chain MYO2) (Myosin V MYO2)
YMR031C	0,043716393	9,07344535	0,410013747	0,735470253	EIS1	Eisosome protein 1
YMR219W	0,043688121	7,224974686	0,534988052	0,820143687	ESC1	Silent chromatin protein ESC1 (Establishes silent chromatin protein 1)
YBR088C	0,043609506	6,116531081	0,432761107	0,751926377	POL30	Proliferating cell nuclear antigen (PCNA)
YPR042C	0,04359855	6,043438637	0,456947545	0,768874366	PUF2	mRNA-binding protein PUF2 (Pumilio homology domain family member 2)
YLR440C	0,043511075	6,062342829	0,515102807	0,808415326	SEC39	Protein transport protein SEC39 (Dependent on SLY1-20 protein 3)
YDL164C	0,043388873	5,73063091	0,36794973	0,707399332	CDC9	DNA ligase 1 (EC 6.5.1.1) (DNA ligase I) (Polydeoxyribonucleotide synthase [ATP] 1)
YBL105C	0,043343762	7,443526176	0,451536644	0,765134017	PKC1	Protein kinase C-like 1 (PKC 1) (EC 2.7.11.13)
YJL047C	0,043314766	5,979842928	0,550812669	0,830024193	RTT101	Cullin-8 (Cullin-C) (Regulator of Ty1 transposition protein 101)
YIL039W	0,043301557	7,208152725	0,440909264	0,758331544	TED1	Protein TED1 (Trafficking of EMP24/ERV25-dependent cargo disrupted protein 1)
YKL077W	0,043297481	7,731349472	0,31510085	0,65676484	0	Uncharacterized protein YKL077W
YOL120C	0,043289855	9,247259106	0,366408886	0,705327691	RPL18A	60S ribosomal protein L18-A (Large ribosomal subunit protein eL18-A) (RP28)
YKL007W	0,043257575	7,246021783	0,399366794	0,731196485	CAP1	F-actin-capping protein subunit alpha
YLR237W	0,043236014	6,785018795	0,569482382	0,841125824	THI7	Thiamine transporter
YDR127W	0,043235494	7,898570601	0,544206564	0,82668199	ARO1	Pentafunctional AROM polypeptide [Includes: 3-dehydroquinate synthase (DHQS) (EC 4.2.3.4); 3-phosphoshikimate 1-carboxyvinyltransferase (EC 2.5.1.19) (5-enolpyruvylshikimate-3-phosphate synthase) (EPSP synthase) (EPSPS); Shikimate kinase (SK) (EC 2.7.1.71); 3-dehydroquinate dehydratase (3-dehydroquinase) (EC 4.2.1.10); Shikimate dehydrogenase (EC 1.1.1.25)]
YLR170C	0,043228456	6,745562035	0,499156915	0,800380459	APS1	AP-1 complex subunit sigma-1 (Clathrin assembly protein complex 1 sigma-1 small chain) (Clathrin coat assembly protein AP19) (Clathrin coat-associated protein AP19) (Golgi adaptor AP-1 19 kDa adaptin) (HA1 19 kDa subunit) (Sigma1-adaptin)
YMR172W	0,043127388	6,717821849	0,414834926	0,739516958	HOT1	High-osmolarity-induced transcription protein 1
YDR238C	0,04312098	8,065835606	0,494799283	0,797326404	SEC26	Coatomer subunit beta (Beta-coat protein) (Beta-COP)
YHR030C	0,04301802	7,027322823	0,382599168	0,722258887	SLT2	Mitogen-activated protein kinase SLT2/MPK1 (MAP kinase MPK1) (EC 2.7.11.24)
YPL147W	0,042989494	7,210450387	0,619746445	0,8677499	PXA1	Peroxisomal long-chain fatty acid import protein 2 (Peroxisomal ABC transporter 1)
YCL057C-A	0,042900469	7,787950123	0,532786097	0,819300789	MIC10	MICOS complex subunit MIC10 (Mitochondrial contact site complex 10 kDa subunit) (Mitochondrial inner membrane organization component of 10 kDa) (Mitochondrial organizing structure protein 1) (MitOS1)
YPR103W	0,042828466	8,032624262	0,352760103	0,693415902	PRE2	Proteasome subunit beta type-5 (EC 3.4.25.1) (Macropain subunit PRE2) (Multicatalytic endopeptidase complex subunit PRE2) (Proteasome component PRE2) (Proteinase YSCE subunit PRE2)
YER023W	0,042777117	7,936773854	0,37694086	0,71690938	PRO3	Pyrroline-5-carboxylate reductase (P5C reductase) (P5CR) (EC 1.5.1.2)
YDR525W-A	0,042556816	5,328031832	0,742983642	0,925066494	SNA2	Protein SNA2
YBR256C	0,042535362	7,884901173	0,445336512	0,761981079	RIB5	Riboflavin synthase (RS) (EC 2.5.1.9)
YJR033C	0,042433798	6,627469854	0,60158438	0,855639855	RAV1	Regulator of V-ATPase in vacuolar membrane protein 1 (Suppression of the onset of impotence protein 3)
YPL150W	0,042421495	6,985027828	0,408964427	0,734880433	0	Putative serine/threonine-protein kinase YPL150W (EC 2.7.11.1)
YNL012W	0,042387275	3,677014225	0,725441471	0,916677576	SPO1	Putative meiotic phospholipase SPO1 (EC 3.1.1.-) (Sporulation-specific protein 1)
YMR256C	0,042299814	7,68382978	0,722955024	0,915448836	COX7	Cytochrome c oxidase subunit 7 (EC 1.9.3.1) (Cytochrome c oxidase polypeptide VII)
YGL173C	0,042258175	8,407015399	0,477116243	0,781836153	XRN1	5'-3' exoribonuclease 1 (EC 3.1.13.-) (DNA strand transfer protein beta) (STP-beta) (KAR(-)-enhancing mutation protein) (Strand exchange protein 1) (p175)
YJL217W	0,042226433	8,553987421	0,505611952	0,803852297	REE1	Regulation of enolase protein 1
YML092C	0,04220564	7,363821945	0,335157832	0,675727254	PRE8	Proteasome subunit alpha type-2 (EC 3.4.25.1) (Macropain subunit Y7) (Multicatalytic endopeptidase complex subunit Y7) (Proteasome component Y7) (Proteinase YSCE subunit 7)
YER165W	0,042074929	8,961590078	0,584138569	0,848096952	PAB1	Polyadenylate-binding protein, cytoplasmic and nuclear (PABP) (Poly(A)-binding protein) (ARS consensus-binding protein ACBP-67) (Polyadenylate tail-binding protein)
YJL060W	0,042068309	5,91480751	0,594733077	0,851896635	BNA3	Probable kynurenine--oxoglutarate transaminase BNA3 (EC 2.6.1.7) (Biosynthesis of nicotinic acid protein 3) (Kynurenine aminotransferase)
YCR014C	0,042068186	5,767422082	0,479225359	0,783920609	POL4	DNA polymerase IV (POL IV) (EC 2.7.7.7)
YGL100W	0,042048662	6,913494404	0,462450508	0,773132473	SEH1	Nucleoporin SEH1 (Nuclear pore protein SEH1) (SEC13 homolog 1)
YCR011C	0,042013981	8,419166519	0,449205553	0,763948548	ADP1	Probable ATP-dependent permease
YGR101W	0,042005884	5,692522656	0,556201885	0,833167998	PCP1	Rhomboid protein 1, mitochondrial (EC 3.4.21.105) (Mitochondrial distribution and morphology protein 37) (Processing of cytochrome c peroxidase protein 1)
YHL002W	0,041903418	7,348873639	0,465015592	0,774378929	HSE1	Class E vacuolar protein-sorting machinery protein HSE1
YGL243W	0,041846387	5,387728918	0,492635224	0,794783804	TAD1	tRNA-specific adenosine deaminase 1 (EC 3.5.4.34) (tRNA-specific adenosine-37 deaminase)
YBR074W	0,041838733	6,746094567	0,384908805	0,723075351	PFF1	Vacuolar membrane protease (EC 3.4.-.-) (FXNA-related family protease 1)
YKL080W	0,041787708	7,802499898	0,406974866	0,734358308	VMA5	V-type proton ATPase subunit C (V-ATPase subunit C) (V-ATPase 42 kDa subunit) (Vacuolar proton pump subunit C)
YLR340W	0,041778203	9,783804901	0,700932178	0,907359222	RPP0	60S acidic ribosomal protein P0 (A0) (L10e) (Large ribosomal subunit protein uL10)
YPR161C	0,041670556	6,202456701	0,448167846	0,763333323	SGV1	Serine/threonine-protein kinase BUR1 (EC 2.7.11.22) (EC 2.7.11.23) (Bypass UAS requirement protein 1) (Suppressor of GPA1-Vall50 mutation protein 1)
YKL206C	0,041659862	5,741102148	0,491390662	0,794063915	ADD66	Proteasome assembly chaperone 2 (Alpha-1-proteinase inhibitor-degradation deficient protein 66) (Proteasome biogenesis-associated protein 2)
YCR025C	0,041588869	2,195917333	0,85339241	0,958331904	0	Uncharacterized protein YCR025C
YGL052W	0,041559412	1,967951689	0,931017652	0,982051471	#NV	#NV
YOR125C	0,041529063	6,358960333	0,461118321	0,7719221	CAT5	5-demethoxyubiquinone hydroxylase, mitochondrial (DMQ hydroxylase) (EC 1.14.99.60) (Catabolite repression protein 5) (Ubiquinone biosynthesis monooxygenase COQ7)
YOR002W	0,04149835	7,286807706	0,385408556	0,723075351	ALG6	Dolichyl pyrophosphate Man9GlcNAc2 alpha-1,3-glucosyltransferase (EC 2.4.1.267) (Asparagine-linked glycosylation protein 6) (Dol-P-Glc:Man(9)GlcNAc(2)-PP-Dol alpha-1,3-glucosyltransferase) (Dolichyl-P-Glc:Man9GlcNAc2-PP-dolichyl glucosyltransferase)
YKL125W	0,041486054	7,000211898	0,42083344	0,743468205	RRN3	RNA polymerase I-specific transcription initiation factor RRN3
YDR321W	0,041295643	6,362291685	0,441670987	0,758629621	ASP1	L-asparaginase 1 (EC 3.5.1.1) (L-asparaginase I) (L-asparagine amidohydrolase I) (ASP I)
YNR074C	0,041281625	6,063346731	0,462884142	0,773132473	AIF1	Apoptosis-inducing factor 1 (EC 1.-.-.-) (Cercosporin and photosensitizer-detoxification protein 1)
YGL223C	0,04127612	6,049727558	0,473404783	0,780305507	COG1	Conserved oligomeric Golgi complex subunit 1 (COG complex subunit 1) (Complexed with DOR1 protein 3) (Component of oligomeric Golgi complex 1) (Protein SEC36)
YHR132W-A	0,041248855	6,609185175	0,47566504	0,781564277	IGO2	mRNA stability protein IGO2 (Initiation of G zero protein 2)
YEL027W	0,041243787	9,053242555	0,399193496	0,731117424	VMA3	V-type proton ATPase subunit c (V-ATPase subunit c) (Guanine nucleotide exchange factor 2) (V-ATPase 16 kDa proteolipid subunit 1) (Vacuolar proton pump c subunit)
YML078W	0,041210351	7,564975653	0,573481711	0,844000455	CPR3	Peptidyl-prolyl cis-trans isomerase C, mitochondrial (PPIase C) (EC 5.2.1.8) (Cyclophilin C) (PPI-III) (Rotamase C)
YKL214C	0,041019331	5,849846089	0,522442121	0,813329629	YRA2	RNA annealing protein YRA2
YDR524C-B	0,041001559	9,463013274	0,52105295	0,812786233	0	Uncharacterized protein YDR524C-B
YDR373W	0,040939913	6,393195157	0,632107981	0,871758115	FRQ1	Calcium-binding protein NCS-1
YOL026C	0,040910737	6,230514246	0,503873746	0,803504624	MIM1	Mitochondrial import protein 1 (Mitochondrial 13 kDa outer membrane protein)
YBL067C	0,040894125	6,506974007	0,441326971	0,758442416	UBP13	Ubiquitin carboxyl-terminal hydrolase 13 (EC 3.4.19.12) (Deubiquitinating enzyme 13) (Ubiquitin thioesterase 13) (Ubiquitin-specific-processing protease 13)
YGL207W	0,040884985	7,932493537	0,352894748	0,693415902	SPT16	FACT complex subunit SPT16 (Cell division control protein 68) (Facilitates chromatin transcription complex subunit SPT16) (Suppressor of Ty protein 16)
YKL181W	0,040840505	8,275915154	0,476714913	0,78169	PRS1	Ribose-phosphate pyrophosphokinase 1 (EC 2.7.6.1) (Phosphoribosyl pyrophosphate synthase 1)
YOR256C	0,040828029	7,143934676	0,355992691	0,696083645	TRE2	Putative zinc metalloprotease TRE2 (EC 3.-.-.-) (Transferrin receptor-like protein 2)
YDR454C	0,040817888	7,342146447	0,386835794	0,724060735	GUK1	Guanylate kinase (EC 2.7.4.8) (GMP kinase)
YJR134C	0,040734613	6,729394353	0,506286315	0,804069684	SGM1	Protein SGM1 (Slow growth on galactose and mannose protein 1)
YGL044C	0,040711828	6,019365119	0,48964983	0,792665628	RNA15	mRNA 3'-end-processing protein RNA15
YNL239W	0,040705761	8,634526108	0,639457677	0,873081328	LAP3	Cysteine proteinase 1, mitochondrial (EC 3.4.22.40) (Bleomycin hydrolase) (BLM hydrolase) (Homocysteine-thiolactonase) (HTLase) (Hcy-thiolactonase) (Leucine aminopeptidase 3) (Y3)
YDR499W	0,040669741	5,640317061	0,477672561	0,782342623	LCD1	DNA damage checkpoint protein LCD1 (DNA damage checkpoint protein 2) (Lethal, checkpoint-defective, DNA damage-sensitive protein 1)
YGL169W	0,040657029	5,803475721	0,527667345	0,816092075	SUA5	Threonylcarbamoyl-AMP synthase (TC-AMP synthase) (EC 2.7.7.87) (L-threonylcarbamoyladenylate synthase) (Suppressor of upstream AUG protein 5) (t(6)A37 threonylcarbamoyladenosine biosynthesis protein SUA5) (tRNA threonylcarbamoyladenosine biosynthesis protein SUA5)
YHR060W	0,040627655	5,781740891	0,556924647	0,833384711	VMA22	Vacuolar ATPase assembly protein VMA22
YER099C	0,040514267	6,640484921	0,440647799	0,758113896	PRS2	Ribose-phosphate pyrophosphokinase 2 (EC 2.7.6.1) (Phosphoribosyl pyrophosphate synthase 2)
YDR421W	0,040457557	6,681119568	0,458775922	0,770430934	ARO80	Transcriptional activator ARO80
YKL203C	0,040457429	7,086285141	0,678684388	0,896567838	TOR2	Serine/threonine-protein kinase TOR2 (EC 2.7.1.67) (EC 2.7.11.1) (Dominant rapamycin resistance protein 2) (Phosphatidylinositol 4-kinase TOR2) (PI4-kinase TOR2) (PI4K TOR2) (PtdIns-4-kinase TOR2) (Target of rapamycin kinase 2) (Temperature-sensitive CSG2 suppressor protein 14)
YFR039C	0,040335368	6,459212199	0,413042754	0,738297038	OSW7	Outer spore wall protein 7
YAL026C	0,040334028	6,630938662	0,39821581	0,730755922	DRS2	Probable phospholipid-transporting ATPase DRS2 (EC 7.6.2.1)
YCL002C	0,040138708	4,872290766	0,595725135	0,851896635	0	Putative uncharacterized protein YCL002C
YML124C	0,040128709	7,23439266	0,456464753	0,768413916	TUB3	Tubulin alpha-3 chain
YHR064C	0,040123469	8,634144061	0,39574622	0,729982266	SSZ1	Ribosome-associated complex subunit SSZ1 (DnaK-related protein SSZ1) (Heat shock protein 70 homolog SSZ1) (Pleiotropic drug resistance protein 13)
YNR020C	0,040003905	5,261582381	0,601866596	0,855639855	ATP23	Mitochondrial inner membrane protease ATP23 (EC 3.4.24.-)
YMR187C	0,039965028	5,033131363	0,636749674	0,871856888	0	Uncharacterized protein YMR187C
YPR156C	0,039871677	7,798819745	0,424581333	0,744915124	TPO3	Polyamine transporter 3
YLR043C	0,039718449	7,402346802	0,592460738	0,851896635	TRX1	Thioredoxin-1 (Thioredoxin I) (TR-I) (Thioredoxin-2)
YHR142W	0,039574643	5,851668587	0,486316181	0,790457223	CHS7	Chitin synthase export chaperone
YLR390W	0,039565679	5,487763738	0,629301808	0,871758115	ECM19	Protein ECM19 (Extracellular mutant protein 19)
YLR421C	0,039525793	7,124793912	0,475976678	0,781564277	RPN13	26S proteasome regulatory subunit RPN13 (Proteasome non-ATPase subunit 13)
YER052C	0,039469672	6,718083999	0,502037549	0,803305855	HOM3	Aspartokinase (EC 2.7.2.4) (Aspartate kinase)
YLR039C	0,039439522	6,030413702	0,468237945	0,776114753	RIC1	Guanine nucleotide exchange factor subunit RIC1 (Protein RIC1) (Ribosome control protein 1) (Ric1p)
YMR064W	0,03941949	6,494449402	0,511707622	0,806711845	AEP1	ATPase expression protein 1, mitochondrial (Nuclear control of ATPase messenger RNA expression protein 1)
YML003W	0,039362234	3,888172753	0,765728313	0,933511129	0	UPF0507 protein YML003W
YGL114W	0,039258838	6,708573642	0,604014705	0,856557093	0	Putative oligopeptide transporter YGL114W
YLR298C	0,039250792	5,817345948	0,575846148	0,844659411	YHC1	U1 small nuclear ribonucleoprotein C (U1 snRNP C) (U1-C) (U1C)
YML106W	0,039248983	7,18957073	0,489500079	0,792665628	URA5	Orotate phosphoribosyltransferase 1 (OPRT 1) (OPRTase 1) (EC 2.4.2.10)
YDR344C	0,039200714	0,899218994	0,893311603	0,969767754	0	Uncharacterized protein YDR344C
YDR307W	0,03910995	5,960460916	0,466463765	0,774808706	PMT7	Probable dolichyl-phosphate-mannose--protein mannosyltransferase 7 (EC 2.4.1.109)
YER059W	0,039081851	6,245373141	0,454759532	0,767282084	PCL6	PHO85 cyclin-6
YER172C	0,039078666	6,652689287	0,595340067	0,851896635	BRR2	Pre-mRNA-splicing helicase BRR2 (EC 3.6.4.13) (Protein Snu246)
YDR047W	0,039043796	7,705963423	0,390660571	0,725690426	HEM12	Uroporphyrinogen decarboxylase (UPD) (URO-D) (EC 4.1.1.37)
YIL077C	0,0390092	7,33523662	0,577551147	0,845368433	0	PUP1 protein homolog
YNL323W	0,038997785	6,218402828	0,44392981	0,760500489	LEM3	Alkylphosphocholine resistance protein LEM3 (Brefeldin-A sensitivity protein 3) (Ro-sensitive 3)
YGL175C	0,038995627	2,94423399	0,785601951	0,939996689	SAE2	DNA endonuclease SAE2 (EC 3.1.-.-) (Completion of meiotic recombination protein 1) (Sporulation in the absence of SPO11 protein 2)
YBR109W-A	0,038979031	3,607567651	0,699263119	0,907351782	#NV	#NV
YGL204C	0,038875831	3,71717801	0,752524209	0,927537479	0	Uncharacterized protein YGL204C
YMR167W	0,038869046	5,186633033	0,634541289	0,871832396	MLH1	DNA mismatch repair protein MLH1 (MutL protein homolog 1) (Post meiotic segregation protein 2)
YBR160W	0,038815444	6,394509908	0,546087202	0,827525347	CDC28	Cyclin-dependent kinase 1 (CDK1) (EC 2.7.11.22) (Cell division control protein 28) (Cell division protein kinase 1)
YGR217W	0,038811278	5,183760687	0,621740719	0,8677499	CCH1	Calcium-channel protein CCH1
YPL070W	0,038804482	6,499605364	0,448923565	0,763700124	MUK1	Protein MUK1
YNL094W	0,038802641	7,180378787	0,405305808	0,733795242	APP1	Phosphatidate phosphatase APP1 (PAP) (EC 3.1.3.4) (Actin patch protein 1)
YGL050W	0,038763948	5,449357783	0,584657935	0,848448589	TYW3	tRNA wybutosine-synthesizing protein 3 (tRNA-yW-synthesizing protein 3) (EC 2.1.1.282) (tRNA(Phe) 7-((3-amino-3-carboxypropyl)-4-demethylwyosine(37)-N(4))-methyltransferase)
YOR081C	0,03871491	6,977617055	0,435274209	0,753428796	TGL5	Lipase 5 (EC 3.1.1.3) (Triacylglycerol lipase 5)
YNL021W	0,038624732	5,83477538	0,567038917	0,841125824	HDA1	Histone deacetylase HDA1 (EC 3.5.1.98)
YOR270C	0,03857849	9,180256052	0,359828796	0,69985393	VPH1	V-type proton ATPase subunit a, vacuolar isoform (V-ATPase a 1 subunit) (V-ATPase 95 kDa subunit) (Vacuolar pH protein 1) (Vacuolar proton pump a subunit) (Vacuolar proton translocating ATPase subunit a 1)
YBL058W	0,038561563	8,511566267	0,463674857	0,773281366	SHP1	UBX domain-containing protein 1 (Suppressor of high-copy PP1 protein)
YPR168W	0,038547911	4,47725148	0,708503089	0,909752938	NUT2	Mediator of RNA polymerase II transcription subunit 10 (Mediator complex subunit 10) (Negative regulator of URS2 protein 2)
YGL156W	0,038511376	9,094708403	0,479780902	0,784372675	AMS1	Alpha-mannosidase (EC 3.2.1.24) (Alpha-D-mannoside mannohydrolase)
YDR046C	0,038492871	8,253311815	0,486466017	0,790472109	BAP3	Valine amino-acid permease (Branched-chain amino-acid permease 3)
YDR288W	0,038482298	5,95268146	0,549726832	0,829509481	NSE3	Non-structural maintenance of chromosome element 3 (Non-SMC element 3)
YGL137W	0,038446919	8,213847065	0,496775819	0,797987043	SEC27	Coatomer subunit beta' (Beta'-coat protein) (Beta'-COP)
YLR344W	0,03842026	8,531571032	0,474772337	0,781413522	RPL26A	60S ribosomal protein L26-A (L33) (Large ribosomal subunit protein uL24-A) (YL33)
YGR010W	0,038404555	6,40172361	0,442934498	0,7597219	NMA2	Nicotinamide/nicotinic acid mononucleotide adenylyltransferase 2 (NMN/NaMN adenylyltransferase 2) (EC 2.7.7.1) (EC 2.7.7.18) (NAD(+) diphosphorylase 2) (NAD(+) pyrophosphorylase 2) (Nicotinamide-nucleotide adenylyltransferase 2) (NMN adenylyltransferase 2) (NMNAT 2) (Nicotinate-nucleotide adenylyltransferase 2) (NaMN adenylyltransferase 2) (NaMNAT 2)
YLR164W	0,038357492	6,472180906	0,774587585	0,936807498	SHH4	Mitochondrial inner membrane protein SHH4 (SDH4 homolog)
YDR192C	0,038323766	5,968892258	0,574457482	0,844376776	NUP42	Nucleoporin NUP42 (Nuclear pore protein NUP42)
YMR121C	0,038315782	6,04054883	0,511739927	0,806711845	RPL15B	60S ribosomal protein L15-B (L13) (Large ribosomal subunit protein eL15-B) (RP15R) (YL10) (YP18)
YJR041C	0,038223685	4,945125859	0,668273467	0,890893248	URB2	Nucleolar pre-ribosomal-associated protein 2 (Unhealthy ribosome biogenesis protein 2)
YBR083W	0,038209155	6,86586556	0,705197993	0,909040496	TEC1	Ty transcription activator TEC1
YPR025C	0,038175156	6,199886214	0,478627325	0,783170338	CCL1	Cyclin CCL1
YHR107C	0,037968254	6,80914451	0,38054161	0,720924917	CDC12	Cell division control protein 12 (Septin)
YHR105W	0,037787452	4,876864313	0,779154221	0,938938205	YPT35	PX domain-containing protein YPT35
YOR060C	0,037758872	4,896984734	0,680656063	0,897163129	SLD7	Mitochondrial morphogenesis protein SLD7 (Synthetic lethality with DPB11-24 mutation protein 7)
YLR252W	0,037753968	4,373631643	0,765729948	0,933511129	#NV	#NV
YOR234C	0,037736083	7,81857568	0,539784836	0,823080324	RPL33B	60S ribosomal protein L33-B (L37) (Large ribosomal subunit protein eL33-B) (RP47) (YL37)
YDR506C	0,037569405	5,416692528	0,645807869	0,876308722	GMC1	Putative multicopper oxidase GMC1 (EC 1.-.-.-) (Grand meiotic recombination cluster protein 1)
YGL011C	0,037476187	8,119481816	0,396448561	0,730080147	SCL1	Proteasome subunit alpha type-1 (EC 3.4.25.1) (Macropain subunit C7-alpha) (Multicatalytic endopeptidase complex C7) (Proteasome component C7-alpha) (Proteasome component Y8) (Proteinase YSCE subunit 7) (SCL1 suppressor protein)
YGR191W	0,037444352	7,523066003	0,53878025	0,822793184	HIP1	Histidine permease
YER074W	0,037434717	8,629220915	0,506746918	0,804126216	RPS24A	40S ribosomal protein S24-A (RP50) (Small ribosomal subunit protein eS24-A)
YBL023C	0,037415028	6,170610961	0,466791976	0,774808706	MCM2	DNA replication licensing factor MCM2 (EC 3.6.4.12) (Minichromosome maintenance protein 2)
YIL061C	0,037220383	4,656040068	0,661925563	0,8869491	SNP1	U1 small nuclear ribonucleoprotein 70 kDa homolog (U1 70K) (U1 snRNP 70 kDa homolog) (U1-70K) (U1 small nuclear ribonucleoprotein SNP1) (U1 snRNP protein SNP1)
YPL256C	0,037191977	5,934119082	0,594596128	0,851896635	CLN2	G1/S-specific cyclin CLN2
YDR258C	0,037152672	9,557544935	0,467745442	0,775671494	HSP78	Heat shock protein 78, mitochondrial
YNL098C	0,037138054	8,494492187	0,505097894	0,803504624	RAS2	Ras-like protein 2
[truncated: 3,620 more rows]

## Sheet: T2 (22 h)
genes	logFC	logCPM	PValue	FDR	Gene names (ORF )	Gene names (primary )
YGR254W	2,541489658	11,49103953	8,82E-283	4,96E-279	ENO1	Enolase 1 (EC 4.2.1.11) (2-phospho-D-glycerate hydro-lyase 1) (2-phosphoglycerate dehydratase 1)
YJL052W	2,331892605	11,03271752	1,58E-180	2,23E-177	TDH1	Glyceraldehyde-3-phosphate dehydrogenase 1 (GAPDH 1) (EC 1.2.1.12)
YGR087C	1,908560399	8,074101784	2,68E-202	7,52E-199	PDC6	Pyruvate decarboxylase isozyme 3 (EC 4.1.1.-) (EC 4.1.1.43) (EC 4.1.1.72) (EC 4.1.1.74) (Thiamine pyrophosphate-dependent 2-oxo-acid decarboxylase) (2ODC)
YKL182W	1,837512809	8,257396116	0,004974918	0,014498996	FAS1	Fatty acid synthase subunit beta (EC 2.3.1.86) [Includes: 3-hydroxyacyl-[acyl-carrier-protein] dehydratase (EC 4.2.1.59); Enoyl-[acyl-carrier-protein] reductase [NADH] (EC 1.3.1.9); [Acyl-carrier-protein] acetyltransferase (EC 2.3.1.38); [Acyl-carrier-protein] malonyltransferase (EC 2.3.1.39); S-acyl fatty acid synthase thioesterase (EC 3.1.2.14)]
YJR155W	1,816918028	7,910297619	6,13E-191	1,15E-187	AAD10	Putative aryl-alcohol dehydrogenase AAD10 (EC 1.1.1.-)
YPL095C	1,787584092	10,35514014	2,13E-171	2e-168	EEB1	Medium-chain fatty acid ethyl ester synthase/esterase 1 (Alcohol O-acetyltransferase) (EC 2.3.1.84) (EC 3.1.1.-) (Ethyl ester biosynthesis protein 1)
YGR192C	1,666499786	13,12001058	1,98E-124	1,01E-121	TDH3	Glyceraldehyde-3-phosphate dehydrogenase 3 (GAPDH 3) (EC 1.2.1.12)
YOR203W	1,55453103	3,188043406	1,89E-16	4,47E-15	#NV	#NV
YOR186W	1,480157395	6,173910643	1,43E-153	1,01E-150	0	Putative uncharacterized protein YOR186W
YCR012W	1,384403208	12,21692604	1,3E-157	1,04E-154	PGK1	Phosphoglycerate kinase (EC 2.7.2.3)
YPR160W	1,379812254	9,615291843	3,02E-88	8,48E-86	GPH1	Glycogen phosphorylase (EC 2.4.1.1)
YDL218W	1,338048564	3,366289151	4,01E-29	2,13E-27	0	Uncharacterized membrane protein YDL218W
YKL152C	1,320533539	12,09611005	2,84E-95	8,4E-93	GPM1	Phosphoglycerate mutase 1 (PGAM 1) (EC 5.4.2.11) (BPG-dependent PGAM 1) (MPGM 1) (Phosphoglyceromutase 1)
YOR202W	1,277015968	9,282010973	6,43E-113	2,78E-110	HIS3	Imidazoleglycerol-phosphate dehydratase (IGPD) (EC 4.2.1.19)
YJL116C	1,263595724	9,093050042	3,35E-76	6,97E-74	NCA3	Beta-glucosidase-like protein NCA3, mitochondrial
YBR117C	1,244471575	9,210454569	2,11E-15	4,52E-14	TKL2	Transketolase 2 (TK 2) (EC 2.2.1.1)
YGR256W	1,194823973	8,729027801	2,27E-60	3,64E-58	GND2	6-phosphogluconate dehydrogenase, decarboxylating 2 (EC 1.1.1.44)
YKL221W	1,164527586	3,709710239	4,63E-34	3,14E-32	MCH2	Probable transporter MCH2
YHR216W	1,164478597	2,967678409	0,000000331	0,00000248	IMD2	Inosine-5'-monophosphate dehydrogenase 2 (IMP dehydrogenase 2) (IMPD 2) (IMPDH 2) (EC 1.1.1.205)
YAL038W	1,15352093	11,87325981	2,25E-60	3,64E-58	CDC19	Pyruvate kinase 1 (PK 1) (EC 2.7.1.40) (cell division cycle protein 19)
YMR323W	1,116450754	3,900130843	4,24E-27	2,04E-25	ERR3	Enolase-related protein 3 (EC 4.2.1.11) (2-phospho-D-glycerate hydro-lyase) (2-phosphoglycerate dehydratase)
YLR044C	1,103684499	12,06648402	6,56E-23	2,53E-21	PDC1	Pyruvate decarboxylase isozyme 1 (EC 4.1.1.-) (EC 4.1.1.43) (EC 4.1.1.72) (EC 4.1.1.74) (Thiamine pyrophosphate-dependent 2-oxo-acid decarboxylase) (2ODC)
YHR174W	1,097435584	11,49554238	9,76E-52	1,31E-49	ENO2	Enolase 2 (EC 4.2.1.11) (2-phospho-D-glycerate hydro-lyase 2) (2-phosphoglycerate dehydratase 2)
YKL177W	1,084019261	2,236607576	1,42E-08	0,000000136	#NV	#NV
YDL204W	1,07931053	9,86682581	1,15E-47	1,35E-45	RTN2	Reticulon-like protein 2
YIL162W	1,067005812	9,548021885	1,32E-45	1,3E-43	SUC2	Invertase 2 (EC 3.2.1.26) (Beta-fructofuranosidase 2) (Saccharase)
YPL231W	1,050263881	12,07374131	6,94E-09	7,06E-08	FAS2	Fatty acid synthase subunit alpha (EC 2.3.1.86) [Includes: Acyl carrier; 3-oxoacyl-[acyl-carrier-protein] reductase (EC 1.1.1.100) (Beta-ketoacyl reductase); 3-oxoacyl-[acyl-carrier-protein] synthase (EC 2.3.1.41) (Beta-ketoacyl synthase)]
YLR070C	1,03704998	5,570999528	2,67E-31	1,58E-29	XYL2	D-xylulose reductase (EC 1.1.1.9) (Xylitol dehydrogenase) (XDH)
YGR088W	1,011031812	7,836597574	2,06E-37	1,68E-35	CTT1	Catalase T (EC 1.11.1.6)
YPR194C	0,987970768	2,727971171	0,000000841	0,00000586	OPT2	Oligopeptide transporter 2
YMR169C	0,977075811	8,701581509	2,75E-36	2,14E-34	ALD3	Aldehyde dehydrogenase [NAD(P)+] 2 (EC 1.2.1.3)
YDR046C	0,973257397	8,253311815	3,96E-66	7,17E-64	BAP3	Valine amino-acid permease (Branched-chain amino-acid permease 3)
YCL048W-A	0,961579429	4,703058542	9,35E-19	2,75E-17	0	Uncharacterized protein YCL048W-A
YDR034W-B	0,958486547	4,362059262	6,44E-37	5,17E-35	0	Cysteine-rich and transmembrane domain-containing protein YDR034W-B
YNL276C	0,958160533	2,532017629	1,35E-08	0,00000013	#NV	#NV
YOL161C	0,952512343	1,530826054	0,0000121	0,0000683	PAU20	Seripauperin-20
YKL051W	0,942284813	6,08945799	9,44E-48	1,13E-45	SFK1	Protein SFK1 (Suppressor of four kinase protein 1)
YGR248W	0,935530731	8,095216393	4,15E-13	6,93E-12	SOL4	6-phosphogluconolactonase 4 (6PGL) (EC 3.1.1.31)
YOL086C	0,926137044	12,22400289	1,05E-29	5,79E-28	ADH1	Alcohol dehydrogenase 1 (EC 1.1.1.1) (Alcohol dehydrogenase I) (YADH-1)
YPL223C	0,913926817	9,847011625	2,26E-13	3,87E-12	GRE1	Protein GRE1 (Genes de respuesta a estres protein 1) (Hydrophilin)
YGR059W	0,891441729	3,917620046	2,53E-17	6,38E-16	SPR3	Sporulation-regulated protein 3
YOL152W	0,887552014	7,40846025	1,87E-22	6,92E-21	FRE7	Ferric/cupric reductase transmembrane component 7 (EC 1.16.1.9) (Ferric-chelate reductase 7)
YGR095C	0,876283724	5,551619807	6,31E-29	3,31E-27	RRP46	Exosome complex component RRP46 (Ribosomal RNA-processing protein 46)
YPL245W	0,866754886	5,467047574	2,68E-23	1,06E-21	0	Uncharacterized protein YPL245W
YDR050C	0,86427788	11,36295388	1,17E-44	1,13E-42	TPI1	Triosephosphate isomerase (TIM) (EC 5.3.1.1) (Triose-phosphate isomerase)
YBR069C	0,86338385	7,956799855	3,71E-51	4,85E-49	TAT1	Valine/tyrosine/tryptophan amino-acid permease 1 (Tyrosine and tryptophan amino acid transporter 1)
YKL065W-A	0,85793099	5,019780842	3,56E-08	0,000000316	0	Uncharacterized protein YKL065W-A
YKL163W	0,849973529	9,505424986	1,2E-31	7,19E-30	PIR3	Cell wall mannoprotein PIR3 (Covalently-linked cell wall protein 8) (Protein with internal repeats 3)
YPL247C	0,845057344	7,894207846	7,2E-12	1,09E-10	0	WD repeat-containing protein YPL247C
YBL108C-A	0,840112525	3,093081939	6,81E-13	1,12E-11	PAU9	Seripauperin-9
YKL050C	0,833332835	5,875091796	1,6E-47	1,83E-45	0	Uncharacterized protein YKL050C
YKL060C	0,818843269	12,78147647	3,29E-35	2,4E-33	FBA1	Fructose-bisphosphate aldolase (FBP aldolase) (FBPA) (EC 4.1.2.13) (Fructose-1,6-bisphosphate aldolase)
YOR083W	0,81095766	4,887027798	0,00000061	0,00000436	WHI5	G1-specific transcriptional repressor WHI5
YOR072W-A	0,805662444	1,760689456	0,00000525	0,0000314	#NV	#NV
YKL068W-A	0,80563129	4,421139061	0,000000706	0,00000498	0	Uncharacterized protein YKL068W-A
YHR140W	0,789481549	6,979141833	7,42E-28	3,69E-26	0	UPF0641 membrane protein YHR140W
YKL151C	0,788587832	9,554800941	3,98E-51	5,08E-49	0	ATP-dependent (S)-NAD(P)H-hydrate dehydratase (EC 4.2.1.93) (ATP-dependent NAD(P)HX dehydratase)
YDL182W	0,784072876	8,598395681	8,75E-47	9,64E-45	LYS20	Homocitrate synthase, cytosolic isozyme (EC 2.3.3.14)
YBR186W	0,776209925	2,156569565	0,0000376	0,00019313	PCH2	Pachytene checkpoint protein 2
YPR124W	0,76882771	9,766185037	7,48E-31	4,33E-29	CTR1	Copper transport protein CTR1 (Copper transporter 1)
YER188C-A	0,762161042	1,655498342	0,001496243	0,00498955	0	UPF0320 protein YER188C-A
YKL153W	0,748390582	2,945524537	0,173643756	0,277741037	#NV	#NV
YBR126W-A	0,741570792	2,168572913	0,0000667	0,000322436	0	Uncharacterized protein YBR126W-A
YGR146C	0,739550764	8,571626696	2,25E-46	2,3E-44	ECL1	Extender of the chronological lifespan protein 1
YLR411W	0,734924459	3,900640017	6,31E-09	6,51E-08	CTR3	Copper transport protein CTR3 (Copper transporter 3)
YPR113W	0,734360103	7,594395909	6,04E-30	3,39E-28	PIS1	CDP-diacylglycerol--inositol 3-phosphatidyltransferase (EC 2.7.8.11) (Phosphatidylinositol synthase) (PI synthase) (PtdIns synthase)
YNL160W	0,719425902	11,33250355	1,67E-20	5,49E-19	YGP1	Protein YGP1 (GP38)
YER150W	0,719405437	10,07167082	6,7E-26	3,01E-24	SPI1	Uncharacterized cell wall protein SPI1 (Stationary phase-induced protein 1)
YFR053C	0,71360558	10,7829058	2,64E-20	8,53E-19	HXK1	Hexokinase-1 (EC 2.7.1.1) (Hexokinase PI) (Hexokinase-A)
YLR205C	0,711347818	8,74845945	3,67E-18	1,02E-16	HMX1	Heme-binding protein HMX1
YOL052C-A	0,699368817	9,803687749	1,76E-20	5,76E-19	DDR2	Protein DDR2
YJR096W	0,697173382	8,379709132	8,69E-40	7,51E-38	0	Uncharacterized oxidoreductase YJR096W (EC 1.-.-.-)
YBR072W	0,695816939	13,12576806	1,46E-28	7,52E-27	HSP26	Heat shock protein 26 (26 kDa heat shock protein)
YMR175W	0,693301063	11,30777942	4,82E-13	8,01E-12	SIP18	Protein SIP18
YGR008C	0,690063142	10,08348886	5,97E-16	1,34E-14	STF2	ATPase-stabilizing factor 15 kDa protein
YJR073C	0,689080597	9,053312718	1,53E-21	5,34E-20	OPI3	Phosphatidyl-N-methylethanolamine N-methyltransferase (EC 2.1.1.17) (EC 2.1.1.71) (Overproducer of inositol protein 3) (Phospholipid methyltransferase) (PLMT)
YER064C	0,687358176	6,813220245	7,49E-27	3,45E-25	VHR2	Transcription factor VHR2 (VHT1 regulator 2)
YMR215W	0,679192169	6,530853828	1,82E-16	4,33E-15	GAS3	Probable 1,3-beta-glucanosyltransferase GAS3 (EC 2.4.1.-) (Glycolipid-anchored surface protein 3)
YMR271C	0,677356006	7,461696891	2,38E-53	3,26E-51	URA10	Orotate phosphoribosyltransferase 2 (OPRT 2) (OPRTase 2) (EC 2.4.2.10)
YIL160C	0,673187233	9,103427238	5,99E-35	4,26E-33	POT1	3-ketoacyl-CoA thiolase, peroxisomal (EC 2.3.1.16) (Acetyl-CoA acyltransferase) (Beta-ketothiolase) (Peroxisomal 3-oxoacyl-CoA thiolase)
YGL253W	0,670789623	10,27141763	7,03E-21	2,32E-19	HXK2	Hexokinase-2 (EC 2.7.1.1) (Hexokinase PII) (Hexokinase-B)
YPR127W	0,670006294	8,94571413	1,89E-16	4,47E-15	0	Putative pyridoxal reductase (PL reductase) (PL-red) (EC 1.1.1.65)
YJR019C	0,667386435	7,274446825	4e-36	3,08E-34	TES1	Peroxisomal acyl-coenzyme A thioester hydrolase 1 (EC 3.1.2.2) (Peroxisomal long-chain acyl-CoA thioesterase 1)
YOL038C-A	0,665524877	2,509679957	0,0000606	0,000295618	0	Uncharacterized protein YOL038C-A
YEL030W	0,664215808	5,490895701	3,73E-22	1,37E-20	ECM10	Heat shock protein SSC3, mitochondrial (Extracellular mutant protein 10)
YKR103W	0,662121107	6,934773097	4,24E-09	4,52E-08	NFT1	ABC transporter NFT1 (New full-length MRP-type transporter 1)
YBR169C	0,661259274	9,175094482	8,27E-33	5,22E-31	SSE2	Heat shock protein homolog SSE2
YLR337C	0,659711589	6,913414164	0,000197273	0,000855787	VRP1	Verprolin
YLR281C	0,655664195	1,714680912	0,000149813	0,000669157	0	Uncharacterized peptide chain release factor-like protein YLR281C, mitochondrial
YEL039C	0,655119271	9,197092944	2,38E-10	2,99E-09	CYC7	Cytochrome c iso-2
YGL262W	0,65420798	4,213577705	8,95E-17	2,2E-15	0	Putative uncharacterized protein YGL262W
YOR013W	0,646470543	3,038503281	0,00000543	0,0000323	#NV	#NV
YDR406W	0,64566897	9,079795233	5,87E-34	3,88E-32	PDR15	ATP-dependent permease PDR15
YGR279C	0,644604615	9,407113981	2,94E-18	8,26E-17	SCW4	Probable family 17 glucosidase SCW4 (EC 3.2.1.-) (Soluble cell wall protein 4)
YBL113C	0,642026188	5,374135324	8,75E-10	1,02E-08	0	Uncharacterized protein YBL113C
YHL050C	0,64100966	5,486356876	2,06E-11	2,99E-10	0	Uncharacterized protein YHL050C
YEL034C-A	0,635349774	3,406893679	0,033238383	0,072927168	#NV	#NV
YDL223C	0,632682539	9,714233063	0,0000645	0,000313351	HBT1	Protein HBT1 (HUB1 target protein 1)
YAL040C	0,632615768	6,896968631	1,29E-17	3,37E-16	CLN3	G1/S-specific cyclin CLN3
YDR146C	0,630727633	6,80586848	3,99E-29	2,13E-27	SWI5	Transcriptional factor SWI5
YGR225W	0,627688857	4,680244808	1,46E-18	4,25E-17	AMA1	Meiosis-specific APC/C activator protein AMA1 (Activator of meiotic APC/C protein 1) (Sporulation-specific protein 70)
YAL068C	0,62252006	2,063248357	0,005098532	0,014805505	PAU8	Seripauperin-8
YDL184C	0,62200179	7,776659328	0,00000233	0,0000149	RPL41A	60S ribosomal protein L41-A (L47) (Large ribosomal subunit protein eL41-A) (YL41)
YNL200C	0,615864862	8,35989632	9,19E-30	5,11E-28	0	NAD(P)H-hydrate epimerase (EC 5.1.99.6) (NAD(P)HX epimerase)
YNL300W	0,615437534	5,31132511	0,014358969	0,036196969	TOS6	Protein TOS6
YGL205W	0,610536297	8,160811498	1,36E-30	7,78E-29	POX1	Acyl-coenzyme A oxidase (Acyl-CoA oxidase) (EC 1.3.3.6)
YGR052W	0,608975787	6,889370674	1,85E-26	8,47E-25	FMP48	Probable serine/threonine-protein kinase FMP48 (EC 2.7.11.1) (Found in mitochondrial proteome protein 48)
YML100W	0,608390341	10,0535291	2,82E-18	7,97E-17	TSL1	Trehalose synthase complex regulatory subunit TSL1 (Alpha,alpha-trehalose-phosphate synthase [UDP-forming] 123 kDa subunit)
YLR118C	0,607033091	6,198138293	4,18E-20	1,32E-18	0	Acyl-protein thioesterase 1 (EC 3.1.2.-)
YOL165C	0,605450403	1,951464247	0,00022424	0,000961102	AAD15	Putative aryl-alcohol dehydrogenase AAD15 (EC 1.1.1.-)
YBR196C	0,601642579	10,71529956	2,98E-17	7,44E-16	PGI1	Glucose-6-phosphate isomerase (GPI) (EC 5.3.1.9) (Phosphoglucose isomerase) (PGI) (Phosphohexose isomerase) (PHI)
YMR250W	0,601127956	10,08830941	0,00000002	0,000000187	GAD1	Glutamate decarboxylase (GAD) (EC 4.1.1.15)
YGL028C	0,599992776	7,412990715	1,83E-17	4,75E-16	SCW11	Probable family 17 glucosidase SCW11 (EC 3.2.1.-) (Soluble cell wall protein 11)
YHR104W	0,598120533	8,928282321	2,61E-28	1,32E-26	GRE3	NADPH-dependent aldose reductase GRE3 (AR) (EC 1.1.1.21) (Genes de respuesta a estres protein 3) (NADPH-dependent aldo-keto reductase GRE3) (Xylose reductase) (EC 1.1.1.-)
YOR049C	0,59607875	7,12378613	3,64E-34	2,52E-32	RSB1	Sphingoid long-chain base transporter RSB1
YNL332W	0,59354382	2,542251537	0,000445605	0,001757737	THI12	4-amino-5-hydroxymethyl-2-methylpyrimidine phosphate synthase THI12 (HMP-P synthase) (Hydroxymethylpyrimidine phosphate synthase) (Thiamine biosynthesis protein 12) (Thiamine pyrimidine synthase)
YCL048W	0,590952343	2,320713202	0,000694671	0,002573075	SPS22	Sporulation-specific protein 22
YBR126C	0,589342984	10,57559471	4,38E-16	9,96E-15	TPS1	Alpha,alpha-trehalose-phosphate synthase [UDP-forming] 56 kDa subunit (EC 2.4.1.15) (General glucose sensor subunit 1) (Glycogen metabolism control protein GLC6) (Trehalose synthase complex catalytic subunit TPS1) (Trehalose-6-phosphate synthase) (UDP-glucose-glucosephosphate glucosyltransferase)
YBR241C	0,587520184	8,54068921	0,00000059	0,00000423	0	Probable metabolite transport protein YBR241C
YJR079W	0,586139183	1,100844524	0,041940891	0,088231324	0	Uncharacterized protein YJR079W
YJR074W	0,584902725	6,6454503	1,89E-35	1,42E-33	MOG1	Nuclear import protein MOG1 (Multicopy suppressor of GSP1)
YGL033W	0,580398667	1,63987536	0,010492115	0,027626613	HOP2	Homologous-pairing protein 2
YFL058W	0,578880263	1,0118204	0,050010695	0,101926041	THI5	4-amino-5-hydroxymethyl-2-methylpyrimidine phosphate synthase THI5 (HMP-P synthase) (Hydroxymethylpyrimidine phosphate synthase) (Thiamine biosynthesis protein 5) (Thiamine pyrimidine synthase)
YDR508C	0,57882563	9,181420086	5,48E-09	5,72E-08	GNP1	High-affinity glutamine permease
YKR104W	0,577553362	6,249665304	0,000000749	0,00000526	0	Putative uncharacterized protein YKR104W
YJR104C	0,575975476	11,02806438	9,28E-26	4,14E-24	SOD1	Superoxide dismutase [Cu-Zn] (EC 1.15.1.1)
YKR009C	0,573151549	8,674967566	4,35E-33	2,78E-31	FOX2	Peroxisomal hydratase-dehydrogenase-epimerase (HDE) (Multifunctional beta-oxidation protein) (MFP) [Includes: 2-enoyl-CoA hydratase (EC 4.2.1.119); (3R)-3-hydroxyacyl-CoA dehydrogenase (EC 1.1.1.n12)]
YJR115W	0,569737448	7,206319141	2,77E-16	6,45E-15	0	Uncharacterized protein YJR115W
YHR033W	0,567834123	9,227976787	0,0000796	0,00037765	0	Uncharacterized protein YHR033W
YNR002C	0,564380881	7,881103897	6,18E-16	1,38E-14	ATO2	Ammonia transport outward protein 2
YKL103C	0,55861635	8,073411846	4,11E-24	1,71E-22	APE1	Vacuolar aminopeptidase 1 (EC 3.4.11.22) (Aminopeptidase yscI) (Leucine aminopeptidase IV) (LAPIV) (Lysosomal aminopeptidase III) (Polypeptidase) (Vacuolar aminopeptidase I)
YDR223W	0,551092256	6,287688901	1,67E-32	1,03E-30	CRF1	Transcription factor CRF1 (Corepressor with FHL1 protein 1)
YDR185C	0,547166818	4,714164812	1,26E-13	2,23E-12	UPS3	Protein UPS3, mitochondrial (Genetic interactor of prohibitins protein 2) (Unprocessed MGM1 protein 3)
YLR109W	0,542204591	10,91905098	1,03E-09	1,19E-08	AHP1	Peroxiredoxin AHP1 (Prx) (EC 1.11.1.15) (Alkyl hydroperoxide reductase) (AHPC1) (Cytoplasmic thiol peroxidase 3) (cTPx 3) (Thiol-specific antioxidant II) (TSA II) (Thioredoxin peroxidase type II) (TPx type II)
YJL170C	0,540612187	4,295440374	0,000000852	0,00000593	ASG7	Protein ASG7 (A-specific gene 7 protein)
YJL198W	0,535418475	6,425142443	1,35E-38	1,11E-36	PHO90	Low-affinity phosphate transporter PHO90
YLR410W-B	0,532791713	6,120801542	1,44E-11	2,12E-10	TY2B-LR1	Transposon Ty2-LR1 Gag-Pol polyprotein (TY2A-TY2B) (Transposon Ty2 TYA-TYB polyprotein) [Cleaved into: Capsid protein (CA); Ty2 protease (PR) (EC 3.4.23.-); Integrase (IN); Reverse transcriptase/ribonuclease H (RT) (RT-RH) (EC 2.7.7.49) (EC 2.7.7.7) (EC 3.1.26.4)]
YCL008C	0,531617712	5,912446964	2,51E-09	2,77E-08	STP22	Suppressor protein STP22 of temperature-sensitive alpha-factor receptor and arginine permease (ESCRT-I complex subunit VPS23) (Vacuolar protein sorting-associated protein 23)
YGL081W	0,530663001	4,105471467	2,72E-09	2,98E-08	0	Uncharacterized protein YGL081W
YER060W	0,529220715	4,69744252	0,0000055	0,0000328	FCY21	Purine-cytosine permease FCY21 (PCP FCY21) (Cytosine/purine transport protein FCY21) (Fluorocytosine resistance protein 21)
YDR281C	0,528060628	3,406647306	0,03513439	0,076430561	PHM6	Phosphate metabolism protein 6
YOL059W	0,525102844	7,306290381	5,9E-23	2,29E-21	GPD2	Glycerol-3-phosphate dehydrogenase [NAD(+)] 2, mitochondrial (EC 1.1.1.8)
YLR216C	0,523821186	9,341946391	5,54E-34	3,71E-32	CPR6	Peptidyl-prolyl cis-trans isomerase CPR6 (PPIase CPR6) (EC 5.2.1.8) (Rotamase CPR6)
YCR065W	0,52349763	5,538434413	3,07E-10	3,83E-09	HCM1	Forkhead transcription factor HCM1 (High-copy suppressor of calmodulin protein 1)
YCL036W	0,523422136	4,069656213	0,00000818	0,0000475	GFD2	Good for full DBP5 activity protein 2
YLR152C	0,522415771	7,704504734	8,1E-23	3,07E-21	0	Uncharacterized transporter YLR152C
YLR231C	0,520286864	7,078679406	1,48E-25	6,5E-24	BNA5	Kynureninase (EC 3.7.1.3) (Biosynthesis of nicotinic acid protein 5) (L-kynurenine hydrolase)
YPR002C-A	0,519975101	2,454322335	0,000720224	0,00265547	#NV	#NV
YEL057C	0,518120098	4,811661925	4,63E-14	8,56E-13	0	Uncharacterized protein YEL057C
YDR248C	0,515610947	5,414039634	3,28E-12	5,14E-11	0	Probable gluconokinase (EC 2.7.1.12) (Gluconate kinase)
YJR009C	0,514583308	10,82108807	2,94E-10	3,68E-09	TDH2	Glyceraldehyde-3-phosphate dehydrogenase 2 (GAPDH 2) (EC 1.2.1.12)
YER060W-A	0,513781476	2,028677162	0,019501809	0,047010153	FCY22	Purine-cytosine permease FCY22 (PCP FCY22) (Cytosine/purine transport protein FCY22) (Fluorocytosine resistance protein 22)
YFR017C	0,512670136	8,983059746	1,84E-13	3,19E-12	IGD1	Inhibitor of glycogen debranching 1
YIL101C	0,511931357	7,602075265	2,57E-08	0,000000234	XBP1	Transcriptional repressor XBP1 (XhoI site-binding protein 1)
YLR179C	0,509007325	8,447163472	0,000000125	0,00000101	0	Uncharacterized protein YLR179C
YGR260W	0,508863536	8,488916124	1,69E-15	3,64E-14	TNA1	High-affinity nicotinic acid transporter (Nicotinic acid permease)
YJL082W	0,506821277	7,780790423	4,06E-17	1,01E-15	IML2	Inclusion body clearance protein IML2 (Increased minichromosome loss protein 2)
YOR012W	0,506762625	2,302339635	0,009086548	0,024336183	0	Uncharacterized protein YOR012W
YBR054W	0,506111659	10,60028128	2,4E-17	6,09E-16	YRO2	Protein YRO2
YNL281W	0,505872139	7,746918101	4,52E-18	1,25E-16	HCH1	Hsp90 co-chaperone HCH1 (High-copy Hsp90 suppressor protein 1)
YDL197C	0,504828459	6,81286319	4,15E-11	5,79E-10	ASF2	Anti-silencing protein 2
YGR203W	0,504562655	5,22231394	2,65E-13	4,52E-12	YCH1	CDC25-like phosphatase YCH1 (EC 3.1.3.-) (CDC25 homolog 1)
YDR214W	0,504499715	9,215225705	4,14E-21	1,4E-19	AHA1	Hsp90 co-chaperone AHA1 (Activator of Hsp90 ATPase protein 1)
YOR383C	0,503547825	13,1809595	0,003519222	0,010637175	FIT3	Facilitator of iron transport 3
YLR081W	0,502356734	4,661611056	1,72E-14	3,31E-13	GAL2	Galactose transporter (Galactose permease)
YLR123C	0,49943983	2,247625585	0,000176506	0,000777263	#NV	#NV
YIL124W	0,498877325	7,886549253	6,59E-20	2,06E-18	AYR1	NADPH-dependent 1-acyldihydroxyacetone phosphate reductase (ADR) (EC 1.1.1.101) (1-acyl DHAP reductase) (Acyl/alkyl DHAP reductase) (Acylglycerone-phosphate reductase)
YGR112W	0,497867688	6,485990342	1,7E-25	7,35E-24	SHY1	Cytochrome oxidase assembly protein SHY1 (SURF1 homolog of Yeast) (SURF1-like protein)
YOL159C-A	0,496957597	4,477174054	0,000000235	0,00000182	0	Uncharacterized protein YOL159C-A
YPL036W	0,495501775	7,529443383	1,67E-09	1,89E-08	PMA2	Plasma membrane ATPase 2 (EC 7.1.2.1) (Proton pump 2)
YDR218C	0,494533361	3,184586952	0,00121852	0,004164759	SPR28	Sporulation-regulated protein 28
YDR475C	0,494120231	7,072739335	3,54E-10	4,36E-09	JIP4	Uncharacterized protein JIP4 (Jumonji-interacting protein 4)
YDR501W	0,493528778	4,368985787	0,0000044	0,0000268	PLM2	Protein PLM2 (Plasmid maintenance protein 2)
YOR177C	0,49258448	4,253460271	0,000000787	0,00000551	MPC54	Meiotic plaque component protein 54
YDL086C-A	0,49200717	1,874883362	0,018746391	0,0455348	#NV	#NV
YDR077W	0,489340739	12,11674195	0,00000822	0,0000475	SED1	Cell wall protein SED1 (Glycoprotein GP260)
YIL024C	0,489214933	6,19950869	1,56E-16	3,77E-15	0	Uncharacterized protein YIL024C
YNL246W	0,488711377	6,028044351	4,46E-14	8,27E-13	VPS75	Vacuolar protein sorting-associated protein 75
YMR170C	0,487557083	6,710450179	5,3E-16	1,19E-14	ALD2	Aldehyde dehydrogenase [NAD(P)+] 1 (EC 1.2.1.3)
YHL017W	0,486374594	6,312704528	1,87E-18	5,38E-17	0	Uncharacterized membrane protein YHL071W
YLR183C	0,484764313	5,730093858	0,000000156	0,00000125	TOS4	Protein TOS4 (Target of SBF protein 4)
YIL132C	0,484159162	2,847724801	0,005911662	0,016870303	CSM2	Chromosome segregation in meiosis protein 2
YBR083W	0,483391947	6,86586556	0,000000525	0,0000038	TEC1	Ty transcription activator TEC1
YLR213C	0,482248141	5,856083089	1,48E-10	1,93E-09	CRR1	Probable glycosidase CRR1 (EC 3.2.-.-) (CRH-related protein 1)
YCR075C	0,481926924	5,601947829	6,44E-12	9,76E-11	ERS1	Cystine transporter (ERD suppressor) (Transmembrane protein ERS1)
YMR105C	0,481184905	9,579329648	2,44E-10	3,07E-09	PGM2	Phosphoglucomutase 2 (PGM 2) (EC 5.4.2.2) (D-glucose-1,6-diphosphate:D-glucose-1-phosphate phosphotransferase) (Glucose phosphomutase 2)
YPL033C	0,480613806	1,760289103	0,063278374	0,122734271	SRL4	Oxidoreductase-like protein SRL4 (Suppressor of RAD53 and LCD1 4) (Suppressor of RAD53 null lethality 4)
YEL073C	0,478960923	4,842155501	1,41E-13	2,48E-12	0	Uncharacterized protein YEL073C
YGL263W	0,477993799	4,503583809	2,4E-09	2,66E-08	COS12	Protein COS12
YBL095W	0,477895456	6,89612369	4,92E-21	1,64E-19	MRX3	MIOREX complex component 3 (Mitochondrial organization of gene expression protein 3)
YLR134W	0,477272035	5,068641877	0,00000025	0,00000192	PDC5	Pyruvate decarboxylase isozyme 2 (EC 4.1.1.-) (EC 4.1.1.43) (EC 4.1.1.72) (EC 4.1.1.74) (Thiamine pyrophosphate-dependent 2-oxo-acid decarboxylase) (2ODC)
YML070W	0,476552615	9,123327107	3,9E-19	1,17E-17	DAK1	Dihydroxyacetone kinase 1 (DHA kinase 1) (EC 2.7.1.28) (EC 2.7.1.29) (Glycerone kinase 1) (Triokinase 1) (Triose kinase 1)
YDL133C-A	0,475802989	8,624364033	0,000766669	0,002797347	RPL41B	60S ribosomal protein L41-B (L47) (Large ribosomal subunit protein eL41-B) (YL41)
YER053C-A	0,474171288	6,837621988	5,97E-08	0,000000506	0	Uncharacterized protein YER053C-A
YBR184W	0,473623704	3,137802875	0,036664655	0,079116242	0	Uncharacterized protein YBR184W
YML072C	0,472085045	8,517211922	1,63E-16	3,9E-15	TCB3	Tricalbin-3
YHR191C	0,47102634	4,689139778	0,000000238	0,00000184	CTF8	Chromosome transmission fidelity protein 8
YHR183W	0,470695358	8,735495843	5,13E-15	1,05E-13	GND1	6-phosphogluconate dehydrogenase, decarboxylating 1 (EC 1.1.1.44)
YER084W	0,468423339	3,595267873	0,0000129	0,0000722	0	Uncharacterized protein YER084W
YJR112W	0,466517458	5,054849082	1,09E-10	1,46E-09	NNF1	Kinetochore-associated protein NNF1
YOL086W-A	0,466375941	5,759507069	0,000000168	0,00000134	MHF1	Inner kinetochore subunit MHF1 (CENP-S homolog) (Constitutive centromere-associated network protein MHF1) (MHF histone-fold complex subunit 1) (MPH1-associated histone-fold protein 1)
YHR041C	0,466111578	5,063762773	0,000158565	0,000706004	SRB2	Mediator of RNA polymerase II transcription subunit 20 (Hyper-recombination suppressor protein 2) (Mediator complex subunit 20) (Suppressor of RNA polymerase B 2)
YLR080W	0,46505161	7,043055302	5,47E-18	1,49E-16	EMP46	Protein EMP46 (46 kDa endomembrane protein)
YML124C	0,460749212	7,23439266	1,01E-13	1,81E-12	TUB3	Tubulin alpha-3 chain
YGR281W	0,458361333	8,061672807	4,43E-16	1e-14	YOR1	Oligomycin resistance ATP-dependent permease YOR1
YAR071W	0,458280587	4,885472468	0,0000662	0,00032075	PHO11	Acid phosphatase PHO11 (EC 3.1.3.2) (P56)
YGR021W	0,457435346	6,428702343	1,3E-14	2,55E-13	0	Probable transcriptional regulatory protein HAH1
YBL006C	0,456645737	6,800992401	0,000000096	0,000000786	LDB7	Chromatin structure-remodeling complex protein RSC14 (Low dye-binding protein 7) (Remodel the structure of chromatin complex subunit 14)
YAL005C	0,456519834	11,11427536	2,39E-14	4,59E-13	SSA1	Heat shock protein SSA1 (Heat shock protein YG100)
YMR205C	0,455619776	9,472003071	8,9E-19	2,63E-17	PFK2	ATP-dependent 6-phosphofructokinase subunit beta (EC 2.7.1.11) (ATP-dependent 6-phosphofructokinase) (ATP-PFK) (Phosphofructokinase 2) (Phosphohexokinase)
YCL063W	0,45423371	5,497472811	1,62E-08	0,000000154	VAC17	vacuole-related protein 17 (Vacuole-specific MYO2 receptor VAC17)
YNL336W	0,453529293	6,05832918	5,04E-15	1,03E-13	COS1	Protein COS1
YNL058C	0,453373611	6,103477752	2,7E-11	3,86E-10	0	Vacuolar membrane protein YNL058C
YOR008W-B	0,452890776	1,129628397	0,05934489	0,116763934	#NV	#NV
YPL017C	0,452658195	6,953960542	0,000000412	0,00000304	IRC15	Increased recombination centers protein 15
YLR251W	0,451668889	6,117470865	1,08E-13	1,92E-12	SYM1	Protein SYM1 (Stress-inducible yeast MPV17 protein 1)
YJL037W	0,450636465	3,692720771	0,000194472	0,000846428	IRC18	Outer spore wall protein 6 (Increased recombination centers protein 18)
YPL106C	0,446835772	10,13490458	1,06E-19	3,26E-18	SSE1	Heat shock protein homolog SSE1 (Chaperone protein MSI3)
YNL073W	0,446336607	7,334118401	9,8E-18	2,61E-16	MSK1	Lysine--tRNA ligase, mitochondrial (EC 6.1.1.6) (Lysyl-tRNA synthetase) (LysRS)
YDL048C	0,443689363	7,865591124	2,95E-11	4,2E-10	STP4	Zinc finger protein STP4
YER053C	0,443439808	9,117885738	3,33E-10	4,13E-09	PIC2	Mitochondrial phosphate carrier protein 2 (Phosphate transport protein 2) (PTP 2) (Pi carrier isoform 2) (mPic 2)
YEL077C	0,441913327	4,899974803	0,000334858	0,001375415	0	Y' element ATP-dependent helicase YEL077C (EC 3.6.4.12)
YJL137C	0,440761679	6,420186928	1,66E-17	4,33E-16	GLG2	Glycogenin-2 (EC 2.4.1.186) (Glycogen synthesis initiator protein 2) (Glycogenin glucosyltransferase 2)
YBR285W	0,440386254	5,723581476	1,14E-10	1,51E-09	0	Putative uncharacterized protein YBR285W
YKL035W	0,437414592	9,147585225	0,000000633	0,0000045	UGP1	UTP--glucose-1-phosphate uridylyltransferase (EC 2.7.7.9) (UDP-glucose pyrophosphorylase) (UDPGP) (UGPase)
YGL126W	0,436686475	7,093370966	3,27E-10	4,06E-09	SCS3	FIT family protein SCS3
YJR120W	0,434582442	3,181422202	0,024473784	0,056708532	0	Putative uncharacterized protein YJR120W
YAL020C	0,434463881	5,824601038	1,22E-15	2,68E-14	ATS1	Protein ATS1 (Alpha-tubulin suppressor 1)
YIL123W	0,434314603	7,304112255	0,00000429	0,0000262	SIM1	Probable secreted beta-glucosidase SIM1 (EC 3.2.1.-)
YOR301W	0,434232359	4,814464662	0,000192589	0,00083888	RAX1	Bud site selection protein RAX1 (Revert to axial protein 1)
YNL034W	0,433952775	3,721233004	0,001183626	0,004067766	0	Uncharacterized protein YNL034W
YML102W	0,432903741	6,037538814	5,14E-13	8,47E-12	CAC2	Chromatin assembly factor 1 subunit p60 (CAF-1 60 kDa subunit)
YKL128C	0,431590274	6,367641938	0,00000289	0,0000182	PMU1	Probable phosphoglycerate mutase PMU1 (EC 5.4.-.-) (Phosphomutase homolog 1)
YDL110C	0,431502659	9,023449071	1,94E-13	3,36E-12	TMA17	Translation machinery-associated protein 17 (ATPase-dedicated chaperone of 17 kDa) (ADC17)
YDR490C	0,431355641	7,180188368	9,89E-14	1,78E-12	PKH1	Serine/threonine-protein kinase PKH1 (EC 2.7.11.1) (3-phosphoinositide-dependent protein kinase 1)
YER016W	0,429981619	5,95197676	0,000000117	0,00000095	BIM1	Protein BIM1
YCL033C	0,429187608	7,133925751	7,19E-11	9,9E-10	MXR2	Peptide methionine sulfoxide reductase 2 (EC 1.8.4.12)
YNL202W	0,427611106	6,752941713	6,74E-18	1,82E-16	SPS19	Peroxisomal 2,4-dienoyl-CoA reductase SPS19 (EC 1.3.1.34) (Sporulation-specific protein SPX19)
YGL116W	0,427559579	6,346396577	7,2E-16	1,6E-14	CDC20	APC/C activator protein CDC20 (Cell division control protein 20)
YHR034C	0,424620367	5,466443905	0,00000201	0,0000131	PIH1	Protein interacting with Hsp90 1 (Nucleolar protein 17)
YJL020C	0,424401771	8,59207167	0,000630581	0,002360584	BBC1	Myosin tail region-interacting protein MTI1 (Protein BBC1)
YBR025C	0,42432328	8,823143996	4,14E-15	8,63E-14	OLA1	Obg-like ATPase 1
YGR044C	0,423933919	7,806780024	2,85E-20	9,1E-19	RME1	Zinc finger protein RME1
YMR295C	0,42368252	8,584633172	2,58E-12	4,05E-11	0	Uncharacterized protein YMR295C
YDL195W	0,423477357	7,971996929	3,9E-10	4,78E-09	SEC31	Protein transport protein SEC31 (Protein WEB1)
YFL020C	0,422585016	4,689111201	0,001794122	0,005837389	PAU5	Seripauperin-5
YER089C	0,422534252	6,501419644	0,006273096	0,017730648	PTC2	Protein phosphatase 2C homolog 2 (PP2C-2) (EC 3.1.3.16)
YOR212W	0,421741983	7,404644083	9,31E-20	2,88E-18	STE4	Guanine nucleotide-binding protein subunit beta
YDR014W-A	0,421470333	2,328482833	0,009647962	0,025680673	HED1	Meiosis-specific protein HED1 (RED1 suppressor protein 1)
YPR115W	0,42125812	8,037176487	9,5E-15	1,91E-13	RGC1	Regulator of the glycerol channel 1
YJR156C	0,421029216	3,421551179	0,0000298	0,000155271	THI11	4-amino-5-hydroxymethyl-2-methylpyrimidine phosphate synthase THI11 (HMP-P synthase) (Hydroxymethylpyrimidine phosphate synthase) (Thiamine biosynthesis protein 11) (Thiamine pyrimidine synthase)
YBR230W-A	0,42101879	5,854619773	3,69E-09	3,98E-08	0	Putative uncharacterized protein YBR230W-A
YLR369W	0,420766659	7,772262354	3,46E-21	1,18E-19	SSQ1	Heat shock protein SSQ1, mitochondrial (Stress-seventy subfamily Q protein 1) (mtHSP70 homolog)
YIL072W	0,420142908	2,937528331	0,002742529	0,008547015	HOP1	Meiosis-specific protein HOP1
YDR533C	0,420062474	7,928173614	2,07E-09	2,31E-08	HSP31	Glutathione-independent glyoxalase HSP31 (EC 4.2.1.130) (Glyoxalase 3 homolog 1) (Heat shock protein 31)
YCR060W	0,420035977	5,637772702	0,000000512	0,00000372	TAH1	TPR repeat-containing protein associated with Hsp90
YLR050C	0,418634639	5,305807789	4,87E-09	5,12E-08	0	Uncharacterized membrane protein YLR050C
YFL060C	0,417627348	2,027258559	0,053807448	0,108057202	SNO3	Probable pyridoxal 5'-phosphate synthase subunit SNO3 (EC 4.3.3.6) (PDX2 homolog 3) (Pdx2.3) (Pyridoxal 5'-phosphate synthase glutaminase subunit) (EC 3.5.1.2)
YJL051W	0,417147013	5,676658486	7,85E-11	1,07E-09	IRC8	Uncharacterized protein IRC8 (Increased recombination centers protein 8)
YER153C	0,415449915	4,603759329	0,0000314	0,000162953	PET122	Protein PET122, mitochondrial
YHR152W	0,414712905	6,838146934	8,33E-08	0,000000688	SPO12	Sporulation-specific protein 12
YLR054C	0,414235344	3,210817985	0,000942973	0,003362035	OSW2	Outer spore wall protein 2
YMR316C-B	0,413915832	4,484125277	0,0000041	0,0000253	#NV	#NV
YLR120C	0,413378371	7,870415232	6,64E-09	6,82E-08	YPS1	Aspartic proteinase 3 (EC 3.4.23.41) (Proprotein convertase) (Yapsin-1) [Cleaved into: Aspartic proteinase 3 subunit alpha; Aspartic proteinase 3 subunit beta]
YKR106W	0,411518124	4,291940166	0,000614193	0,002303839	GEX2	Glutathione exchanger 2
YLR390W-A	0,41103021	8,714944381	0,000118486	0,000541719	CCW14	Covalently-linked cell wall protein 14 (Inner cell wall protein)
YHR069C-A	0,408967072	1,667763534	0,026435545	0,060260174	#NV	#NV
YER103W	0,408104474	8,733189728	3,76E-15	7,92E-14	SSA4	Heat shock protein SSA4
YGR068C	0,407312974	5,013056962	0,000726232	0,002670612	ART5	Arrestin-related trafficking adapter 5
YOR178C	0,407152202	7,940768208	5,01E-09	5,26E-08	GAC1	Serine/threonine-protein phosphatase 1 regulatory subunit GAC1
YLR141W	0,406470567	4,996122873	2,69E-09	2,96E-08	RRN5	RNA polymerase I-specific transcription initiation factor RRN5
YHR194W	0,40592608	6,987557928	9,09E-18	2,43E-16	MDM31	Mitochondrial distribution and morphology protein 31
YLR353W	0,405357493	6,358542906	1,32E-11	1,95E-10	BUD8	Bud site selection protein 8
YHR215W	0,403716742	5,216834541	0,000456771	0,001789815	PHO12	Acid phosphatase PHO12 (EC 3.1.3.2)
YML064C	0,403703406	5,296660325	3,01E-09	3,28E-08	TEM1	Protein TEM1
YJL210W	0,402408467	6,954565873	3,78E-13	6,32E-12	PEX2	Peroxisomal biogenesis factor 2 (Peroxin-2) (Peroxisomal protein PAS5) (Protein CRT1)
YPR204W	0,401918711	2,375705143	0,033660984	0,073653065	0	Y' element ATP-dependent helicase YPR204W (EC 3.6.4.12)
YER027C	0,401441417	6,732905	2,12E-11	3,08E-10	GAL83	SNF1 protein kinase subunit beta-3 (Glucose repression protein GAL83) (Protein SPM1)
YDL232W	0,399935882	5,03131995	0,00076062	0,002778884	OST4	Dolichyl-diphosphooligosaccharide--protein glycosyltransferase subunit OST4 (Oligosaccharyl transferase subunit OST4) (Oligosaccharyl transferase 4 kDa subunit) (OTase 4 kDa subunit)
YNR069C	0,399708182	5,639406638	0,0000116	0,0000657	BSC5	Bypass of stop codon protein 5
YHL025W	0,399235454	7,43022332	3,73E-13	6,26E-12	SNF6	Transcription regulatory protein SNF6 (SWI/SNF complex component SNF6)
YNL074C	0,398176588	7,639466189	3,22E-18	9,01E-17	MLF3	Protein MLF3 (Multicopy suppressor of leflunomide sensitivity 3)
YKL150W	0,396568736	10,73487937	9,86E-15	1,97E-13	MCR1	NADH-cytochrome b5 reductase 2 (EC 1.6.2.2) (Mitochondrial cytochrome b reductase) (p34/p32) [Cleaved into: NADH-cytochrome b5 reductase p34 form; NADH-cytochrome b5 reductase p32 form]
YOR031W	0,396019945	6,191688188	2,15E-13	3,71E-12	#NV	#NV
YDL022W	0,39595414	9,547335175	0,00000822	0,0000475	GPD1	Glycerol-3-phosphate dehydrogenase [NAD(+)] 1 (EC 1.1.1.8)
YFL039C	0,395169913	10,72389553	1,39E-14	2,72E-13	ACT1	Actin
YKR102W	0,392133741	5,471643996	8,11E-12	1,22E-10	FLO10	Flocculation protein FLO10 (Flocculin-10)
YMR182C	0,391673036	4,723510223	0,005220085	0,015096066	RGM1	Probable transcription repressor protein RGM1
YLL024C	0,391358639	9,518457935	8,6E-10	0,00000001	SSA2	Heat shock protein SSA2
YDR241W	0,391136481	2,913854125	0,017000657	0,041805992	#NV	#NV
YNL322C	0,391106139	8,59513965	0,00000922	0,0000532	KRE1	Protein KRE1 (Killer toxin-resistance protein 1)
YKR052C	0,390761295	7,052259803	1,42E-10	1,87E-09	MRS4	Mitochondrial RNA-splicing protein MRS4
YPL250C	0,390669682	6,367524069	3,36E-09	3,65E-08	ATG41	Autophagy-related protein 41 (Interacting with cytoskeleton protein 2)
YGR155W	0,390579866	8,701309123	1,05E-11	1,57E-10	CYS4	Cystathionine beta-synthase (EC 4.2.1.22) (Beta-thionase) (Serine sulfhydrase) (Sulfur transfer protein 4)
YHR035W	0,390499944	3,858820241	0,000181064	0,000794223	0	Uncharacterized protein YHR035W
YPL240C	0,387908834	11,1826574	1,77E-13	3,08E-12	HSP82	ATP-dependent molecular chaperone HSP82 (82 kDa heat shock protein) (Heat shock protein Hsp90 heat-inducible isoform)
YDL230W	0,38710709	6,9951533	3,87E-14	7,28E-13	PTP1	Tyrosine-protein phosphatase 1 (EC 3.1.3.48) (Protein-tyrosine phosphatase 1) (PTPase 1)
YOL030W	0,386684242	8,509442635	3,88E-11	5,47E-10	GAS5	1,3-beta-glucanosyltransferase GAS5 (EC 2.4.1.-) (Glycolipid-anchored surface protein 5)
YOL118C	0,384617207	1,287685719	0,097437658	0,175032673	0	Uncharacterized protein YOL118C
YLR466C-B	0,384501134	1,398331664	0,075161219	0,141437002	#NV	#NV
YBR087W	0,382754243	5,519681008	0,0000024	0,0000154	RFC5	Replication factor C subunit 5 (Replication factor C5) (Activator 1 40 kDa subunit)
YOR086C	0,382538466	8,574024614	4,09E-14	7,63E-13	TCB1	Tricalbin-1
YAL060W	0,382440574	9,166261718	5,4E-12	8,29E-11	BDH1	(R,R)-butanediol dehydrogenase (EC 1.1.1.4)
YOR185C	0,382233048	8,069329116	1,2E-09	1,37E-08	GSP2	GTP-binding nuclear protein GSP2/CNR2
YJR008W	0,381730235	8,477578239	1,21E-17	3,17E-16	0	MEMO1 family protein YJR008W
YCR044C	0,381437667	6,010319859	0,000000216	0,00000169	PER1	Protein PER1 (Protein processing in the ER protein 1)
YOL060C	0,381342718	7,898495263	0,018091162	0,044139921	MAM3	Protein MAM3
YJL115W	0,380328976	6,774977851	2,15E-11	3,1E-10	ASF1	Histone chaperone ASF1 (Anti-silencing function protein 1) (yASF1)
YJR025C	0,37861696	6,643354371	3,98E-11	5,59E-10	BNA1	3-hydroxyanthranilate 3,4-dioxygenase (EC 1.13.11.6) (3-hydroxyanthranilate oxygenase) (3-HAO) (3-hydroxyanthranilic acid dioxygenase) (HAD) (Biosynthesis of nicotinic acid protein 1)
YPR073C	0,378013656	6,52768035	0,00000785	0,0000458	LTP1	Low molecular weight phosphotyrosine protein phosphatase (EC 3.1.3.48) (Low molecular weight cytosolic acid phosphatase) (EC 3.1.3.2) (PTPase)
YBL098W	0,37758054	6,411585021	7,83E-09	0,000000079	BNA4	Kynurenine 3-monooxygenase (EC 1.14.13.9) (Biosynthesis of nicotinic acid protein 4) (Kynurenine 3-hydroxylase)
YHL035C	0,377185389	9,168355902	2,5E-11	3,58E-10	VMR1	ABC transporter ATP-binding protein/permease VMR1 (Vacuolar multidrug resistance protein 1)
YHL008C	0,376825421	6,726703631	0,00000127	0,00000855	0	Uncharacterized transporter YHL008C
YBR261C	0,376775668	5,987258772	0,000000996	0,00000688	TAE1	Alpha N-terminal protein methyltransferase 1 (EC 2.1.1.244) (Translation associated element 1) (X-Pro-Lys N-terminal protein methyltransferase 1) (NTM1)
YDR488C	0,376754003	5,001614561	0,001211118	0,004144504	PAC11	WD repeat-containing protein PAC11
YBR038W	0,376512996	6,405117248	1,1E-09	1,26E-08	CHS2	Chitin synthase 2 (EC 2.4.1.16) (Chitin-UDP acetyl-glucosaminyl transferase 2)
YHR163W	0,376361031	6,40573279	1,33E-10	1,76E-09	SOL3	6-phosphogluconolactonase 3 (6PGL) (EC 3.1.1.31)
YBR094W	0,376006717	6,59571583	7,4E-10	8,73E-09	PBY1	Probable tubulin--tyrosine ligase PBY1 (EC 6.3.2.25) (P-body-associated protein 1)
YLR401C	0,375165589	5,880691968	0,000178539	0,00078437	DUS3	tRNA-dihydrouridine(47) synthase [NAD(P)(+)] (EC 1.3.1.89) (tRNA-dihydrouridine synthase 3)
YMR273C	0,375150626	5,772623581	0,000786493	0,00285854	ZDS1	Protein ZDS1 (Protein NRC1) (RT2GS1)
YDR453C	0,374363123	6,949791806	0,000000224	0,00000175	TSA2	Peroxiredoxin TSA2 (Prx) (EC 1.11.1.15) (Cytoplasmic thiol peroxidase 2) (cTPx 2) (Thiol-specific antioxidant protein 2) (Thioredoxin peroxidase type Ib) (TPx type Ib)
YIL028W	0,373547442	2,91104887	0,00091281	0,003260699	#NV	#NV
YDL244W	0,3728079	3,164746817	0,001999166	0,006433741	THI13	4-amino-5-hydroxymethyl-2-methylpyrimidine phosphate synthase THI13 (HMP-P synthase) (Hydroxymethylpyrimidine phosphate synthase) (Thiamine biosynthesis protein 13) (Thiamine pyrimidine synthase)
YIR028W	0,372483525	1,653351712	0,102733286	0,182746795	DAL4	Allantoin permease (Allantoin transport protein)
YNL257C	0,372194408	6,380636776	2,14E-11	3,09E-10	SIP3	Membrane-anchored lipid-binding protein SIP3 (Lipid transfer protein anchored at membrane contact sites 3) (SNF1-interacting protein 3)
YHR139C	0,372069306	8,956872191	0,000435943	0,001726262	SPS100	Sporulation-specific wall maturation protein
YOL020W	0,37184632	7,082750606	3,85E-09	4,14E-08	TAT2	Tryptophan permease (Tryptophan amino acid transporter)
YBR214W	0,371111648	8,696708401	0,001119647	0,003883516	SDS24	Protein SDS24
YDL205C	0,370483474	6,340068191	6,33E-12	9,62E-11	HEM3	Porphobilinogen deaminase (PBG) (EC 2.5.1.61) (Hydroxymethylbilane synthase) (HMBS) (Pre-uroporphyrinogen synthase)
YCR083W	0,370452475	6,64142237	1,63E-12	2,6E-11	TRX3	Thioredoxin-3, mitochondrial
YGL063W	0,370323363	4,569304403	0,006931626	0,019251157	PUS2	tRNA pseudouridine(27/28) synthase (EC 5.4.99.44) (tRNA pseudouridine synthase 2) (tRNA pseudouridylate synthase 2) (tRNA-uridine isomerase 2)
YNL321W	0,369787798	7,078396664	0,002607295	0,008152693	VNX1	Low affinity vacuolar monovalent cation/H(+) antiporter (Vacuolar Na(+)/H(+) exchanger)
YMR145C	0,368847302	9,455992138	7,38E-15	1,5E-13	NDE1	External NADH-ubiquinone oxidoreductase 1, mitochondrial (EC 1.6.5.9) (External NADH dehydrogenase 1)
YCR073W-A	0,36794121	7,30395376	8,08E-10	9,51E-09	SOL2	6-phosphogluconolactonase-like protein 2 (Suppressor of LOS1)
YNL282W	0,3676621	4,026527418	0,000445769	0,001757737	POP3	Ribonucleases P/MRP protein subunit POP3 (RNA-processing protein POP3) (RNases MRP/P 22.6 kDa subunit)
YER176W	0,367457885	7,008917596	3,71E-09	3,99E-08	ECM32	Putative ATP-dependent RNA helicase ECM32 (EC 3.6.4.13) (DNA helicase B) (Hcs B) (DNA helicase III) (Extracellular mutant protein 32) (Helicase 1) (scHelI) (Modulator of translation termination protein 1)
YMR032W	0,366898263	5,8483215	0,00000454	0,0000276	HOF1	Cytokinesis protein 2 (Homolog of CDC15 protein 1)
YIL015W	0,36632746	6,982434942	5,75E-08	0,00000049	BAR1	Barrierpepsin (EC 3.4.23.35) (BAR proteinase) (Extracellular 'barrier' protein)
YLR259C	0,36545433	10,0689508	2,08E-08	0,000000193	HSP60	Heat shock protein 60, mitochondrial (CPN60) (P66) (Stimulator factor I 66 kDa component)
YJL118W	0,365083076	3,435743705	0,056844083	0,113064391	0	Uncharacterized protein YJL118W
YOR231W	0,36400798	6,195797107	0,0000053	0,0000317	MKK1	MAP kinase kinase MKK1/SSP32 (EC 2.7.12.2)
YNL068C	0,363932989	6,600922641	1,17E-14	2,32E-13	FKH2	Fork head protein homolog 2
YLR144C	0,363841596	5,94048853	6,81E-09	6,97E-08	ACF2	Endo-1,3(4)-beta-glucanase 2 (Endo-1,3-beta-glucanase 2) (Endo-1,4-beta-glucanase 2) (EC 3.2.1.6) (Laminarinase-2)
YKR072C	0,363740468	6,839306329	1,9E-11	2,77E-10	SIS2	Phosphopantothenoylcysteine decarboxylase subunit SIS2 (Halotolerance protein HAL3) (Sit4 suppressor 2)
YDR512C	0,363485234	6,511223663	3,35E-08	0,0000003	EMI1	Early meiotic induction protein 1
YPL096C-A	0,363342701	4,332816655	0,000105032	0,000485342	ERI1	Phosphatidylinositol N-acetylglucosaminyltransferase ERI1 subunit (GPI-GlcNAc transferase complex subunit ERI1) (GPI-GnT subunit ERI1) (Endoplasmic reticulum-associated Ras inhibitor protein 1)
YML052W	0,362898684	7,100740216	1,42E-08	0,000000136	SUR7	Protein SUR7
YHR040W	0,36212097	5,915920684	0,000000209	0,00000164	BCD1	Box C/D snoRNA protein 1
YNL283C	0,362016939	6,601192013	0,000000151	0,00000121	WSC2	Cell wall integrity and stress response component 2
YDR055W	0,361864384	9,555067667	0,000000049	0,000000423	PST1	Cell wall mannoprotein PST1 (Haze protective factor 2) (Protoplast secreted protein 1)
YOR120W	0,361589854	9,109191664	3,98E-11	5,59E-10	GCY1	Glycerol 2-dehydrogenase (NADP(+)) (EC 1.1.1.156) (Galactose-inducible crystallin-like protein 1)
YOR084W	0,361099771	7,668009594	0,006387091	0,017971491	LPX1	Peroxisomal membrane protein LPX1 (EC 3.1.1.-) (Lipase of peroxisomes protein 1)
YIL173W	0,361070741	1,780043239	0,089058201	0,162367952	VTH1	VPS10 homolog 1 (Sortilin VTH1)
YPR036W	0,360874909	9,294981815	4,95E-11	6,87E-10	VMA13	V-type proton ATPase subunit H (V-ATPase subunit H) (V-ATPase 54 kDa subunit) (Vacuolar proton pump subunit H)
YLL009C	0,360664696	7,045640969	0,000474274	0,001851944	COX17	Cytochrome c oxidase copper chaperone
YDL124W	0,357455513	10,19845212	3,38E-09	3,66E-08	0	NADPH-dependent alpha-keto amide reductase (AKR-E) (EC 1.2.1.-) (YKAR)
YMR232W	0,357405636	3,641616497	0,006596422	0,018440446	FUS2	Nuclear fusion protein FUS2
YDL018C	0,357091546	6,033273889	0,00000216	0,000014	ERP3	Protein ERP3
YAL064W-B	0,356594826	1,803942218	0,217970342	0,331199393	0	Uncharacterized membrane protein YAL064W-B
YMR158C-A	0,356420606	3,947514395	0,005049776	0,014686695	0	Uncharacterized protein YMR158C-A
YLR137W	0,356284533	5,582702579	0,000000321	0,00000241	RKM5	Ribosomal lysine N-methyltransferase 5 (EC 2.1.1.-)
YPL186C	0,355646969	8,207801739	1,55E-12	2,47E-11	UIP4	ULP1-interacting protein 4
YDR320C-A	0,355341465	5,463693644	0,014923235	0,03743467	DAD4	DASH complex subunit DAD4 (DUO1 and DAM1-interacting protein 4) (Helper of ASK1 protein 2) (Outer kinetochore protein DAD4)
YGR240C	0,354121182	9,650610041	9,77E-09	9,67E-08	PFK1	ATP-dependent 6-phosphofructokinase subunit alpha (EC 2.7.1.11) (ATP-dependent 6-phosphofructokinase) (ATP-PFK) (Phosphofructokinase 1) (Phosphohexokinase)
YDR033W	0,353537643	10,28719061	4,32E-12	6,67E-11	MRH1	Protein MRH1 (Membrane protein related to HSP30)
YDR541C	0,353016252	6,014667549	7,07E-09	7,17E-08	0	Putative uncharacterized oxidoreductase YDR541C (EC 1.1.1.-)
YNL187W	0,352988883	4,984998239	0,001447153	0,004851761	SWT21	Protein SWT21 (Synthetic With TGS1 protein 21)
YPL163C	0,352805234	6,675081893	0,000581265	0,002206845	SVS1	Protein SVS1
YKL056C	0,352786122	9,879225418	0,0000285	0,000149433	TMA19	Translationally-controlled tumor protein homolog (TCTP) (Microtubule and mitochondria-interacting protein 1) (Translation machinery-associated protein 19)
YGL037C	0,352780067	10,17692915	8,37E-10	9,77E-09	PNC1	Nicotinamidase (EC 3.5.1.19) (Nicotinamide deamidase) (NAMase)
YOR181W	0,352468188	5,692526267	0,111076853	0,194538242	LAS17	Proline-rich protein LAS17
YOR358W	0,352019062	5,977789454	0,000000112	0,000000907	HAP5	Transcriptional activator HAP5
YOR291W	0,35161338	6,565336113	0,000000216	0,00000169	YPK9	Vacuolar cation-transporting ATPase YPK9 (EC 3.6.3.-) (PARK9 homolog)
YDR444W	0,35138187	6,157784068	1,42E-08	0,000000136	0	Putative lipase YDR444W (EC 3.1.-.-)
YIL121W	0,350509171	7,953754463	4,85E-10	5,85E-09	QDR2	Quinidine resistance protein 2
YLR180W	0,349971814	7,865282651	0,016445202	0,040635703	SAM1	S-adenosylmethionine synthase 1 (AdoMet synthase 1) (EC 2.5.1.6) (Methionine adenosyltransferase 1) (MAT 1)
YIL153W	0,349442004	6,619949769	0,000527646	0,002029326	RRD1	Serine/threonine-protein phosphatase 2A activator 1 (EC 5.2.1.8) (Peptidyl-prolyl cis-trans isomerase PTPA-1) (PPIase PTPA-1) (Rotamase PTPA-1) (Phosphotyrosyl phosphatase activator 1)
YML128C	0,348696182	11,06743235	0,00000246	0,0000158	MSC1	Meiotic sister chromatid recombination protein 1
YAL013W	0,347959555	6,351043818	0,001624109	0,005336764	DEP1	Transcriptional regulatory protein DEP1
YML065W	0,347565755	6,338358664	0,00000115	0,00000784	ORC1	Origin recognition complex subunit 1 (Origin recognition complex 120 kDa subunit)
YPL067C	0,347546254	4,813330469	0,001063671	0,003714586	0	Uncharacterized protein YPL067C
YBR125C	0,347051148	6,790181895	5,13E-16	1,16E-14	PTC4	Protein phosphatase 2C homolog 4 (PP2C-4) (EC 3.1.3.16)
YHR032W	0,346641898	7,379897726	3,61E-08	0,00000032	ERC1	Ethionine resistance-conferring protein 1
YLR248W	0,345707724	8,75043561	9,08E-12	1,36E-10	RCK2	Serine/threonine-protein kinase RCK2 (EC 2.7.11.1) (CAM kinase-like protein kinase CLK1)
YKR090W	0,345223733	5,517655093	0,0000288	0,000151004	PXL1	Paxillin-like protein 1
YML110C	0,344434503	8,3698136	4,29E-14	7,98E-13	COQ5	2-methoxy-6-polyprenyl-1,4-benzoquinol methylase, mitochondrial (EC 2.1.1.201) (2-hexaprenyl-6-methoxy-1,4-benzoquinol methyltransferase) (Ubiquinone biosynthesis methyltransferase COQ5)
YHL031C	0,344259144	6,628095485	1,11E-12	1,79E-11	GOS1	Golgi SNAP receptor complex member 1 (Golgi SNARE protein 1) (Protein transport protein GOS1)
YGR282C	0,34304989	10,30992786	1,35E-11	2e-10	BGL2	Glucan 1,3-beta-glucosidase (EC 3.2.1.58) (Exo-1,3-beta-glucanase) (GP29) (Soluble cell wall protein 9)
YJL199C	0,34289318	4,897133875	0,00000128	0,0000086	MBB1	Uncharacterized protein MBB1
YJL161W	0,342114614	6,478243474	2,29E-10	2,9E-09	FMP33	Mitochondrial membrane protein FMP33
YJL163C	0,341966439	7,826769117	4,89E-13	8,1E-12	0	Uncharacterized membrane protein YJL163C
YCR076C	0,341959835	6,411079069	8,76E-10	1,02E-08	FUB1	Silencing boundary-establishment protein FUB1 (Function of boundary protein 1) (Proteasome inhibitor PI31-like protein FUB1)
YLR077W	0,341915667	6,997071186	1,14E-14	2,26E-13	FMP25	Protein FMP25, mitochondrial (Found in mitochondrial proteome protein 25)
YKL018C-A	0,341526506	5,31188374	0,0000815	0,000385797	0	Uncharacterized protein YKL018C-A
YHL048W	0,341395303	7,244215827	1,07E-09	1,23E-08	COS8	Protein COS8
YMR102C	0,340457423	6,908105767	1,77E-08	0,000000166	0	WD repeat-containing protein YMR102C
YJL144W	0,339994423	7,354671109	1,25E-08	0,000000122	0	Uncharacterized protein YJL144W
YLR145W	0,339933933	4,749993156	0,000515167	0,00198677	RMP1	Ribonuclease MRP protein subunit RMP1 (RNA-processing protein RMP1) (RNase MRP 23.6 kDa subunit)
YJL174W	0,339453606	8,241960528	1,54E-11	2,26E-10	KRE9	Cell wall synthesis protein KRE9
YHR106W	0,33867406	7,226818943	2,52E-08	0,00000023	TRR2	Thioredoxin reductase 2, mitochondrial (EC 1.8.1.9)
YNL093W	0,337559557	5,212255776	6,96E-09	7,07E-08	YPT53	GTP-binding protein YPT53
YHR211W	0,33754907	6,127474201	0,0000677	0,000326481	FLO5	Flocculation protein FLO5 (Flocculin-5)
YDL222C	0,336865928	8,57367937	0,015460706	0,038542018	FMP45	SUR7 family protein FMP45
YJR075W	0,336657242	7,2024171	0,00000451	0,0000274	HOC1	Putative glycosyltransferase HOC1 (EC 2.4.-.-) (M-Pol II subunit Hoc1p) (Mannan polymerase II complex HOC1 subunit)
YNL303W	0,335811348	1,374616097	0,255661277	0,374592103	#NV	#NV
YER174C	0,335692401	6,459191316	1,1E-09	1,26E-08	GRX4	Monothiol glutaredoxin-4
YJR112W-A	0,335665711	6,615789776	0,000000523	0,00000379	0	Uncharacterized protein YJR112W-A
YAR009C	0,335430558	3,812214617	0,002553754	0,007998632	TY1B-A	Truncated transposon Ty1-A Gag-Pol polyprotein (TY1B) (Transposon Ty1 TYB polyprotein) [Cleaved into: Integrase (IN) (Pol-p71) (p84) (p90); Reverse transcriptase/ribonuclease H (RT) (RT-RH) (EC 2.7.7.49) (EC 2.7.7.7) (EC 3.1.26.4) (Pol-p63) (p60)]
YLR315W	0,335354728	3,569162976	0,010502118	0,027639999	NKP2	Inner kinetochore subunit NKP2 (Constitutive centromere-associated network protein NKP2) (Non-essential kinetochore protein 2)
YBR056W	0,334536237	8,579314868	1,35E-08	0,00000013	0	Uncharacterized glycosyl hydrolase YBR056W (EC 3.2.1.-)
YOR081C	0,334338132	6,977617055	3,15E-13	5,35E-12	TGL5	Lipase 5 (EC 3.1.1.3) (Triacylglycerol lipase 5)
YBR111W-A	0,334323465	5,715916643	0,000132897	0,000600282	SUS1	Transcription and mRNA export factor SUS1
YEL041W	0,332980414	5,842755112	5,68E-09	0,000000059	YEF1	ATP-NADH kinase YEF1 (EC 2.7.1.86)
YGR154C	0,332754405	4,90602957	0,000000754	0,00000529	GTO1	Glutathione S-transferase omega-like 1 (EC 2.5.1.18) (Glutathione-dependent dehydroascorbate reductase) (EC 1.8.5.1)
YLR049C	0,332650077	5,743338715	7,22E-10	8,56E-09	0	Uncharacterized protein YLR049C
YPR183W	0,33221931	7,086628297	0,0000236	0,00012616	DPM1	Dolichol-phosphate mannosyltransferase (EC 2.4.1.83) (Dolichol-phosphate mannose synthase) (DPM synthase) (Dolichyl-phosphate beta-D-mannosyltransferase) (Mannose-P-dolichol synthase) (MPD synthase)
YNL138W	0,330918905	8,011104038	2,83E-08	0,000000255	SRV2	Adenylyl cyclase-associated protein (CAP)
YER088C	0,330208612	9,206516032	0,00000481	0,0000291	DOT6	Transcriptional regulatory protein DOT6 (Disrupter of telomere silencing protein 6) (PAC-binding factor 2)
YIR017C	0,329820885	4,966637536	0,0000414	0,000210958	MET28	Transcriptional activator of sulfur metabolism MET28 (Methionine-requiring protein 28)
YCL012C	0,329727184	6,254804152	2,45E-14	4,69E-13	0	UPF0357 protein YCL012C
YMR087W	0,329415538	5,591693878	0,00000414	0,0000254	0	Probable ADP-ribose 1''-phosphate phosphatase YML087W (EC 3.1.3.84)
YLR258W	0,329372822	9,904353877	6,88E-09	7,02E-08	GSY2	Glycogen [starch] synthase isoform 2 (EC 2.4.1.11)
YLR390W	0,329106611	5,487763738	0,00000154	0,0000102	ECM19	Protein ECM19 (Extracellular mutant protein 19)
YLR178C	0,328442162	10,1552723	7,99E-09	8,05E-08	TFS1	Carboxypeptidase Y inhibitor (CPY inhibitor) (CDC25 suppressor 1) (I(C)) (Ic) (Protein DKA1) (Protein NSP1)
YLL042C	0,328032083	3,093568021	0,009042447	0,024229619	ATG10	Ubiquitin-like-conjugating enzyme ATG10 (EC 2.3.2.-) (Autophagy-related protein 10)
YER018C	0,32785413	5,810284494	0,00000957	0,0000551	SPC25	Kinetochore protein SPC25
YDR074W	0,327058116	9,545865594	0,000000364	0,00000271	TPS2	Trehalose-phosphatase (EC 3.1.3.12) (Trehalose synthase complex catalytic subunit TPS2) (Trehalose-6-phosphate phosphatase) (TPP)
YLR131C	0,327025675	5,949459794	0,0000346	0,000178406	ACE2	Metallothionein expression activator
YKL198C	0,326706325	6,832684342	0,013567974	0,034622363	PTK1	Serine/threonine-protein kinase PTK1/STK1 (EC 2.7.11.1)
YIL136W	0,326477454	11,47803313	9,64E-09	9,56E-08	OM45	Mitochondrial outer membrane protein OM45 (Outer membrane protein of 45 kDa)
YKL213C	0,326356281	7,189520705	0,000000566	0,00000408	DOA1	Protein DOA1 (Degradation of alpha protein 1) (Ubiquitin fusion degradation protein 3)
YJL083W	0,326344394	4,913172429	0,001606382	0,005292296	TAX4	Protein TAX4
YKL029C	0,326261477	7,379164395	0,001716455	0,005604162	MAE1	NAD-dependent malic enzyme, mitochondrial (NAD-ME) (EC 1.1.1.38)
YGL104C	0,326162249	6,598105787	1,09E-10	1,46E-09	VPS73	Vacuolar protein sorting-associated protein 73
YPR114W	0,325091855	6,515011485	0,000311073	0,001291741	0	Uncharacterized TLC domain-containing protein YPR114W
YMR173W	0,324252476	6,950111139	2,72E-09	2,98E-08	DDR48	Stress protein DDR48 (DNA damage-responsive protein 48) (DDRP 48) (Flocculent-specific protein) (YP 75)
YAL015C	0,323581274	5,853360664	1,76E-10	2,27E-09	NTG1	Endonuclease III homolog 1 (EC 3.2.2.-) (EC 4.2.99.18) (Bifunctional DNA N-glycosylase/DNA-(apurinic or apyrimidinic site) lyase 1) (DNA glycosylase/AP lyase 1) (Endonuclease III-like glycosylase 1) (Redoxyendonuclease 1)
YPL048W	0,322350216	9,017204168	0,008623327	0,023206167	CAM1	Elongation factor 1-gamma 1 (EF-1-gamma 1) (Calcium and membrane-binding protein 1) (Calcium phospholipid-binding protein) (CPBP) (Eukaryotic elongation factor 1Bgamma 1) (eEF1Bgamma 1) (Translation elongation factor 1B gamma 1)
YFL046W	0,321928038	5,49428333	0,000297071	0,001241071	FMP32	Protein FMP32, mitochondrial (Found in mitochondrial proteome protein 32)
YNL124W	0,321838047	5,998927502	0,0000717	0,000343	NAF1	H/ACA ribonucleoprotein complex non-core subunit NAF1 (Nuclear assembly factor 1)
YHR008C	0,321595557	9,867526824	0,0000449	0,000226691	SOD2	Superoxide dismutase [Mn], mitochondrial (EC 1.15.1.1)
YGR129W	0,321114653	5,256303384	0,0000108	0,0000614	SYF2	Pre-mRNA-splicing factor SYF2 (PRP19 complex protein 31) (Synthetic lethal with CDC40 protein 2)
YIL056W	0,320999037	7,41567747	0,000000298	0,00000226	VHR1	Transcription factor VHR1 (VHT1 regulator 1)
YDR516C	0,320560857	9,346805306	2,36E-08	0,000000217	EMI2	Putative glucokinase-2 (EC 2.7.1.2) (Early meiotic induction protein 2) (Glucose kinase 2) (GLK-2)
YJL151C	0,320100901	9,100334053	4,27E-09	4,55E-08	SNA3	Protein SNA3
YNR013C	0,320026129	6,522954259	0,005652799	0,016222206	PHO91	Low-affinity phosphate transporter PHO91
YJL062W	0,319661373	6,11885587	0,0000414	0,000210958	LAS21	GPI ethanolamine phosphate transferase 2 (EC 2.-.-.-) (Glycosylphosphatidylinositol-anchor biosynthesis protein 7) (Local anestheticum-sensitive protein 21)
YDL059C	0,319626552	4,211122873	0,000443355	0,001751907	RAD59	DNA repair protein RAD59
YLR030W	0,319290564	4,947892692	0,000128623	0,000583318	0	Putative uncharacterized protein YLR030W
YDR207C	0,318715115	6,226305201	9,32E-08	0,000000765	UME6	Transcriptional regulatory protein UME6 (Negative transcriptional regulator of IME2) (Regulator of inducer of meiosis protein 16) (Unscheduled meiotic gene expression protein 6)
YGL198W	0,317480565	7,267115626	0,000149075	0,000666389	YIP4	Protein YIP4 (YPT-interacting protein 4)
YNL018C	0,317111886	4,354009427	0,021995098	0,051819898	0	Uncharacterized protein YNL018C
YHR103W	0,316693063	7,115226767	0,000000011	0,000000107	SBE22	Protein SBE22
YKR076W	0,316672349	8,278924899	3,51E-08	0,000000313	ECM4	Glutathione S-transferase omega-like 2 (EC 2.5.1.18) (Extracellular mutant protein 4) (Glutathione-dependent dehydroascorbate reductase) (EC 1.8.5.1)
YLR133W	0,316628864	6,196273617	0,0000311	0,000161811	CKI1	Choline kinase (EC 2.7.1.32)
YHR069C	0,315077383	6,457594302	0,0000112	0,0000635	RRP4	Exosome complex component RRP4 (Ribosomal RNA-processing protein 4)
YIL156W	0,314967062	6,605003813	0,0000778	0,000370356	UBP7	Ubiquitin carboxyl-terminal hydrolase 7 (EC 3.4.19.12) (Deubiquitinating enzyme 7) (Ubiquitin thioesterase 7) (Ubiquitin-specific-processing protease 7)
YJL139C	0,314447209	5,55617206	0,000000218	0,0000017	YUR1	Probable mannosyltransferase YUR1 (EC 2.4.1.-)
YFR034W-A	0,314322083	3,62595257	0,03530913	0,076751258	#NV	#NV
YLR173W	0,314045202	6,661398403	0,000000779	0,00000546	0	Putative uncharacterized protein YLR173W
YJR059W	0,313981925	8,167920361	0,004540858	0,013316847	PTK2	Serine/threonine-protein kinase PTK2/STK2 (EC 2.7.11.1)
YHR189W	0,313964245	4,54999924	0,001541204	0,005121245	PTH1	Peptidyl-tRNA hydrolase (PTH) (EC 3.1.1.29)
YJL205C	0,313956013	5,622033764	0,0000266	0,000140477	NCE101	Non-classical export protein 1
YJR034W	0,313450289	5,268088807	0,00000354	0,0000221	PET191	Mitochondrial protein PET191
YMR244W	0,312563724	2,405848935	0,247193757	0,365329226	0	Uncharacterized protein YMR244W
YOL162W	0,311663662	3,605916879	0,001350827	0,004552902	0	Putative uncharacterized transporter YOL162W
YJR001W	0,310808408	7,429941744	1,12E-10	1,49E-09	AVT1	Vacuolar amino acid transporter 1
YOR253W	0,310094196	5,977450783	0,00000785	0,0000458	NAT5	N-alpha-acetyltransferase NAT5 (NatA complex subunit NAT5) (EC 2.3.1.258)
YER152C	0,310037292	7,246465286	0,00000814	0,0000473	0	Uncharacterized protein YER152C
YML012W	0,309398081	8,219046946	0,0000248	0,000132265	ERV25	Endoplasmic reticulum vesicle protein 25
YIR035C	0,309344954	7,496284368	0,00000179	0,0000117	0	Uncharacterized oxidoreductase YIR035C (EC 1.-.-.-)
YIR036C	0,3090121	7,522565059	5,74E-08	0,00000049	IRC24	Benzil reductase ((S)-benzoin forming) IRC24 (EC 1.1.1.320) (Increased recombination centers protein 24)
YFR021W	0,308832903	5,916098064	0,00000116	0,00000788	ATG18	Autophagy-related protein 18 (Cytoplasm to vacuole targeting protein 18) (Needed for premeiotic replication protein 1) (Swollen vacuole phenotype protein 1)
YLR438C-A	0,308799578	7,146824736	0,000013	0,0000727	LSM3	U6 snRNA-associated Sm-like protein LSm3 (SmX4 protein)
YKL220C	0,308321813	7,019617932	0,0000579	0,000283224	FRE2	Ferric/cupric reductase transmembrane component 2 (EC 1.16.1.9) (Ferric-chelate reductase 2)
YDL086W	0,308006172	7,751139156	0,000166647	0,000737896	0	Putative carboxymethylenebutenolidase (EC 3.1.1.45) (Dienelactone hydrolase) (DLH)
YDL188C	0,307968333	6,769987358	1,77E-09	1,99E-08	PPH22	Serine/threonine-protein phosphatase PP2A-2 catalytic subunit (EC 3.1.3.16)
YPL049C	0,307533233	7,404000407	0,00000248	0,0000158	DIG1	Down-regulator of invasive growth 1 (Regulator of STE12 protein 1) (Regulator of sterile twelve 1)
YDR001C	0,307019403	9,460136296	3,65E-08	0,000000323	NTH1	Neutral trehalase (EC 3.2.1.28) (Alpha,alpha-trehalase) (Alpha,alpha-trehalose glucohydrolase)
YKL084W	0,306917752	4,756657864	0,001057734	0,003698449	HOT13	Helper of Tim protein 13
YPL171C	0,306806536	5,28435857	0,000414889	0,001654551	OYE3	NADPH dehydrogenase 3 (EC 1.6.99.1) (Old yellow enzyme 3)
YER054C	0,306569502	7,706366586	7,76E-09	7,84E-08	GIP2	GLC7-interacting protein 2
YLR439W	0,306049359	5,99175211	0,001141377	0,003947117	MRPL4	54S ribosomal protein L4, mitochondrial (Mitochondrial large ribosomal subunit protein uL29m) (YmL4)
YKL026C	0,305309446	7,717302987	4,53E-10	5,5E-09	GPX1	Glutathione peroxidase-like peroxiredoxin 1 (EC 1.11.1.15) (Glutathione peroxidase homolog 1) (GPx 1)
YHL038C	0,305235379	5,578262588	0,000000209	0,00000164	CBP2	Cytochrome B pre-mRNA-processing protein 2
YGR092W	0,305126743	6,652035355	1,22E-08	0,000000119	DBF2	Cell cycle protein kinase DBF2 (EC 2.7.11.1) (Dumbbell forming protein 2)
YCR030C	0,305101862	7,125855266	0,028745879	0,064531799	SYP1	Suppressor of yeast profilin deletion
YLR040C	0,304893757	4,433899507	0,000473179	0,001848953	0	Cell wall protein YLR040C
YDL161W	0,304795664	7,479710619	6,04E-08	0,00000051	ENT1	Epsin-1
YJL101C	0,304644086	6,66204613	0,000610686	0,00229528	GSH1	Glutamate--cysteine ligase (EC 6.3.2.2) (Gamma-ECS) (GCS) (Gamma-glutamylcysteine synthetase)
YGR122C-A	0,304128864	2,104092892	0,115900603	0,200942508	#NV	#NV
YOR372C	0,304061825	6,282019408	1,43E-12	2,3E-11	NDD1	Nuclear division defective protein 1
YJL065C	0,304024491	5,993332046	0,00000101	0,00000695	DLS1	Protein DLS1 (DPB3-like subunit of ISW2 complex 1)
YBR273C	0,303976545	7,300649145	3,53E-08	0,000000314	UBX7	UBX domain-containing protein 7
YHR013C	0,303877187	5,665563237	0,000892075	0,003196793	ARD1	N-terminal acetyltransferase A complex catalytic subunit ARD1 (NatA complex subunit ARD1) (EC 2.3.1.255) (Arrest-defective protein 1)
YBR068C	0,303870237	9,412404254	0,000000038	0,000000334	BAP2	Leu/Val/Ile amino-acid permease (Branched-chain amino-acid permease 2)
YNL148C	0,30355324	5,314242262	0,0000142	0,0000788	ALF1	Tubulin-specific chaperone B (Alpha-tubulin formation protein 1) (Tubulin-folding cofactor B)
YBR006W	0,302977158	7,388067534	7,64E-11	1,05E-09	UGA2	Succinate-semialdehyde dehydrogenase [NADP(+)] (SSDH) (EC 1.2.1.16)
YCR052W	0,302660286	6,576625217	0,001406241	0,004723954	RSC6	Chromatin structure-remodeling complex protein RSC6 (Remodel the structure of chromatin complex subunit 6)
YPR120C	0,302341484	5,417600708	0,0000891	0,000419182	CLB5	S-phase entry cyclin-5
YMR206W	0,301947106	8,667549023	8,22E-08	0,00000068	0	Uncharacterized protein YMR206W
YOR134W	0,301770071	3,730974411	0,002481905	0,007795317	BAG7	Rho-GTPase-activating protein BAG7
YBR086C	0,301579395	8,242361448	7,33E-10	8,67E-09	IST2	Increased sodium tolerance protein 2
YBR114W	0,300831574	6,401182642	0,0000396	0,000202327	RAD16	DNA repair protein RAD16 (EC 3.6.4.-) (ATP-dependent helicase RAD16)
YOR097C	0,300317552	5,892490338	2,88E-08	0,000000259	0	Uncharacterized protein YOR097C
snR10	0,299929888	0,942990538	0,255204041	0,374019693	#NV	#NV
YBR127C	0,299639751	9,388481128	0,000771038	0,00281146	VMA2	V-type proton ATPase subunit B (V-ATPase subunit B) (V-ATPase 57 kDa subunit) (Vacuolar proton pump subunit B)
YLR031W	0,299367049	4,626821698	0,000649924	0,00242814	0	Putative uncharacterized protein YLR031W
YCL057C-A	0,299038647	7,787950123	0,00000232	0,0000149	MIC10	MICOS complex subunit MIC10 (Mitochondrial contact site complex 10 kDa subunit) (Mitochondrial inner membrane organization component of 10 kDa) (Mitochondrial organizing structure protein 1) (MitOS1)
YBR093C	0,298506662	7,115361453	0,000451897	0,001773189	PHO5	Repressible acid phosphatase (EC 3.1.3.2) (P60)
YLR265C	0,298174816	4,789920842	0,000214058	0,000921681	NEJ1	Non-homologous end-joining protein 1
YJL035C	0,298107273	4,319569148	0,003402253	0,010339243	TAD2	tRNA-specific adenosine deaminase subunit TAD2 (EC 3.5.4.33) (tRNA-specific adenosine-34 deaminase subunit TAD2)
YCR059C	0,297640043	6,097882622	0,000129889	0,000587637	YIH1	Protein IMPACT homolog
YDR051C	0,297269591	6,874597208	0,0000938	0,000437529	DET1	Broad-range acid phosphatase DET1 (EC 3.1.3.-) (Decreased ergosterol transport protein 1)
YLR206W	0,296855638	8,624482708	0,00000306	0,0000192	ENT2	Epsin-2
YML086C	0,296670587	6,870537555	0,00670286	0,018700781	ALO1	D-arabinono-1,4-lactone oxidase (ALO) (EC 1.1.3.37) (L-galactono-gamma-lactone oxidase)
YNL016W	0,296519485	8,176484804	0,000000408	0,00000301	PUB1	Nuclear and cytoplasmic polyadenylated RNA-binding protein PUB1 (ARS consensus-binding protein ACBP-60) (Poly uridylate-binding protein) (Poly(U)-binding protein)
YOR027W	0,296467613	10,02788422	1,23E-08	0,00000012	STI1	Heat shock protein STI1
YNL274C	0,296409115	7,668360011	0,00000261	0,0000166	GOR1	Glyoxylate reductase 1 (EC 1.1.1.26)
YDR479C	0,296190887	7,23729936	0,000000013	0,000000126	PEX29	Peroxisomal membrane protein PEX29 (Peroxin-29)
YER019W	0,295795292	6,202365517	0,000781296	0,002843332	ISC1	Inositol phosphosphingolipids phospholipase C (IPS phospholipase C) (IPS-PLC) (EC 3.1.4.-) (Neutral sphingomyelinase) (N-SMase) (nSMase)
YNL045W	0,294995311	7,692368961	0,001336977	0,004511997	LAP2	Leucine aminopeptidase 2 (EC 3.4.11.-) (Epoxide hydrolase) (EC 3.3.2.10) (Leucyl aminopeptidase yscIV) (AP IV) (Leukotriene A-4 hydrolase homolog) (LTA-4 hydrolase)
YIL165C	0,294437427	4,776120481	0,006280017	0,01773237	0	Putative nitrilase-like protein YIL165C
YFR036W	0,293506377	5,299926033	0,00000444	0,000027	CDC26	Anaphase-promoting complex subunit CDC26 (Cell division control protein 26)
YLR119W	0,292930338	4,466883911	0,001217855	0,004164759	SRN2	Protein SRN2 (ESCRT-I complex subunit VPS37) (Vacuolar protein sorting-associated protein 37)
YDR031W	0,292508674	6,476814936	0,039483984	0,084038071	MIX14	Mitochondrial intermembrane space cysteine motif-containing protein MIX14 (Mitochondrial intermembrane space CX(n)C motif protein of 14 kDa)
YGL036W	0,292254915	7,207246693	0,00000111	0,00000761	0	Uncharacterized protein YGL036W
YPL077C	0,291808293	4,542620145	0,000358367	0,001454958	0	Uncharacterized protein YPL077C
YGL143C	0,291771817	6,092957578	8,96E-09	8,92E-08	MRF1	Peptide chain release factor 1, mitochondrial (MRF-1) (MtRF-1)
YBR118W	0,291430441	9,957469747	5,98E-09	0,000000062	#NV	#NV
YNR008W	0,291135404	5,914757162	0,017165994	0,042120403	LRO1	Phospholipid:diacylglycerol acyltransferase (PDAT) (EC 2.3.1.158)
YER062C	0,290174153	8,008523431	0,0000881	0,000415063	GPP2	Glycerol-1-phosphate phosphohydrolase 2 (EC 3.1.3.21) ((DL)-glycerol-3-phosphatase 2) (Hyperosmolarity-responsive protein 2)
YHR138C	0,289941204	8,14348427	0,00000788	0,000046	0	Uncharacterized protein YHR138C
YLR343W	0,289440202	3,485519988	0,218555909	0,331819955	GAS2	1,3-beta-glucanosyltransferase GAS2 (EC 2.4.1.-) (Glycolipid-anchored surface protein 2)
YGR023W	0,288897414	6,801477135	1,26E-08	0,000000122	MTL1	Protein MTL1 (MID two-like protein 1)
YIR016W	0,28838402	7,662332086	0,003352155	0,010203553	0	Uncharacterized protein YIR016W
YOR020W-A	0,288193524	7,951783591	0,00000798	0,0000465	0	Uncharacterized protein YOR020W-A
YNL305C	0,28740166	8,374284165	0,002730747	0,008515022	BXI1	Bax inhibitor 1 (BH3 domain-containing protein BXI1)
YDR513W	0,287133141	8,182024385	0,000000388	0,00000288	GRX2	Glutaredoxin-2, mitochondrial (Glutathione-dependent oxidoreductase 2) (Thioltransferase)
ICR1	0,286998011	4,386209053	0,022517391	0,052784823	#NV	#NV
YPL203W	0,285471869	8,106207517	9,23E-09	9,16E-08	TPK2	cAMP-dependent protein kinase type 2 (PKA 2) (EC 2.7.11.11)
YNL270C	0,285471341	4,259257996	0,055717496	0,111296341	ALP1	Basic amino-acid permease
YPL230W	0,285121461	8,554554883	0,019083002	0,046139152	USV1	Nutrient and stress factor 1 (Up in starvation protein 1)
YJR160C	0,284991423	1,992096389	0,151301337	0,247860703	MPH3	Alpha-glucosides permease MPH3 (Maltose transport protein 3)
YOR125C	0,284963628	6,358960333	2,73E-08	0,000000247	CAT5	5-demethoxyubiquinone hydroxylase, mitochondrial (DMQ hydroxylase) (EC 1.14.99.60) (Catabolite repression protein 5) (Ubiquinone biosynthesis monooxygenase COQ7)
YKR050W	0,284251908	6,669789067	0,00554969	0,01596708	TRK2	Low-affinity potassium transport protein
YIL033C	0,28401841	8,827648143	0,000000221	0,00000172	BCY1	cAMP-dependent protein kinase regulatory subunit (cAPK regulatory subunit) (Bypass of cyclase mutations protein 1) (Protein kinase A regulatory subunit) (PKA regulatory subunit)
YDR022C	0,283438941	6,2444835	0,000000595	0,00000427	ATG31	Autophagy-related protein 31 (CIK1 suppressor protein 1) (Protein CIS1)
YMR008C	0,283224376	8,877485885	0,007275192	0,020078245	PLB1	Lysophospholipase 1 (EC 3.1.1.5) (Phospholipase B 1)
YBL043W	0,28293663	9,220713875	0,000000271	0,00000206	ECM13	Protein ECM13 (Extracellular mutant protein 13)
YGR097W	0,282869558	6,583485826	0,0000136	0,0000759	ASK10	Activator of SKN7 protein 10 (Regulator of the glycerol channel 2)
YER039C-A	0,282313746	3,756076926	0,000408684	0,001631279	0	Uncharacterized protein YER039C-A
YOR329C	0,282146812	7,376795697	0,00000491	0,0000296	SCD5	Protein SCD5 (Protein FTB1)
YMR042W	0,281763916	5,83114397	0,00000302	0,000019	ARG80	Arginine metabolism regulation protein I (Arginine-requiring protein 80)
YGR257C	0,281431314	7,527138909	0,000000031	0,000000278	MTM1	Mitochondrial carrier protein MTM1 (Manganese trafficking factor for mitochondrial SOD2)
YLR408C	0,2813944	3,723505004	0,02165812	0,051219267	BLS1	Biogenesis of lysosome-related organelles complex 1 subunit BLS1 (BLOC-1 subunit BLS1) (BLOS1-homolog)
YOL017W	0,281235589	5,091766527	0,006592431	0,018438462	ESC8	Protein ESC8 (Establishes silent chromatin protein 8)
YBR082C	0,281172249	8,823232073	0,00000197	0,0000129	UBC4	Ubiquitin-conjugating enzyme E2 4 (EC 2.3.2.23) (E2 ubiquitin-conjugating enzyme 4) (Ubiquitin carrier protein 4) (Ubiquitin-protein ligase 4)
YOL069W	0,280938669	4,957489339	0,00162361	0,005336764	NUF2	Kinetochore protein NUF2
YJR113C	0,280677024	7,295187893	0,001082704	0,003769338	RSM7	37S ribosomal protein S7, mitochondrial (Mitochondrial small ribosomal subunit protein uS7m)
YKL094W	0,280460735	8,618140112	5,05E-08	0,000000434	YJU3	Monoglyceride lipase (MGL) (EC 3.1.1.23) (Monoacylglycerol hydrolase) (MAG hydrolase) (MGH) (Monoacylglycerol lipase) (MAG lipase) (MAGL) (Serine hydrolase YJU3)
YHR182C-A	0,280366123	2,190992651	0,073802389	0,139346649	#NV	#NV
YLR344W	0,2803569	8,531571032	0,0000102	0,0000585	RPL26A	60S ribosomal protein L26-A (L33) (Large ribosomal subunit protein uL24-A) (YL33)
YKR045C	0,27992953	4,094127241	0,020787294	0,049619289	0	Uncharacterized protein YKR045C
YLL060C	0,279696071	5,513012972	0,0000125	0,0000704	GTT2	Glutathione S-transferase 2 (EC 2.5.1.18) (GST-II)
YML035C	0,279678982	7,630035718	0,000000276	0,00000209	AMD1	AMP deaminase (EC 3.5.4.6) (Myoadenylate deaminase)
YMR058W	0,279636698	11,49558219	0,001072392	0,003738069	FET3	Iron transport multicopper oxidase FET3 (EC 1.-.-.-)
YKR083C	0,27963253	4,064854689	0,032501746	0,07167477	DAD2	DASH complex subunit DAD2 (DUO1 and DAM1-interacting protein 2) (Helper of ASK1 protein 1) (Outer kinetochore protein DAD2)
YOR173W	0,279133908	9,42873883	0,00000136	0,00000908	DCS2	Inactive diphosphatase DCS2 (Histidine triad protein) (Protein Dcs2p)
YFL014W	0,278553403	12,12408952	0,0000658	0,000319108	HSP12	12 kDa heat shock protein (Glucose and lipid-regulated protein)
YCR061W	0,278296014	6,237176428	0,069264425	0,132334854	0	Uncharacterized membrane protein YCR061W
YLR270W	0,278170701	8,610997465	0,000000484	0,00000353	DCS1	m7GpppX diphosphatase (EC 3.6.1.59) (DCS-1) (Hint-related 7meGMP-directed hydrolase 1) (Protein Dcs1p) (Scavenger mRNA-decapping enzyme DcpS)
YNR068C	0,278110744	5,477145058	0,0000858	0,000405458	0	Uncharacterized protein YNR068C
YMR043W	0,27786959	7,334982252	6,49E-08	0,000000547	MCM1	Pheromone receptor transcription factor (GRM/PRTF protein)
YDR403W	0,277776958	4,481416486	0,000120839	0,000551131	DIT1	Spore wall maturation protein DIT1
YPL116W	0,277117553	6,606024139	3,07E-09	3,35E-08	HOS3	Histone deacetylase HOS3 (EC 3.5.1.98)
YIL045W	0,276906502	8,261070275	5,25E-10	6,31E-09	PIG2	GSY2-interacting protein PIG2
YFL016C	0,27626713	8,746104544	8,1E-09	8,12E-08	MDJ1	DnaJ homolog 1, mitochondrial
YCL050C	0,275761102	7,600135552	0,00000102	0,00000703	APA1	Protein APA1 [Includes: Diadenosine 5',5'''-P1,P4-tetraphosphate phosphorylase 1 (Ap4A phosphorylase 1) (EC 2.7.7.53) (ADP-sulfurylase) (EC 2.7.7.5) (ATP adenylyltransferase) (Diadenosine tetraphosphate alpha,beta-phosphorylase (ADP-forming))]
YDL021W	0,275701449	6,954009724	0,00000173	0,0000114	GPM2	Phosphoglycerate mutase 2 (PGAM 2) (EC 5.4.2.11) (BPG-dependent PGAM 2) (MPGM 2) (Phosphoglyceromutase 2)
YOR025W	0,275594561	6,477816407	1,28E-08	0,000000124	HST3	NAD-dependent histone deacetylase HST3 (EC 3.5.1.-) (Homologous to SIR2 protein 3) (Regulatory protein SIR2 homolog 3)
YIL137C	0,275578844	7,770160023	0,000912072	0,003260135	TMA108	Protein TMA108 (EC 3.4.11.-) (108 kDa translation machinery-associated protein)
YLR440C	0,275290929	6,062342829	0,0000325	0,000168312	SEC39	Protein transport protein SEC39 (Dependent on SLY1-20 protein 3)
YHR098C	0,275111896	7,067336384	0,0000185	0,00010082	SFB3	SED5-binding protein 3 (Lethal with SEC13 protein 1) (SEC24-related protein 3)
YGL115W	0,274386266	7,06401823	0,00000172	0,0000113	SNF4	5'-AMP-activated protein kinase subunit gamma (AMPK gamma) (AMPK subunit gamma) (Regulatory protein CAT3) (Sucrose non-fermenting protein 4)
YGL125W	0,274089138	6,338878874	0,0000195	0,000105327	MET13	Methylenetetrahydrofolate reductase 2 (EC 1.5.1.20) (YmL45)
YCR088W	0,274001346	7,679424209	0,03685684	0,079469908	ABP1	Actin-binding protein
YOR155C	0,273953702	6,673220298	4,51E-08	0,000000392	ISN1	IMP-specific 5'-nucleotidase 1 (EC 3.1.3.99)
YJL005W	0,273884118	8,052202437	0,000384618	0,001547937	CYR1	Adenylate cyclase (EC 4.6.1.1) (ATP pyrophosphate-lyase) (Adenylyl cyclase)
YLR132C	0,273573094	4,259202808	0,006412896	0,018026044	USB1	U6 snRNA phosphodiesterase (EC 3.1.4.-) (U six biogenesis protein 1)
YER078C	0,272448757	6,21749328	3,44E-10	4,25E-09	ICP55	Intermediate cleaving peptidase 55 (EC 3.4.11.26) (Intermediate cleaving peptidase of 55 kDa)
YML130C	0,27226949	7,092700719	0,00000378	0,0000234	ERO1	Endoplasmic oxidoreductin-1 (EC 1.8.4.-) (Endoplasmic reticulum oxidoreductase protein 1)
YPL092W	0,270995323	6,094481674	0,0000109	0,0000621	SSU1	Sulfite efflux pump SSU1 (Sulfite sensitivity protein SSU1)
YOR176W	0,270539779	6,630655714	0,000174836	0,000770514	HEM15	Ferrochelatase, mitochondrial (EC 4.99.1.1) (Heme synthase) (Protoheme ferro-lyase)
YHR015W	0,270431102	3,311833393	0,067289143	0,129352615	MIP6	RNA-binding protein MIP6 (MEX67-interacting protein 6)
YGL242C	0,269856648	6,275330489	0,000840253	0,003034307	0	Ankyrin repeat-containing protein YGL242C
YGL032C	0,269647243	5,573358524	0,001679839	0,005494189	AGA2	A-agglutinin-binding subunit
YPL206C	0,269346475	7,604753394	0,00000059	0,00000423	PGC1	Phosphatidylglycerol phospholipase C (EC 3.1.4.-)
YBR197C	0,269218707	5,608960009	0,0000427	0,000216756	0	Uncharacterized protein YBR197C
YDL134C	0,268994395	7,855040639	0,000000434	0,00000318	PPH21	Serine/threonine-protein phosphatase PP2A-1 catalytic subunit (EC 3.1.3.16)
YBR204C	0,2688886	6,57343459	2,66E-10	3,34E-09	LDH1	Lipid droplet hydrolase 1 (EC 3.1.1.-) (Lipid esterase) (EC 3.1.1.-) (Triacylglycerol lipase) (EC 3.1.1.3)
YOL066C	0,268526153	6,423643366	0,00000506	0,0000304	RIB2	Bifunctional protein RIB2 [Includes: tRNA pseudouridine(32) synthase, cytoplasmic (EC 5.4.99.28) (tRNA pseudouridine synthase 8) (tRNA pseudouridylate synthase 8) (tRNA-uridine isomerase 8); Diaminohydroxyphosphoribosylaminopyrimidine deaminase (DRAP deaminase) (EC 3.5.4.26) (Riboflavin-specific deaminase)]
YCR031C	0,268263615	9,32432734	0,0000022	0,0000142	RPS14A	40S ribosomal protein S14-A (RP59A) (Small ribosomal subunit protein uS11-A)
YER042W	0,268017706	5,18726095	0,002880672	0,008928017	MXR1	Peptide methionine sulfoxide reductase (EC 1.8.4.11) (Peptide-methionine (S)-S-oxide reductase) (Peptide Met(O) reductase) (Protein-methionine-S-oxide reductase)
YJR078W	0,267490261	6,039640057	0,0000537	0,000264502	BNA2	Indoleamine 2,3-dioxygenase (IDO) (EC 1.13.11.52) (Biosynthesis of nicotinic acid protein 2)
YAR018C	0,267435024	5,645849374	0,000997814	0,003528456	KIN3	Serine/threonine-protein kinase KIN3 (EC 2.7.11.1)
YPL039W	0,267429074	5,972267226	0,0000927	0,00043502	0	Uncharacterized protein YPL039W
YBR194W	0,26678329	4,209444104	0,001288209	0,004363137	AIM4	Altered inheritance of mitochondria protein 4 (Synthetic with old yellow enzyme protein 1)
YGL098W	0,266763419	5,72992545	0,00000209	0,0000136	USE1	Protein transport protein USE1 (SNARE-like tail-anchored protein 1) (Unconventional SNARE in the endoplasmic reticulum protein 1)
YJR012C	0,266700681	5,397602554	0,006454689	0,01813445	0	Uncharacterized protein YJR012C
YLR418C	0,26644376	6,150774102	0,000000307	0,00000232	CDC73	Cell division control protein 73 (RNA polymerase-associated protein CDC73)
YBR076W	0,266185904	3,305275977	0,030282819	0,067389267	ECM8	Protein ECM8 (Extracellular mutant protein 8)
YER127W	0,265816521	5,884705644	0,000119009	0,00054367	LCP5	U3 small nucleolar ribonucleoprotein protein LCP5
YLR405W	0,265369376	5,116735995	0,001239201	0,004230297	DUS4	tRNA-dihydrouridine(20a/20b) synthase [NAD(P)+] (EC 1.3.1.90) (tRNA-dihydrouridine synthase 4)
YBR103W	0,265106381	6,629023155	0,000000252	0,00000193	SIF2	SIR4-interacting protein SIF2
YBL032W	0,264582037	6,670412688	0,000163719	0,00072665	HEK2	Heterogeneous nuclear rnp K-like protein 2 (KH domain-containing protein 1)
YOL113W	0,264310706	6,862099949	4,31E-08	0,000000376	SKM1	Serine/threonine-protein kinase SKM1 (EC 2.7.11.1) (Protein kinase 75490 D)
YHR195W	0,264294175	7,398304949	8,14E-09	8,15E-08	NVJ1	Nucleus-vacuole junction protein 1
YDR070C	0,264268051	9,704229256	0,00000314	0,0000196	FMP16	Protein FMP16, mitochondrial (Found in mitochondrial proteome protein 16)
YEL060C	0,264151081	11,15134478	0,074926706	0,141184829	PRB1	Cerevisin (EC 3.4.21.48) (Proteinase YSCB) (Vacuolar protease B) (PrB)
YHR206W	0,263810383	6,72794828	0,000000342	0,00000256	SKN7	Transcription factor SKN7 (Peroxide sensitivity protein 9)
YHR168W	0,263804508	5,297308795	0,001466449	0,00490183	MTG2	GTPase MTG2, mitochondrial (Mitochondrial GTPase 2)
YAL033W	0,263177289	5,058917008	0,013230825	0,033947036	POP5	Ribonuclease P/MRP protein subunit POP5 (EC 3.1.26.5) (RNA-processing protein POP5) (RNase P/MRP 19.6 kDa subunit)
YOR018W	0,263128819	6,362172772	1,03E-08	0,000000102	ROD1	Protein ROD1 (Resistance to o-dinitrobenzene protein 1)
YGL204C	0,262512967	3,71717801	0,043565676	0,09112127	0	Uncharacterized protein YGL204C
YKL178C	0,261892796	4,077057162	0,010167592	0,026822393	STE3	Pheromone a factor receptor
YLR317W	0,260854734	4,418364717	0,00336013	0,010222291	#NV	#NV
YAL055W	0,260852896	5,917391307	0,000348676	0,001422811	PEX22	Peroxisome assembly protein 22 (Peroxin-22)
YJR129C	0,260564098	3,992517366	0,030477766	0,067743103	EFM3	Protein-lysine N-methyltransferase EFM3 (EC 2.1.1.-) (Elongation factor methyltransferase 3)
YJR046W	0,260501077	6,843931438	0,000143082	0,000642669	TAH11	Cell division cycle protein CDT1 (SIC1 indispensable protein 2) (Topoisomerase-A hypersensitive protein 11)
YAL034C	0,260231448	7,928198836	0,000317251	0,001313657	FUN19	SWIRM domain-containing protein FUN19
YNR046W	0,260059571	6,218505665	0,000370868	0,001498137	TRM112	Multifunctional methyltransferase subunit TRM112 (eRF1 methyltransferase subunit TRM112) (eRF1 MTase subunit TRM112) (tRNA methyltransferase 112)
YLR417W	0,259685551	6,139683454	5,47E-08	0,000000469	VPS36	Vacuolar protein-sorting-associated protein 36 (ESCRT-II complex subunit VPS36)
YHR032W-A	0,25961286	4,051910324	0,003423409	0,010392292	0	Uncharacterized protein YHR032W-A
YLR402W	0,259525545	3,052401231	0,1660918	0,267182887	#NV	#NV
YKL188C	0,259450109	6,91360067	3,22E-09	3,49E-08	PXA2	Peroxisomal long-chain fatty acid import protein 1 (Peroxisomal ABC transporter 2)
YDR038C	0,25828047	3,866643155	0,043337756	0,090795992	ENA5	Sodium transport ATPase 5 (EC 7.2.2.3)
YDR057W	0,257935849	6,430327239	0,00000196	0,0000128	YOS9	Protein OS-9 homolog
YER119C	0,257448501	7,137481804	0,107115163	0,18891403	AVT6	Vacuolar amino acid transporter 6
YJL222W	0,256200509	1,751338469	0,21569506	0,328630842	VTH2	VPS10 homolog 2 (Sortilin VTH2)
YLR037C	0,256147236	4,140122684	0,000584037	0,002214375	PAU23	Seripauperin-23 (Cell wall protein DAN2) (Delayed anaerobic protein 2)
YFR018C	0,255937692	6,985103998	0,086580902	0,158468433	0	Uncharacterized protein YFR018C
YMR090W	0,255405317	8,915171903	0,0000198	0,000106779	0	UPF0659 protein YMR090W
YBR246W	0,254947208	5,614940388	0,001492655	0,004980539	RRT2	Diphthine methyltransferase (EC 3.1.1.97) (Diphthamide biosynthesis protein 7) (Endosomal recycling protein 1) (Regulator of rDNA transcription protein 2)
YOL007C	0,254350107	5,339534672	0,020899954	0,049845857	CSI2	Chitin synthase 3 complex protein CSI2
YLR102C	0,253406859	5,69164537	0,001250931	0,004262572	APC9	Anaphase-promoting complex subunit 9
YGL137W	0,253187208	8,213847065	0,000014	0,000078	SEC27	Coatomer subunit beta' (Beta'-coat protein) (Beta'-COP)
YKL039W	0,252857215	8,170607094	0,005138172	0,01490521	PTM1	Membrane protein PTM1
YGR268C	0,252638445	5,847711324	0,026962714	0,061213531	HUA1	Proline-rich protein HUA1
YCL010C	0,252243532	6,333761807	0,0000983	0,000456057	SGF29	SAGA-associated factor 29 (29 kDa SAGA-associated factor) (SAGA histone acetyltransferase complex 29 kDa subunit)
YBL091C	0,25215606	8,091499995	0,000000266	0,00000203	MAP2	Methionine aminopeptidase 2 (MAP 2) (MetAP 2) (EC 3.4.11.18) (Peptidase M)
YPR158W	0,251912225	6,471752422	0,00000132	0,00000884	CUR1	Curing of [URE3] protein 1
YLR252W	0,251716067	4,373631643	0,017048573	0,04186885	#NV	#NV
YHR116W	0,251176547	4,944427758	0,000670389	0,002491395	COX23	Cytochrome c oxidase-assembly factor COX23, mitochondrial
YHR011W	0,251142314	4,629566853	0,007420567	0,020389324	DIA4	Serine--tRNA ligase, mitochondrial (EC 6.1.1.11) (Digs into agar protein 4) (Seryl-tRNA synthetase) (SerRS) (Seryl-tRNA(Ser/Sec) synthetase)
YDR320C	0,250247013	5,848248426	0,0000329	0,000170122	SWA2	Auxilin-like clathrin uncoating factor SWA2 (Bud site selection protein 24) (DnaJ-related protein SWA2) (J protein SWA2) (Synthetic lethal with ARF1 protein 2)
YDR200C	0,250243534	6,340828113	0,000000685	0,00000486	VPS64	Vacuolar protein sorting-associated protein 64 (Factor arrest protein 9)
YNL231C	0,250032953	7,634075122	0,0000149	0,0000824	PDR16	Phosphatidylinositol transfer protein PDR16 (PITP) (Pleiotropic drug resistance protein 16) (SEC14 homolog 3)
YLR139C	0,249737482	4,808649291	0,041967924	0,088255152	SLS1	Sigma-like sequence protein 1, mitochondrial (Protein SLS1)
YML028W	0,24918552	10,16371468	0,0000173	0,0000946	TSA1	Peroxiredoxin TSA1 (Prx) (EC 1.11.1.15) (Cytoplasmic thiol peroxidase 1) (cTPx 1) (Protector protein) (PRP) (Thiol-specific antioxidant protein 1) (Thioredoxin peroxidase type Ia) (TPx type Ia) (Thioredoxin-dependent peroxide reductase)
YNL066W	0,248576721	7,532003856	0,00019155	0,000835651	SUN4	Probable secreted beta-glucosidase SUN4 (EC 3.2.1.-) (Septation protein SUN4) (Soluble cell wall protein 3)
YOR007C	0,247980512	9,061820203	1,68E-08	0,000000159	SGT2	Small glutamine-rich tetratricopeptide repeat-containing protein 2 (SGT/UBP) (Viral protein U-binding protein)
YDL119C	0,247435716	5,092582477	0,000140454	0,000631876	HEM25	Mitochondrial glycine transporter (Heme biosynthesis protein of SLC25 family) (Solute carrier family 25 member 38 homolog)
YGR157W	0,247023721	7,511560931	0,0000131	0,0000731	CHO2	Phosphatidylethanolamine N-methyltransferase (PE methyltransferase) (PEAMT) (PEMT) (EC 2.1.1.17) (Choline-requiring protein 2)
YML127W	0,246355538	6,571282144	0,000000236	0,00000182	RSC9	Chromatin structure-remodeling complex subunit RSC9 (RSC complex subunit RSC9) (Remodel the structure of chromatin complex subunit 9)
YCL039W	0,246259178	7,361107322	0,005184748	0,015024807	GID7	Glucose-induced degradation protein 7
YLR059C	0,246084661	6,051220959	0,001974141	0,006360493	REX2	Oligoribonuclease, mitochondrial (EC 3.1.-.-)
YFR006W	0,245986514	7,332540374	2,07E-08	0,000000192	0	Uncharacterized peptidase YFR006W (EC 3.4.-.-)
YDR155C	0,245538815	10,1085398	0,00000224	0,0000144	CPR1	Peptidyl-prolyl cis-trans isomerase (PPIase) (EC 5.2.1.8) (Cyclophilin) (CPH) (Cyclosporin A-binding protein) (PPI-II) (Rotamase)
YLR314C	0,245218249	7,595803568	0,00000364	0,0000226	CDC3	Cell division control protein 3
YCR079W	0,244937499	6,920116796	0,00000196	0,0000128	PTC6	[Pyruvate dehydrogenase [acetyl-transferring]]-phosphatase 2, mitochondrial (PDP 2) (EC 3.1.3.16) (EC 3.1.3.43) (Autophagy-related protein phosphatase 1) (Phosphatase two C protein 6) (Protein phosphatase 2C homolog 6) (PP2C-6) (Protein phosphatase of PDH protein 2) (Pyruvate dehydrogenase complex phosphatase 2) (PDC phosphatase 2)
YKL189W	0,244684935	6,232401938	1,86E-08	0,000000174	HYM1	Protein HYM1
YOR192C	0,244669194	4,608716214	0,000281709	0,001181285	THI72	Thiamine transporter THI72
YHL010C	0,244559807	5,924352877	0,00000127	0,00000854	ETP1	RING finger protein ETP1 (BRAP2 homolog) (Ethanol tolerance protein 1)
YPL164C	0,243743998	6,086457047	0,00000104	0,00000716	MLH3	DNA mismatch repair protein MLH3 (MutL protein homolog 3)
YBR108W	0,243083151	6,652282249	0,058768141	0,116102014	AIM3	Altered inheritance of mitochondria protein 3
YKL085W	0,243074403	10,3332305	0,00000064	0,00000454	MDH1	Malate dehydrogenase, mitochondrial (EC 1.1.1.37)
YDR506C	0,242941028	5,416692528	0,002198062	0,007007768	GMC1	Putative multicopper oxidase GMC1 (EC 1.-.-.-) (Grand meiotic recombination cluster protein 1)
YNL290W	0,242751908	6,403104277	0,0000221	0,000118244	RFC3	Replication factor C subunit 3 (Replication factor C3) (Activator 1 40 kDa subunit)
YBR251W	0,242705942	6,43707895	0,00000296	0,0000186	MRPS5	37S ribosomal protein S5, mitochondrial (Mitochondrial small ribosomal subunit protein uS5m)
YIL109C	0,242504513	7,97472668	0,000232128	0,000993394	SEC24	Protein transport protein SEC24 (Abnormal nuclear morphology 1)
YFR051C	0,242224865	7,53847635	0,007256297	0,020035939	RET2	Coatomer subunit delta (Delta-coat protein) (Delta-COP)
YPL119C	0,242211143	6,803340258	0,00000434	0,0000265	DBP1	ATP-dependent RNA helicase DBP1 (EC 3.6.4.13) (DEAD box protein 1) (Helicase CA1)
YGR043C	0,241303177	9,2387414	0,00000521	0,0000312	NQM1	Transaldolase NQM1 (EC 2.2.1.2) (Non-quiescent mutant protein 1)
YMR086W	0,241161818	7,04151319	0,11076629	0,194074146	SEG1	Eisosome protein SEG1 (Stability of eisosomes guaranteed protein 1)
YPR158C-D	0,241134325	3,79208488	0,071451681	0,135821039	TY1B-PR3	Transposon Ty1-PR3 Gag-Pol polyprotein (Gag-Pol-p199) (TY1A-TY1B) (Transposon Ty1 TYA-TYB polyprotein) (p190) [Cleaved into: Capsid protein (CA) (Gag-p45) (p54); Ty1 protease (PR) (EC 3.4.23.-) (Pol-p20) (p23); Integrase (IN) (Pol-p71) (p84) (p90); Reverse transcriptase/ribonuclease H (RT) (RT-RH) (EC 2.7.7.49) (EC 2.7.7.7) (EC 3.1.26.4) (Pol-p63) (p60)]
YBR037C	0,241017687	6,881878596	0,00347671	0,01053134	SCO1	Protein SCO1, mitochondrial
YKL185W	0,240964193	7,587058967	0,00058309	0,002212278	ASH1	Transcriptional regulatory protein ASH1 (Daughter cells HO repressor protein)
YCL035C	0,240754757	9,186185702	0,0000488	0,000244008	GRX1	Glutaredoxin-1 (Glutathione-dependent oxidoreductase 1)
YHR112C	0,24044696	6,92349363	0,00000275	0,0000174	0	Uncharacterized trans-sulfuration enzyme YHR112C
YDL216C	0,240429614	5,573308296	0,000102908	0,00047631	RRI1	COP9 signalosome complex subunit 5 (EC 3.4.-.-)
YNL191W	0,240002345	5,819607116	0,0000385	0,000196793	DUG3	Probable glutamine amidotransferase DUG3 (Deficient in utilization of glutathione protein 3) (GSH degradosomal complex subunit DUG3)
YDR126W	0,239574643	5,087473026	0,000571681	0,002176339	SWF1	Palmitoyltransferase SWF1 (EC 2.3.1.225) (Spore wall formation protein 1)
YDL085W	0,239535534	8,847677715	0,0000496	0,000247684	NDE2	External NADH-ubiquinone oxidoreductase 2, mitochondrial (EC 1.6.5.9) (External NADH dehydrogenase 2)
YMR322C	0,2392195	3,261848011	0,033512333	0,073404274	SNO4	Probable glutathione-independent glyoxalase SNO4 (EC 4.2.1.130) (Glyoxalase 3 homolog 4) (Heat shock protein 34) (SNZ proximal open reading frame 4)
YNR040W	0,238741086	5,242123991	0,0000522	0,000258616	0	Uncharacterized protein YNR040W
YLR446W	0,238404819	4,715111221	0,004388767	0,01290449	0	Putative hexokinase YLR446W (EC 2.7.1.1)
YJR103W	0,238290356	8,113362385	0,0000018	0,0000118	URA8	CTP synthase 2 (EC 6.3.4.2) (CTP synthetase 2) (UTP--ammonia ligase 2)
YGL197W	0,238216433	7,659168792	0,026933225	0,061171298	MDS3	Negative regulator of sporulation MDS3 (MCK1 dosage suppressor 3)
YOL096C	0,237890397	6,037664149	0,000134888	0,000608782	COQ3	Ubiquinone biosynthesis O-methyltransferase, mitochondrial (3,4-dihydroxy-5-hexaprenylbenzoate methyltransferase) (DHHB methyltransferase) (DHHB-MT) (DHHB-MTase) (3-demethylubiquinol 3-O-methyltransferase) (EC 2.1.1.64) (3-demethylubiquinone-6 3-O-methyltransferase) (Hexaprenyldihydroxybenzoate methyltransferase) (Polyprenyldihydroxybenzoate methyltransferase) (EC 2.1.1.114)
YIL037C	0,237862552	2,363760626	0,104857844	0,185744978	PRM2	Pheromone-regulated membrane protein 2
YKL091C	0,237856694	7,58080682	0,0000458	0,000230858	0	CRAL-TRIO domain-containing protein YKL091C
YMR277W	0,237562495	6,711269335	0,003394631	0,010321663	FCP1	RNA polymerase II subunit A C-terminal domain phosphatase (EC 3.1.3.16) (CTD phosphatase FCP1)
YDR047W	0,237554039	7,705963423	0,000000167	0,00000133	HEM12	Uroporphyrinogen decarboxylase (UPD) (URO-D) (EC 4.1.1.37)
YLR234W	0,237344464	3,357998609	0,171306299	0,274549371	TOP3	DNA topoisomerase 3 (EC 5.6.2.1) (DNA topoisomerase III)
YER083C	0,237209254	6,482907322	0,06997311	0,13346195	GET2	Golgi to ER traffic protein 2 (Guided entry of tail-anchored proteins 2) (Hydroxyurea resistance protein 2) (Required for meiotic nuclear division protein 7)
YIL042C	0,237114076	6,226606145	0,011937024	0,031038473	PKP1	[Pyruvate dehydrogenase (acetyl-transferring)] kinase 1, mitochondrial (PDK 1) (Pyruvate dehydrogenase kinase 1) (EC 2.7.11.2) (Protein kinase of PDH protein 1) (Pyruvate dehydrogenase complex kinase 1) (PDC kinase 1) ([Pyruvate dehydrogenase [lipoamide]] kinase 1)
YFL042C	0,237049386	7,42581641	0,001021078	0,003592634	LAM5	Membrane-anchored lipid-binding protein LAM5 (Lipid transfer at contact site protein 2) (Lipid transfer protein anchored at membrane contact sites 1)
YDR254W	0,236613223	4,535266772	0,00489707	0,014294356	CHL4	Inner kinetochore subunit CHL4 (CENP-N homolog) (Chromosome loss protein 4) (Chromosome transmission fidelity protein 17) (Constitutive centromere-associated network protein CHL4) (Minichromosome maintenance protein 17)
YNL011C	0,23620278	5,73462477	0,000000621	0,00000442	0	Uncharacterized protein YNL011C
YGR204W	0,236197055	8,971742035	0,00476066	0,013910635	ADE3	C-1-tetrahydrofolate synthase, cytoplasmic (C1-THF synthase) [Includes: Methylenetetrahydrofolate dehydrogenase (EC 1.5.1.5); Methenyltetrahydrofolate cyclohydrolase (EC 3.5.4.9); Formyltetrahydrofolate synthetase (EC 6.3.4.3)]
YJR108W	0,235844545	2,534361574	0,062211104	0,120998336	ABM1	Aberrant microtubules protein 1
YDR188W	0,235507295	8,39820892	0,000317733	0,001313904	CCT6	T-complex protein 1 subunit zeta (TCP-1-zeta) (CCT-zeta)
YBR062C	0,235443829	6,356990317	0,0000106	0,0000604	0	Uncharacterized RING finger protein YBR062C
YLR128W	0,235340366	5,247297075	0,000113701	0,000521113	DCN1	Defective in cullin neddylation protein 1
YNL115C	0,23502592	9,047047459	0,000163711	0,00072665	0	Uncharacterized vacuolar membrane protein YNL115C
YHL024W	0,234947669	6,507337477	0,000122031	0,000556116	RIM4	Meiotic activator RIM4 (Regulator of IME2 protein 4)
YIL006W	0,234622909	5,131423446	0,002956711	0,009138482	YIA6	Mitochondrial nicotinamide adenine dinucleotide transporter 1 (Mitochondrial NAD(+) transporter 1)
YDR122W	0,234617133	7,485740379	0,0000149	0,0000824	KIN1	Serine/threonine protein kinase KIN1 (EC 2.7.11.1)
YJL042W	0,234539308	8,153333342	0,038219282	0,081842282	MHP1	MAP-homologous protein 1
YLR239C	0,234528165	5,844662579	0,00000416	0,0000255	LIP2	Octanoyltransferase, mitochondrial (EC 2.3.1.181) (Lipoate biosynthesis protein) (Lipoate-protein ligase) (Lipoyl ligase) (Lipoyl/octanoyl transferase) (Octanoyl-[acyl-carrier-protein]-protein N-octanoyltransferase)
YLR018C	0,234083825	6,371082453	0,000284486	0,001192042	POM34	Nucleoporin POM34 (Nuclear pore protein POM34) (Pore membrane protein POM34)
YGR147C	0,233842269	6,960088476	0,00000576	0,0000343	NAT2	Putative N-terminal acetyltransferase 2 (EC 2.3.1.-) (Amino-terminal, alpha-amino, acetyltransferase 2)
YIL156W-B	0,233578948	6,447478339	0,006565786	0,018373082	0	Uncharacterized protein YIL156W-B
YPL076W	0,2335254	4,265186644	0,011900733	0,030958436	GPI2	Phosphatidylinositol N-acetylglucosaminyltransferase GPI2 subunit (GPI-GlcNAc transferase complex subunit GPI2) (GPI-GnT subunit GPI2) (EC 2.4.1.198)
YFL010C	0,233459429	7,251664596	0,0005006	0,001943932	WWM1	WW domain-containing protein WWM1 (WW domain-containing protein interacting with metacaspase)
YLR348C	0,233406601	7,845704447	0,000947629	0,003372214	DIC1	Mitochondrial dicarboxylate transporter (DTP) (Dicarboxylate carrier 1)
YNR027W	0,233376216	5,344047056	0,009233736	0,024683331	BUD17	Putative pyridoxal kinase BUD17 (EC 2.7.1.35) (Bud site selection protein 17)
YPR084W	0,233368391	5,711410775	0,001557902	0,005167812	0	Uncharacterized protein YPR084W
YJR069C	0,23299808	5,779179759	0,020464217	0,048972927	HAM1	Inosine triphosphate pyrophosphatase (ITPase) (Inosine triphosphatase) (EC 3.6.1.9) (Hydroxylaminopurine sensitivity protein 1) (Non-canonical purine NTP pyrophosphatase) (Non-standard purine NTP pyrophosphatase) (Nucleoside-triphosphate diphosphatase) (Nucleoside-triphosphate pyrophosphatase) (NTPase)
YFR055W	0,232929798	5,738494633	0,010584864	0,027831705	IRC7	Putative cystathionine beta-lyase (CBL) (EC 4.4.1.13) (Beta-cystathionase) (Cysteine lyase) (Cysteine-S-conjugate beta-lyase) (Increased recombination centers protein 7)
YOR379C	0,232889219	1,75609617	0,312934986	0,437517215	#NV	#NV
YAL028W	0,232429866	5,56121879	0,00033261	0,001368885	FRT2	Protein HPH2 (Functionally related to TCP1 protein 2) (High pH protein 2)
YAL030W	0,232095901	7,080911649	0,060292232	0,118149601	SNC1	Synaptobrevin homolog 1
YBL091C-A	0,23166813	5,651449047	0,000424919	0,001689752	SCS22	Vesicle-associated membrane protein-associated protein SCS22 (VAMP-associated protein SCS22) (VAP homolog 2)
YGR053C	0,231550505	5,322945784	0,008500886	0,022977152	0	Uncharacterized protein YGR053C
YNL056W	0,231330745	6,024366817	0,000231553	0,000991689	OCA2	Tyrosine-protein phosphatase-like protein OCA2 (Oxidant-induced cell-cycle arrest protein 2)
YGL166W	0,231260229	6,675214831	0,0000289	0,000151309	CUP2	Transcriptional activator protein CUP2 (Copper-fist transcription factor)
YHR087W	0,231214571	9,248427088	0,002381247	0,007504334	RTC3	Restriction of telomere capping protein 3
YBR302C	0,230874604	1,6223704	0,333429295	0,459310318	COS2	Protein COS2
YMR040W	0,22983102	4,925761406	0,007316522	0,020162598	YET2	Endoplasmic reticulum transmembrane protein 2
YHL006C	0,229584469	4,324755195	0,015966804	0,039645369	SHU1	Suppressor of HU sensitivity involved in recombination protein 1
YKL086W	0,229568534	3,895782769	0,031228935	0,06922106	SRX1	Sulfiredoxin (EC 1.8.98.2) (Sulphiredoxin)
YDR476C	0,228935725	7,485027501	0,223986199	0,338782894	0	Uncharacterized protein YDR476C
YGR132C	0,228799179	8,451926127	0,000197536	0,000855787	PHB1	Prohibitin-1
YER058W	0,2282739	5,202721359	0,001002519	0,003537915	PET117	Protein PET117, mitochondrial
YGL093W	0,228083753	6,2958317	0,000196185	0,000851904	SPC105	Spindle pole body component SPC105 (105 kDa spindle pole component protein)
YDR493W	0,22779444	5,047768277	0,001455149	0,004872753	MZM1	Mitochondrial zinc maintenance protein 1, mitochondrial (Altered inheritance of mitochondria protein 8) (Found in mitochondrial proteome protein 36)
YPR007C	0,22777357	4,968636294	0,001336321	0,004511997	REC8	Meiotic recombination protein REC8 (Cohesin REC8) (Sporulation protein 69)
YDR461C-A	0,227375827	6,438472568	0,009727589	0,025868112	0	Uncharacterized protein YDR461C-A
YGR066C	0,227356825	4,871188153	0,001772971	0,005775259	0	Uncharacterized protein YGR066C
YDR079C-A	0,226981586	4,338356711	0,143748258	0,238648308	TFB5	General transcription and DNA repair factor IIH subunit TFB5 (TFIIH subunit TFB5) (RNA polymerase II transcription factor B subunit 5)
YBR201W	0,226861617	5,541331188	0,005169761	0,014989107	DER1	Degradation in the endoplasmic reticulum protein 1
YMR094W	0,226311854	3,507822909	0,079355894	0,147894119	CTF13	Centromere DNA-binding protein complex CBF3 subunit C (Chromosome transmission fidelity protein 13) (Kinetochore protein CTF13)
YPR172W	0,226174745	6,479333801	0,007388157	0,020310203	0	Pyridoxamine 5'-phosphate oxidase homolog (PNP/PMP oxidase homolog) (PNPOx homolog)
YEL020C	0,226035497	6,572097823	0,000000911	0,00000632	0	Putative 2-hydroxyacyl-CoA lyase (EC 4.1.-.-)
YER175C	0,225847367	8,09257062	0,0000105	0,0000603	TMT1	Trans-aconitate 3-methyltransferase (EC 2.1.1.145)
YDR143C	0,225712463	6,311910101	0,027737858	0,062659754	SAN1	Protein SAN1
YPL141C	0,225431936	7,157375067	0,00000288	0,0000182	FRK1	Fatty acyl-CoA synthetase and RNA processing-associated kinase 1 (EC 2.7.11.1)
YMR272C	0,225231531	9,012276842	0,0000617	0,000300629	SCS7	Ceramide very long chain fatty acid hydroxylase SCS7 (Ceramide VLCFA hydroxylase SCS7) (4-hydroxysphinganine ceramide fatty acyl 2-hydroxylase SCS7) (EC 1.14.18.6) (Dihydroceramide fatty acyl 2-hydroxylase SCS7) (EC 1.14.18.7) (Sphingolipid alpha-hydroxylase) (Suppressor of calcium sensitivity 7)
YGL226W	0,225086651	5,135073053	0,000403109	0,001613299	MTC3	Maintenance of telomere capping protein 3, mitochondrial
YCR069W	0,224958832	8,036707597	0,000221553	0,000951035	CPR4	Peptidyl-prolyl cis-trans isomerase CPR4 (PPIase CPR4) (EC 5.2.1.8) (Rotamase)
YHR018C	0,22491197	7,641353302	0,00000426	0,0000261	ARG4	Argininosuccinate lyase (ASAL) (EC 4.3.2.1) (Arginosuccinase)
YOL164W	0,224138614	5,779547297	0,000704206	0,002606676	BDS1	Alkyl/aryl-sulfatase BDS1 (EC 3.1.6.-) (Bacterially-derived sulfatase 1)
YMR152W	0,224087582	7,019067069	0,00000177	0,0000116	YIM1	Protein YIM1
YPL246C	0,224077359	6,355800386	0,196328654	0,305418247	RBD2	Rhomboid protein 2 (EC 3.4.21.-)
YMR166C	0,22404916	5,229794459	0,002920375	0,009040602	0	Uncharacterized mitochondrial carrier YMR166C
YIL059C	0,223637358	5,755044229	0,000179598	0,000788408	0	Uncharacterized protein YIL059C
YLR214W	0,223592801	8,743526596	0,003409244	0,010354888	FRE1	Ferric/cupric reductase transmembrane component 1 (EC 1.16.1.9) (Ferric-chelate reductase 1)
YJR027W	0,223514902	3,139768204	0,155328653	0,252763307	TY1B-JR1	Transposon Ty1-JR1 Gag-Pol polyprotein (Gag-Pol-p199) (TY1A-TY1B) (Transposon Ty1 TYA-TYB polyprotein) (p190) [Cleaved into: Capsid protein (CA) (Gag-p45) (p54); Ty1 protease (PR) (EC 3.4.23.-) (Pol-p20) (p23); Integrase (IN) (Pol-p71) (p84) (p90); Reverse transcriptase/ribonuclease H (RT) (RT-RH) (EC 2.7.7.49) (EC 2.7.7.7) (EC 3.1.26.4) (Pol-p63) (p60)]
YOR217W	0,223415101	6,818222888	0,000275624	0,001157232	RFC1	Replication factor C subunit 1 (Replication factor C1) (Activator 1 95 kDa subunit) (Cell division control protein 44)
YDR480W	0,223253562	5,285091555	0,002755419	0,008582429	DIG2	Down-regulator of invasive growth 2 (Regulator of STE12 protein 2) (Regulator of sterile twelve 2)
YGL071W	0,223232753	7,423346579	0,008565343	0,023094369	AFT1	Iron-regulated transcriptional activator AFT1 (Activator of iron transcription protein 1)
YLR011W	0,222768545	5,469272488	0,0000149	0,0000825	LOT6	NAD(P)H-dependent FMN reductase LOT6 (FMN reductase LOT6) (EC 1.5.1.39) (Azoreductase LOT6) (FMN reductase [NAD(P)H]) (Low temperature response protein 6)
YDL080C	0,222361409	6,142274519	0,00000706	0,0000414	THI3	Thiamine metabolism regulatory protein THI3 (EC 4.1.1.72) (Keto isocaproate decarboxylase 1) (Thiamine pyrophosphate-dependent 2-oxo-acid decarboxylase) (2ODC)
YGR178C	0,222176703	8,400309939	0,0000004	0,00000296	PBP1	PAB1-binding protein 1
YDR034C-D	0,222135268	4,48149218	0,066426223	0,127912593	TY2B-DR1	Transposon Ty2-DR1 Gag-Pol polyprotein (TY2A-TY2B) (Transposon Ty2 TYA-TYB polyprotein) (Transposon Ty917 protein A) [Cleaved into: Capsid protein (CA); Ty2 protease (PR) (EC 3.4.23.-); Integrase (IN); Reverse transcriptase/ribonuclease H (RT) (RT-RH) (EC 2.7.7.49) (EC 2.7.7.7) (EC 3.1.26.4)]
YKR012C	0,219886969	2,98350497	0,111488225	0,195095713	#NV	#NV
YGR194C	0,219714262	7,556913779	0,000130419	0,000589561	XKS1	Xylulose kinase (Xylulokinase) (EC 2.7.1.17)
YGL251C	0,219683724	4,04827538	0,006552233	0,018348503	HFM1	ATP-dependent DNA helicase MER3 (EC 3.6.4.12) (Protein HFM1)
YKL140W	0,219613022	7,255396658	0,000000439	0,00000321	TGL1	Sterol esterase TGL1 (EC 3.1.1.13) (Triglyceride lipase-cholesterol esterase 1)
YCR045W-A	0,219359306	3,152894906	0,185905867	0,292278977	#NV	#NV
YKL164C	0,219313627	9,00092559	0,012418457	0,032111969	PIR1	Cell wall mannoprotein PIR1 (Covalently-linked cell wall protein 6) (Protein with internal repeats 1)
YGR153W	0,219229702	3,121372533	0,175256916	0,279525577	0	Uncharacterized protein YGR153W
YKR051W	0,219212685	6,189710484	0,0000125	0,0000701	0	Transmembrane protein 184 homolog YKR051W
YNL092W	0,218820015	4,715140606	0,018106919	0,044159192	0	Carnosine N-methyltransferase (EC 2.1.1.22)
YLR028C	0,218787818	9,208932625	0,00000302	0,000019	ADE16	Bifunctional purine biosynthesis protein ADE16 [Includes: Phosphoribosylaminoimidazolecarboxamide formyltransferase (EC 2.1.2.3) (5-aminoimidazole-4-carboxamide ribonucleotide formyltransferase) (AICAR transformylase); IMP cyclohydrolase (EC 3.5.4.10) (ATIC) (IMP synthase) (Inosinicase)]
YDR251W	0,218622351	7,599305392	0,0000411	0,00020993	PAM1	Protein PAM1
YJL173C	0,218456436	6,246557319	0,012246216	0,031724984	RFA3	Replication factor A protein 3 (RF-A) (Replication protein A 13 kDa subunit)
YLR423C	0,218234286	5,743893368	0,0000705	0,000338102	ATG17	Autophagy-related protein 17
YGL049C	0,217975532	6,95021345	0,0000301	0,000157036	TIF4632	Eukaryotic initiation factor 4F subunit p130 (eIF-4F p130) (eIF4F p130) (eIF4G2) (mRNA cap-binding protein complex subunit p130)
YML119W	0,217930459	6,497377082	0,000275753	0,001157232	0	Uncharacterized protein YML119W
YGL191W	0,217777917	9,343392448	0,000262146	0,001108352	COX13	Cytochrome c oxidase subunit 6A, mitochondrial (EC 1.9.3.1) (Cytochrome c oxidase polypeptide VIa)
YML129C	0,217604269	6,852267755	0,001082063	0,003769338	COX14	Cytochrome c oxidase assembly protein COX14
YOR109W	0,21758385	6,642096249	0,0079918	0,021788416	INP53	Polyphosphatidylinositol phosphatase INP53 (Suppressor of PMA1 protein 2) (Synaptojanin-like protein 3) [Includes: SAC1-like phosphoinositide phosphatase (EC 3.1.3.-); Phosphatidylinositol 4,5-bisphosphate 5-phosphatase (EC 3.1.3.36)]
YDL008W	0,217566803	5,37707333	0,00601034	0,017108461	APC11	Anaphase-promoting complex subunit 11 (EC 6.3.2.-)
YOR159C	0,217440512	5,479330123	0,008054322	0,021926954	SME1	Small nuclear ribonucleoprotein E (snRNP-E) (Sm protein E) (Sm-E) (SmE)
YLR079W	0,21720399	7,389695529	0,001193072	0,004095216	SIC1	Protein SIC1 (CDK inhibitor p40)
YDR388W	0,217134815	8,413784207	0,007033252	0,01948226	RVS167	Reduced viability upon starvation protein 167
YLR015W	0,216943307	5,643549438	0,000235061	0,001004416	BRE2	COMPASS component BRE2 (Brefeldin-A sensitivity protein 2) (Complex proteins associated with SET1 protein BRE2) (Set1C component BRE2)
YMR179W	0,216540432	5,338353892	0,013711832	0,034910187	SPT21	Protein SPT21
YAR019C	0,216177372	5,59370854	0,000484881	0,001889421	CDC15	Cell division control protein 15 (EC 2.7.11.1)
YHL018W	0,215975592	2,290985254	0,217932662	0,331199393	0	Putative pterin-4-alpha-carbinolamine dehydratase (PHS) (EC 4.2.1.96) (4-alpha-hydroxy-tetrahydropterin dehydratase) (Pterin carbinolamine dehydratase) (PCD)
YDL181W	0,215887165	7,964535664	0,00000639	0,0000378	INH1	ATPase inhibitor, mitochondrial (ATP synthase F1 subunit epsilon)
YNL143C	0,215606713	2,785511651	0,206108392	0,317380941	0	Uncharacterized membrane protein YNL143C
YOR101W	0,215446578	6,242092512	0,00000585	0,0000348	RAS1	Ras-like protein 1
YNR019W	0,214661274	6,877535007	0,087665703	0,160245148	ARE2	Sterol O-acyltransferase 2 (EC 2.3.1.26) (Sterol-ester synthase 2)
YER087W	0,213523773	6,028981298	0,00000074	0,0000052	AIM10	Probable proline--tRNA ligase, mitochondrial (EC 6.1.1.15) (Altered inheritance rate of mitochondria protein 10) (Prolyl-tRNA synthetase) (ProRS)
YHR154W	0,213385216	5,672326037	0,053241501	0,107112063	RTT107	Regulator of Ty1 transposition protein 107 (Establishes silent chromatin protein 4)
YAL067C	0,213229678	3,422002937	0,135597277	0,227702123	SEO1	Probable transporter SEO1
YHL032C	0,212831805	9,025984524	0,053296917	0,107185175	GUT1	Glycerol kinase (GK) (Glycerokinase) (EC 2.7.1.30) (ATP:glycerol 3-phosphotransferase)
YBR239C	0,212693755	5,092120333	0,005196171	0,015042393	ERT1	Transcription activator of gluconeogenesis ERT1 (Ethanol regulator of translation 1)
YBR287W	0,212532792	7,685215241	0,0000214	0,00011509	0	Uncharacterized transporter YBR287W
YOR160W	0,212335997	6,030122071	0,000741476	0,00271778	MTR10	mRNA transport regulator MTR10
YIL164C	0,212327073	5,028240762	0,000550856	0,00210562	NIT1	Putative nitrilase-like protein NIT1
YPL132W	0,210710778	5,59561699	0,0000866	0,000409117	COX11	Cytochrome c oxidase assembly protein COX11, mitochondrial
YDL101C	0,210659226	5,347231152	0,025930377	0,059349406	DUN1	DNA damage response protein kinase DUN1 (EC 2.7.11.1)
YIL098C	0,210561679	5,621336331	0,000750389	0,002745075	FMC1	ATP synthase assembly factor FMC1, mitochondrial (Formation of mitochondrial complexes protein 1)
YML053C	0,210407429	5,615670464	0,000803972	0,002916412	0	Uncharacterized protein YML053C
YJL092W	0,21016336	6,052494468	0,000793952	0,002881923	SRS2	ATP-dependent DNA helicase SRS2 (EC 3.6.4.12)
YDR247W	0,21009373	6,554886106	0,002022032	0,006492456	VHS1	Serine/threonine-protein kinase VHS1 (EC 2.7.11.1) (Viable in a HAL3 SIT4 background protein 1)
YOR020C	0,209961678	8,845702111	0,001186031	0,004073537	HSP10	10 kDa heat shock protein, mitochondrial (HSP10) (10 kDa chaperonin)
YPL015C	0,209751468	6,933158786	0,022238215	0,052261201	HST2	NAD-dependent protein deacetylase HST2 (EC 3.5.1.-) (Homologous to SIR2 protein 2) (Regulatory protein SIR2 homolog 2)
YMR059W	0,209620335	4,167027058	0,015844695	0,039359566	SEN15	tRNA-splicing endonuclease subunit SEN15 (Splicing endonuclease of 15 kDa) (tRNA-intron endonuclease SEN15)
YGR080W	0,209324255	6,95924018	0,000244453	0,001039806	TWF1	Twinfilin-1 (Twinfilin-A)
YJR039W	0,209133353	6,991298192	0,00000325	0,0000203	0	Uncharacterized protein YJR039W
YML013W	0,208888355	7,308143007	0,110478203	0,193629763	UBX2	UBX domain-containing protein 2 (Secretion lowering protein 1)
YLR181C	0,208440359	6,406350158	0,001142257	0,003947321	VTA1	Vacuolar protein sorting-associated protein VTA1 (VPS20-associated protein 1)
YBR185C	0,208293773	5,962853443	0,000138093	0,00062175	MBA1	Inner membrane mitoribosome receptor MBA1, mitochondrial (Multi-copy bypass of AFG3 protein)
YNL100W	0,20810511	7,470742635	0,0000655	0,000317991	MIC27	MICOS complex subunit MIC27 (Altered inheritance of mitochondria protein 37) (Mitochondrial contact site complex 27 kDa subunit)
YMR289W	0,208104045	6,118476999	0,001433248	0,004810884	ABZ2	Aminodeoxychorismate lyase (EC 4.1.3.38) (4-amino-4-deoxychorismate lyase) (ADC lyase) (ADCL)
YER149C	0,207965529	5,414858477	0,005796399	0,016583485	PEA2	Protein PEA2 (Protein PPF2)
YER134C	0,207750991	6,327192509	0,00000287	0,0000181	0	Putative magnesium-dependent phosphatase YER134C (EC 3.1.3.48)
YHR057C	0,207703114	7,292059451	0,003034935	0,009349398	CPR2	Peptidyl-prolyl cis-trans isomerase B (PPIase B) (EC 5.2.1.8) (Cyclophilin B) (Cyclophilin-related protein) (Rotamase B)
YBL025W	0,206887884	4,40503362	0,010413897	0,027433516	RRN10	RNA polymerase I-specific transcription initiation factor RRN10
YJL060W	0,206805029	5,91480751	0,028960634	0,064936074	BNA3	Probable kynurenine--oxoglutarate transaminase BNA3 (EC 2.6.1.7) (Biosynthesis of nicotinic acid protein 3) (Kynurenine aminotransferase)
YCL005W-A	0,206389614	6,780255658	0,000304401	0,001267922	VMA9	V-type proton ATPase subunit e (V-ATPase subunit e) (Low dye-binding protein 10) (Vacuolar proton pump subunit e)
YBL039W-B	0,206271591	4,368171851	0,041134119	0,08689196	0	Uncharacterized protein YBL039W-B
YAL022C	0,20623013	7,213046781	0,0000694	0,000333726	FUN26	Nucleoside transporter FUN26
YDL189W	0,205583644	6,578340611	0,000744753	0,002726234	RBS1	RNA-binding suppressor of PAS kinase protein 1
YOL087C	0,205524446	7,691236854	0,0000676	0,000326481	0	Uncharacterized WD repeat-containing protein YOL087C
YJL066C	0,205404241	8,176238762	0,000418682	0,001668492	MPM1	Mitochondrial peculiar membrane protein 1
YDR204W	0,205386261	7,700902659	0,000111547	0,000512498	COQ4	Ubiquinone biosynthesis protein COQ4, mitochondrial (Coenzyme Q biosynthesis protein 4)
YIL012W	0,204924959	2,73167437	0,120805525	0,208031335	0	Uncharacterized protein YIL012W
YLR114C	0,204863678	7,300287104	0,001072159	0,003738069	AVL9	Late secretory pathway protein AVL9 (APL2 VPS1 synthetic lethal protein 9)
YPR200C	0,204634504	2,688929919	0,177832217	0,28259028	ARR2	Arsenical-resistance protein 2
YLL013C	0,204605544	5,82783675	0,000389831	0,001564613	PUF3	mRNA-binding protein PUF3 (Pumilio homology domain family member 3)
YBR218C	0,204575454	8,660257887	0,006985701	0,019364901	PYC2	Pyruvate carboxylase 2 (EC 6.4.1.1) (Pyruvic carboxylase 2) (PCB 2)
YLL026W	0,204322076	11,49882537	0,000670402	0,002491395	HSP104	Heat shock protein 104 (Protein aggregation-remodeling factor HSP104)
YOL015W	0,204285514	4,765401202	0,001675326	0,005482619	IRC10	Uncharacterized protein IRC10 (Increased recombination centers protein 10)
YLR386W	0,204275994	6,387088906	0,000017	0,0000931	VAC14	Vacuole morphology and inheritance protein 14 (Swollen vacuole phenotype 2 protein)
YOR192C-B	0,204172354	2,664967481	0,351843328	0,478341387	TY2B-OR1	Transposon Ty2-OR1 Gag-Pol polyprotein (TY2A-TY2B) (Transposon Ty2 TYA-TYB polyprotein) [Cleaved into: Capsid protein (CA); Ty2 protease (PR) (EC 3.4.23.-); Integrase (IN); Reverse transcriptase/ribonuclease H (RT) (RT-RH) (EC 2.7.7.49) (EC 2.7.7.7) (EC 3.1.26.4)]
YLR116W	0,203921471	5,718028977	0,087819672	0,160370081	MSL5	Branchpoint-bridging protein (Mud synthetic-lethal 5 protein) (Splicing factor 1) (Zinc finger protein BBP)
YLR190W	0,203858864	7,271093862	0,000333983	0,001372823	MMR1	Mitochondrial MYO2 receptor-related protein 1
YLR389C	0,203589511	7,182158921	0,000514247	0,001984583	STE23	A-factor-processing enzyme (EC 3.4.24.-) (Insulin-degrading enzyme homolog)
YGR210C	0,203500643	7,052331731	0,072428056	0,137212827	0	Uncharacterized GTP-binding protein YGR210C
YDR468C	0,203101712	6,735736593	0,003781175	0,011301288	TLG1	t-SNARE affecting a late Golgi compartment protein 1 (Syntaxin TLG1)
YOL147C	0,202785999	6,677773774	0,0000467	0,000234836	PEX11	Peroxisomal membrane protein PMP27 (Peroxin-11)
YER057C	0,202494962	7,679637119	0,00014836	0,000664249	HMF1	Protein HMF1 (High dosage growth inhibitor) (Homologous mitochondrial matrix factor 1)
YGR258C	0,202207117	6,760499901	0,0000634	0,000308355	RAD2	DNA repair protein RAD2 (EC 3.1.-.-)
YDR424C	0,202144261	6,11361546	0,06761648	0,129759905	DYN2	Dynein light chain 1, cytoplasmic
YDL085C-A	0,201779038	5,204660169	0,073066793	0,138189938	0	SERF-like protein YDL085C-A
YIL134W	0,201357102	3,83100937	0,089304661	0,162764479	FLX1	Mitochondrial FAD carrier protein FLX1
YCL064C	0,200743765	9,815794446	0,000408061	0,001630795	CHA1	Catabolic L-serine/threonine dehydratase [Includes: L-serine dehydratase (EC 4.3.1.17) (L-serine deaminase); L-threonine dehydratase (EC 4.3.1.19) (L-threonine deaminase)]
YMR174C	0,200156008	8,901573078	0,000503619	0,001952957	PAI3	Protease A inhibitor 3 (Proteinase inhibitor I(A)3) (Proteinase yscA-inhibitor) (Saccharopepsin inhibitor)
YBR111C	0,200101697	7,922925177	0,002588112	0,008101729	YSA1	ADP-ribose pyrophosphatase (EC 3.6.1.13) (ADP-ribose diphosphatase) (ADP-ribose phosphohydrolase) (Adenosine diphosphoribose pyrophosphatase) (ADPR-PPase)
YNL065W	0,200083087	5,234212447	0,036135068	0,078123488	AQR1	Probable transporter AQR1
YGL150C	0,200050005	7,555944531	0,002964568	0,009157728	INO80	Chromatin-remodeling ATPase INO80 (EC 3.6.4.-) (Inositol-requiring protein 80)
YBR270C	0,199965644	5,926209427	0,0000935	0,000436878	BIT2	Probable target of rapamycin complex 2 subunit BIT2 (TORC2 subunit BIT2) (Binding partner of TOR2 protein 2)
YHL028W	0,199963619	7,179376244	0,001026218	0,003606203	WSC4	Cell wall integrity and stress response component 4
YIR006C	0,199883369	7,931424065	0,07505162	0,141340686	PAN1	Actin cytoskeleton-regulatory complex protein PAN1 (Mitochondrial distribution of proteins protein 3)
YDR116C	0,19983176	6,388515849	0,000266178	0,001122864	MRPL1	54S ribosomal protein L1, mitochondrial (Mitochondrial large ribosomal subunit protein uL1m)
YNL144C	0,199458378	7,916923623	0,000366846	0,001484021	0	Uncharacterized protein YNL144C
YER163C	0,19937539	6,325418415	0,00017302	0,000763706	GCG1	Glutathione-specific gamma-glutamylcyclotransferase (Gamma-GCG) (EC 4.3.2.7)
YGR191W	0,199201721	7,523066003	0,000965297	0,003430741	HIP1	Histidine permease
YNL304W	0,199042221	4,930858933	0,014667246	0,036874835	YPT11	GTP-binding protein YPT11 (Rab GTPase YPT11)
YIL034C	0,199040571	7,230264474	0,018802235	0,045599756	CAP2	F-actin-capping protein subunit beta
YGR144W	0,198456757	6,327556234	0,000590415	0,002231029	THI4	Thiamine thiazole synthase (EC 2.4.2.60) (Thiazole biosynthetic enzyme)
YLR241W	0,198432694	7,112277551	0,0000236	0,000126094	CSC1	Calcium permeable stress-gated cation channel 1 (ScCSC1)
YHR214W-A	0,1984315	2,448061587	0,270799552	0,391392586	#NV	#NV
YGR275W	0,19835739	6,106330403	0,002789061	0,008672793	RTT102	Regulator of Ty1 transposition protein 102
YGR077C	0,198346959	6,424920329	0,000052	0,000258376	PEX8	Peroxisomal biogenesis factor 8 (Peroxin-8) (Peroxisomal protein PAS6)
YDR296W	0,197932419	7,153387184	0,000336397	0,001379719	MHR1	Mitochondrial homologous recombination protein 1 (Cross-linked transcription component 1) (Mitochondrial large ribosomal subunit protein mL67)
YGR149W	0,197753883	7,055493577	0,000045	0,000227056	0	Uncharacterized membrane protein YGR149W
YJL141C	0,19742985	7,74955668	0,003237684	0,009892629	YAK1	Dual specificity protein kinase YAK1 (EC 2.7.12.1)
YER101C	0,197315393	6,371615116	0,000512873	0,001982005	AST2	Protein AST2
YDL055C	0,197293513	9,890840554	0,001458758	0,004881929	PSA1	Mannose-1-phosphate guanyltransferase (EC 2.7.7.13) (ATP-mannose-1-phosphate guanylyltransferase) (GDP-mannose pyrophosphorylase) (NDP-hexose pyrophosphorylase)
YOR132W	0,197243833	7,183089868	0,000429174	0,00170426	VPS17	Vacuolar protein sorting-associated protein 17 (Carboxypeptidase Y-deficient protein 21)
YEL059W	0,197074716	3,92292373	0,070843977	0,134848342	HHY1	Hypersensitivity to hygromycin-B protein 1
YJL113W	0,196961616	3,175374006	0,143330568	0,238276469	TY4B-J	Transposon Ty4-J Gag-Pol polyprotein (TY4A-TY4B) (Transposon Ty4 TYA-TYB polyprotein) [Includes: Capsid protein (CA); Ty4 protease (PR) (EC 3.4.23.-); Integrase (IN); Reverse transcriptase/ribonuclease H (RT) (RT-RH) (EC 2.7.7.49) (EC 2.7.7.7) (EC 3.1.26.4)]
YMR278W	0,196674248	6,907338811	0,000722897	0,002663578	PRM15	Phosphoribomutase (PRM) (EC 5.4.2.7) (Phosphoglucomutase 3) (PGM 3)
YBR026C	0,196607508	8,688694223	0,0000311	0,000161811	ETR1	Enoyl-[acyl-carrier-protein] reductase, mitochondrial (EC 1.3.1.104) (2-enoyl thioester reductase) (Mitochondrial respiratory function protein 1)
YGL216W	0,196602655	5,790323256	0,001401031	0,004711187	KIP3	Kinesin-like protein KIP3
YLR088W	0,196562433	6,302349913	0,001540185	0,005120888	GAA1	GPI transamidase component GAA1
YMR276W	0,196297566	7,989303078	0,204167338	0,314909765	DSK2	Ubiquitin domain-containing protein DSK2
YMR258C	0,196260913	7,153730041	0,0000929	0,000435521	ROY1	Non-SCF-type F-box protein ROY1 (Repressor of YPT52)
YNR029C	0,196199286	6,251710317	0,002287724	0,007262555	0	Uncharacterized protein YNR029C
YDR428C	0,196152323	5,33405372	0,019020018	0,046066155	BNA7	Kynurenine formamidase (KFA) (KFase) (EC 3.5.1.9) (Arylformamidase) (Biosynthesis of nicotinic acid protein 7) (N-formylkynurenine formamidase) (FKF)
YMR109W	0,196019598	6,997360327	0,061379654	0,119879137	MYO5	Myosin-5 (Actin-dependent myosin-I MYO5) (Class I unconventional myosin MYO5) (Type I myosin MYO5)
YFL029C	0,195402598	5,963115724	0,000589724	0,002231029	CAK1	Serine/threonine-protein kinase CAK1 (EC 2.7.11.22) (CDK-activating kinase)
YDR358W	0,195074983	7,846075053	0,000159295	0,000708694	GGA1	ADP-ribosylation factor-binding protein GGA1 (Golgi-localized, gamma ear-containing, ARF-binding protein 1)
YGR236C	0,194991213	8,947613649	0,001133144	0,003923068	SPG1	Stationary phase gene 1 protein
YFL005W	0,194966738	7,93782019	0,006215661	0,017577152	SEC4	Ras-related protein SEC4 (Suppressor of RHO3 protein 6)
YBR280C	0,194944303	7,307779873	0,000365613	0,001482236	SAF1	SCF-associated factor 1
YFL037W	0,194615256	8,317367742	0,000598491	0,002257945	TUB2	Tubulin beta chain (Beta-tubulin)
YPL104W	0,194276263	6,16042653	0,000305004	0,001269495	MSD1	Aspartate--tRNA ligase, mitochondrial (EC 6.1.1.12) (Aspartyl-tRNA synthetase) (AspRS)
YAL023C	0,194214604	8,18763125	0,097410335	0,175032673	PMT2	Dolichyl-phosphate-mannose--protein mannosyltransferase 2 (EC 2.4.1.109)
YJR056C	0,193793466	6,122848899	0,000496194	0,001930436	0	Uncharacterized protein YJR056C
YHR192W	0,193756524	6,114691778	0,001464565	0,004898448	LNP1	Endoplasmic reticulum junction formation protein lunapark (ER junction formation factor lunapark)
YGR209C	0,193595881	8,64870041	0,009892515	0,026232204	TRX2	Thioredoxin-2 (Thioredoxin II) (TR-II) (Thioredoxin-1)
YFR003C	0,193287229	6,115751635	0,004638508	0,013589038	YPI1	Type 1 phosphatases regulator YPI1
YNL138W-A	0,193242339	4,894156844	0,00588962	0,016815941	YSF3	RDS3 complex subunit 10 (Splicing factor 3b subunit)
YGL203C	0,192874674	7,431809746	0,000335437	0,001376788	KEX1	Pheromone-processing carboxypeptidase KEX1 (EC 3.4.16.6) (Carboxypeptidase D) (Killer expression defective protein 1)
YMR048W	0,192280284	5,456473718	0,009781829	0,025987752	CSM3	Chromosome segregation in meiosis protein 3
YKL137W	0,192236186	5,923589181	0,084350527	0,15524586	CMC1	COX assembly mitochondrial protein (COX biogenesis factor CMC1) (Cx9C mitochondrial COX assembly protein 1) (Mitochondrial metallochaperone-like protein CMC1)
YPR185W	0,191862142	6,704129365	0,000890717	0,003193962	ATG13	Autophagy-related protein 13
YBR015C	0,191641687	7,267273504	0,085446143	0,15669774	MNN2	Alpha-1,2-mannosyltransferase MNN2 (EC 2.4.1.-) (Calcium resistance and vanadate sensitivity protein 4) (Mannan synthesis protein MNN2)
YPL140C	0,191376511	6,415294767	0,001557977	0,005167812	MKK2	MAP kinase kinase MKK2/SSP33 (EC 2.7.12.2)
YFR016C	0,191322323	7,954611629	0,001193866	0,00409544	0	Uncharacterized protein YFR016C
YKL096W-A	0,191195526	9,379089072	0,043574097	0,09112127	CWP2	Cell wall protein CWP2 (Low pH resistance protein 1)
YOR355W	0,191131903	6,851438177	0,000429118	0,00170426	GDS1	Protein GDS1
YBR176W	0,190873894	5,858185869	0,000838622	0,003030366	ECM31	3-methyl-2-oxobutanoate hydroxymethyltransferase (EC 2.1.2.11) (Extracellular matrix protein 31) (Ketopantoate hydroxymethyltransferase)
YNL128W	0,190828403	3,077261052	0,249441404	0,36758753	TEP1	Probable phosphatidylinositol 3,4,5-trisphosphate 3-phosphatase TEP1 (EC 3.1.3.67)
YOR137C	0,1907409	5,889502454	0,004993068	0,014536812	SIA1	Protein SIA1
YBR024W	0,190352575	6,380640111	0,001484435	0,004959	SCO2	Protein SCO2, mitochondrial
YPR184W	0,190220106	9,652283055	0,000365918	0,001482405	GDB1	Glycogen debranching enzyme (Glycogen debrancher) [Includes: 4-alpha-glucanotransferase (EC 2.4.1.25) (Oligo-1,4-1,4-glucantransferase); Amylo-alpha-1,6-glucosidase (Amylo-1,6-glucosidase) (EC 3.2.1.33) (Dextrin 6-alpha-D-glucosidase)]
YNL051W	0,190153984	5,4470633	0,012963276	0,033336681	COG5	Conserved oligomeric Golgi complex subunit 5 (COG complex subunit 5) (Complexed with DOR1 protein 4) (Component of oligomeric Golgi complex 5)
YKL006C-A	0,190151759	5,110490706	0,078812641	0,147174553	SFT1	Protein transport protein SFT1 (P14)
YCL027W	0,190105563	4,075515832	0,04909173	0,100527124	FUS1	Nuclear fusion protein FUS1
YLR244C	0,190103063	7,950901987	0,000385806	0,001549568	MAP1	Methionine aminopeptidase 1 (MAP 1) (MetAP 1) (EC 3.4.11.18) (Peptidase M 1)
YCR051W	0,189956871	6,803668708	0,004220831	0,012489126	0	Ankyrin repeat-containing protein YCR051W
YLL018C	0,189545351	8,319593132	0,097914679	0,175552833	DPS1	Aspartate--tRNA ligase, cytoplasmic (EC 6.1.1.12) (Aspartyl-tRNA synthetase) (AspRS)
YMR197C	0,189531894	6,89060495	0,000311269	0,001291741	VTI1	t-SNARE VTI1 (Qb-SNARE VTI1) (VPS10-interacting protein 1) (Vesicle transport v-SNARE protein VTI1)
YJR050W	0,189490067	5,648395038	0,002642642	0,008254033	ISY1	Pre-mRNA-splicing factor ISY1 (Interactor of SYF1) (PRP19-associated complex protein 30)
YJR127C	0,188652497	7,578034417	0,007374075	0,020281413	RSF2	Respiration factor 2 (Zinc finger protein ZMS1)
YLR449W	0,188535231	6,763770097	0,002068874	0,006616393	FPR4	FK506-binding protein 4 (EC 5.2.1.8) (Histone proline isomerase) (Peptidyl-prolyl cis-trans isomerase) (PPIase) (Rotamase)
YBL074C	0,188198443	4,451676759	0,110474177	0,193629763	AAR2	A1 cistron-splicing factor AAR2
YCR098C	0,187575467	4,137091391	0,063822167	0,123660951	GIT1	Glycerophosphoinositol transporter 1
YDR304C	0,187513596	8,536392064	0,000782801	0,002846962	CPR5	Peptidyl-prolyl cis-trans isomerase D (PPIase D) (EC 5.2.1.8) (Cyclophilin D) (Rotamase D)
YDL199C	0,187416471	6,543719864	0,035487061	0,077039475	0	Putative metabolite transport protein YDL199C
YER154W	0,187298589	6,662773209	0,144434615	0,239191895	OXA1	Mitochondrial inner membrane protein OXA1 (Cytochrome oxidase biogenesis protein OXA1) (Oxidase assembly protein 1)
YAL049C	0,187288953	7,2015499	0,001597155	0,005280423	AIM2	Protein AIM2 (Altered inheritance rate of mitochondria protein 2)
YHR016C	0,187266365	7,883319936	0,001001713	0,003537792	YSC84	Protein YSC84 (LAS seventeen-binding protein 4) (LAS17-binding protein 4)
YJL001W	0,186930908	7,746627125	0,000598743	0,002257945	PRE3	Proteasome subunit beta type-1 (EC 3.4.25.1) (Macropain subunit PRE3) (Multicatalytic endopeptidase complex subunit PRE3) (Proteasome component PRE3) (Proteinase YSCE subunit PRE3)
YFL031W	0,186835533	8,977139257	0,027711782	0,062635761	HAC1	Transcriptional activator HAC1
YJL016W	0,186750907	8,15946014	0,0000783	0,00037185	0	Uncharacterized protein YJL016W
YHR001W	0,186532581	7,075257546	0,0000242	0,000128916	OSH7	Oxysterol-binding protein homolog 7
YEL058W	0,18638656	8,35215086	0,000434005	0,001719797	PCM1	Phosphoacetylglucosamine mutase (PAGM) (EC 5.4.2.3) (Acetylglucosamine phosphomutase) (N-acetylglucosamine-phosphate mutase) (PGM-complementing protein 1)
YML051W	0,186365132	6,668100701	0,000311728	0,001292695	GAL80	Galactose/lactose metabolism regulatory protein GAL80
YCL002C	0,186305332	4,872290766	0,045703889	0,094659105	0	Putative uncharacterized protein YCL002C
YDR371W	0,186212677	5,21678685	0,012145463	0,031522105	CTS2	Sporulation-specific chitinase 2 (EC 3.2.1.14)
YPR002W	0,186159837	9,101864683	0,0000587	0,000286654	PDH1	Probable 2-methylcitrate dehydratase (2-MC dehydratase) (EC 4.2.1.79) ((2S,3S)-2-methylcitrate dehydratase)
YDR261C	0,186108401	6,283428893	0,027583326	0,062370506	EXG2	Glucan 1,3-beta-glucosidase 2 (EC 3.2.1.58) (Exo-1,3-beta-glucanase 2)
YMR196W	0,185981499	8,94417729	0,000234962	0,001004416	0	Uncharacterized protein YMR196W
YGL194C-A	0,185483389	4,009140117	0,079443282	0,147958833	0	Uncharacterized protein YGL194C-A
YMR178W	0,185251254	6,742668552	0,000860953	0,003093157	0	Uncharacterized protein YMR178W
YDR201W	0,185209035	5,029235684	0,03587932	0,077630305	SPC19	DASH complex subunit SPC19 (19 kDa spindle pole component protein) (Outer kinetochore protein SPC19)
YEL011W	0,184706915	9,434134426	0,005540077	0,015947588	GLC3	1,4-alpha-glucan-branching enzyme (EC 2.4.1.18) (Glycogen-branching enzyme)
[truncated: 4,661 more rows]

## Sheet: T3 (46 h)
genes	logFC	logCPM	PValue	FDR	Gene names (ORF )	Gene names (primary )
[truncated: 5,619 more rows]
