# Supplementary material for: Transcriptomic response of Saccharomyces cerevisiae to octanoic acid production
Source: FEMS Yeast Res. 2021 Feb 18;21(2):foab011. doi: 10.1093/femsyr/foab011 (PMC7972946; doi:10.1093/femsyr/foab011)
Supplement: foab011_Supplemental_Files [file foab011_supplemental_files.zip › Supplementary_File_2_GO_term_enrichment_analysis-1.xlsx]

## Sheet: Sheet1
Transcriptomic response of Saccharomyces cerevisiae to octanoic acid production
Leonie Baumann, Tyler Doughty, Verena Siewers, Jens Nielsen, Eckhard Boles and Mislav Oreb
Differential expression in octanoic acid producer SHY34 fusFASRK (octanoic acid producer) vs. SHY34 fusFASwt (reference strain)
YPD + 100 mM potassium phosphate buffer (pH 6.5), triplicates

## Sheet: Supplementary_GSEA_T1
Name	Genes (tot)	Stat (dist.dir.up)	p (dist.dir.up)	p adj (dist.dir.up)	Stat (dist.dir.dn)	p (dist.dir.dn)	p adj (dist.dir.dn)	Stat (non-dir.)	p (non-dir.)	p adj (non-dir.)	Genes (up)	Stat (mix.dir.up)	p (mix.dir.up)	p adj (mix.dir.up)	Genes (down)	Stat (mix.dir.dn)	p (mix.dir.dn)	p adj (mix.dir.dn)
protein targeting to mitochondrion	10	0.85555	0.9999	1	0.14445	0.00019998	0.023215	0.2889	0.16018	0.90321	0	NA	NA	NA	10	0.2889	0.14449	0.88453
protein refolding	16	0.79764	0.9999	1	0.20236	0.00019998	0.023215	0.2274	0.021398	0.42009	3	0.52714	0.78402	1	13	0.15823	0.0023998	0.18253
DNA replication origin binding	33	0.69427	0.9999	1	0.30573	0.00019998	0.023215	0.42771	0.76542	1	7	0.56686	0.93331	1	26	0.39024	0.45305	1
maturation of SSU-rRNA from tricistronic rRNA transcript (SSU-rRNA, 5.8S rRNA, LSU-rRNA)	70	0.63538	0.9999	1	0.36462	0.00019998	0.023215	0.48251	0.9932	1	21	0.58878	0.9975	1	49	0.43697	0.80492	1
'de novo' IMP biosynthetic process	9	0.87677	0.9999	1	0.12323	0.00019998	0.023215	0.041259	0.00019998	0.044496	1	0.076627	0.25987	1	8	0.036838	1,00E-01	0.031372
posttranslational protein targeting to membrane, translocation	10	0.84424	0.9999	1	0.15576	0.00019998	0.023215	0.2836	0.14809	0.90321	1	0.86036	0.89671	1	9	0.21951	0.039496	0.60082
heat shock protein binding	7	0.91487	0.9999	1	0.08513	0.00019998	0.023215	0.17026	0.030997	0.47564	0	NA	NA	NA	7	0.17026	0.024898	0.46824
unfolded protein binding	81	0.61811	0.9998	1	0.38189	0.00029997	0.030805	0.3766	0.37006	1	29	0.45928	0.91191	1	52	0.3305	0.060994	0.70227
DNA-binding transcription factor activity, RNA polymerase II-specific	85	0.62051	0.9998	1	0.37949	0.00029997	0.030805	0.37954	0.39876	1	31	0.4798	0.9591	1	54	0.32198	0.037696	0.58048
nuclear nucleosome	9	0.86829	0.9998	1	0.13171	0.00029997	0.030805	0.22711	0.061294	0.63783	1	0.83659	0.87561	1	8	0.15092	0.010399	0.37646
negative regulation of transcription by RNA polymerase II	103	0.5989	0.9997	1	0.4011	0.00039996	0.036824	0.37955	0.40186	1	38	0.42721	0.83032	1	65	0.35169	0.11289	0.8415
SRP-dependent cotranslational protein targeting to membrane, translocation	16	0.7819	0.9997	1	0.2181	0.00039996	0.036824	0.34306	0.29257	1	2	0.62747	0.84942	1	14	0.30243	0.13739	0.88395
plasma membrane selenite transport	3	0.99918	0.9997	1	0.00081762	0.00039996	0.036824	0.0016352	0.0012999	0.10679	0	NA	NA	NA	3	0.0016352	0.0013999	0.12116
methionine biosynthetic process	24	0.72208	0.9996	1	0.27792	0.00049995	0.04306	0.26219	0.026097	0.4328	7	0.49658	0.82902	1	17	0.16567	0.0009999	0.10039
nucleosome	12	0.80154	0.9996	1	0.19846	0.00049995	0.04306	0.2422	0.056994	0.61114	2	0.53583	0.76512	1	10	0.18347	0.012499	0.38731
small-subunit processome	52	0.63967	0.9995	1	0.36033	0.00059994	0.044496	0.47726	0.98	1	15	0.57811	0.9916	1	37	0.43637	0.76182	1
covalent chromatin modification	51	0.65624	0.9995	1	0.34376	0.00059994	0.044496	0.46239	0.94761	1	17	0.66229	1	1	34	0.36244	0.25417	0.97288
protein heterodimerization activity	47	0.64398	0.9995	1	0.35602	0.00059994	0.044496	0.4265	0.79152	1	16	0.58061	0.9941	1	31	0.34696	0.18568	0.94344
protein import into mitochondrial matrix	23	0.70886	0.9995	1	0.29114	0.00059994	0.044496	0.44859	0.81602	1	4	0.61564	0.92131	1	19	0.41343	0.59184	1
manganese ion transmembrane transporter activity	3	0.99656	0.9995	1	0.0034408	0.00059994	0.044496	0.0068817	0.0036996	0.17639	0	NA	NA	NA	3	0.0068817	0.0039996	0.23902
nucleoplasm	150	0.58009	0.9994	1	0.41991	0.00069993	0.050508	0.47921	0.9995	1	56	0.51704	0.9992	1	94	0.45667	0.9642	1
positive regulation of transcription by RNA polymerase II	183	0.57175	0.9993	1	0.42825	0.00079992	0.054764	0.41047	0.82822	1	74	0.44849	0.9704	1	109	0.38466	0.32607	1
nucleic acid binding	234	0.55594	0.9993	1	0.44406	0.00079992	0.054764	0.4559	0.9998	1	89	0.43179	0.94141	1	145	0.4707	0.9982	1
sequence-specific DNA binding	61	0.62652	0.9991	1	0.37348	0.0009999	0.066743	0.3692	0.32467	1	23	0.49906	0.9618	1	38	0.2906	0.014799	0.41132
ribosome	171	0.56804	0.999	1	0.43196	0.0010999	0.066743	0.45313	0.9973	1	73	0.51888	0.9999	1	98	0.40416	0.56984	1
translation	183	0.56838	0.999	1	0.43162	0.0010999	0.066743	0.43542	0.9764	1	76	0.48493	0.9985	1	107	0.40025	0.52925	1
obsolete positive regulation of sterol import by positive regulation of transcription from RNA polymerase II promoter	4	0.95681	0.999	1	0.043185	0.0010999	0.066743	0.086371	0.023298	0.42498	0	NA	NA	NA	4	0.086371	0.018798	0.42734
peptidyl-lysine dimethylation	6	0.8806	0.999	1	0.1194	0.0010999	0.066743	0.23879	0.13389	0.8675	0	NA	NA	NA	6	0.23879	0.11209	0.8415
telomerase inhibitor activity	4	0.94989	0.9989	1	0.050112	0.0011999	0.071193	0.10022	0.030997	0.47564	0	NA	NA	NA	4	0.10022	0.023598	0.45214
rRNA primary transcript binding	9	0.81804	0.9987	1	0.18196	0.0013999	0.081253	0.36392	0.41976	1	0	NA	NA	NA	9	0.36392	0.37396	1
ribosomal large subunit export from nucleus	27	0.68498	0.9986	1	0.31502	0.0014999	0.083429	0.45156	0.84812	1	7	0.65578	0.9856	1	20	0.38009	0.39006	1
glycerol biosynthetic process	3	0.98076	0.9986	1	0.01924	0.0014999	0.083429	0.038479	0.017898	0.3676	0	NA	NA	NA	3	0.038479	0.017298	0.41132
'de novo' protein folding	15	0.74636	0.9985	1	0.25364	0.0015998	0.087175	0.33645	0.27267	1	3	0.57293	0.84462	1	12	0.27733	0.090291	0.80294
zinc ion binding	188	0.55858	0.9983	1	0.44142	0.0017998	0.092414	0.42107	0.92221	1	81	0.46411	0.9918	1	107	0.38849	0.37546	1
ribosomal large subunit biogenesis	52	0.62263	0.9983	1	0.37737	0.0017998	0.092414	0.43586	0.86531	1	18	0.53939	0.982	1	34	0.38105	0.37416	1
phosphate ion transport	9	0.81392	0.9983	1	0.18608	0.0017998	0.092414	0.21961	0.053095	0.60041	1	0.31355	0.49975	1	8	0.20786	0.044696	0.60912
adenyl-nucleotide exchange factor activity	7	0.83819	0.9981	1	0.16181	0.0019998	0.097081	0.13524	0.014099	0.34912	1	0.34069	0.51935	1	6	0.101	0.0072993	0.34185
polyphosphate metabolic process	10	0.79797	0.9981	1	0.20203	0.0019998	0.097081	0.11418	0.0010999	0.10679	2	0.27531	0.35776	1	8	0.073901	0.00049995	0.089634
replication fork protection complex	27	0.68062	0.9981	1	0.31938	0.0019998	0.097081	0.37055	0.39386	1	7	0.48273	0.80122	1	20	0.33129	0.16508	0.90725
RNA polymerase II cis-regulatory region sequence-specific DNA binding	74	0.60363	0.9978	1	0.39637	0.0022998	0.10587	0.38387	0.46975	1	29	0.47834	0.9524	1	45	0.32299	0.050795	0.64392
rRNA processing	111	0.58046	0.9978	1	0.41954	0.0022998	0.10587	0.4924	0.9999	1	44	0.5627	1	1	67	0.44623	0.89661	1
TFIID-class transcription factor complex binding	4	0.93207	0.9978	1	0.067927	0.0022998	0.10587	0.13585	0.052895	0.60041	0	NA	NA	NA	4	0.13585	0.045895	0.61275
tRNA 3'-end processing	4	0.92751	0.9975	1	0.072494	0.0025997	0.11765	0.14499	0.061894	0.64053	0	NA	NA	NA	4	0.14499	0.052095	0.65707
iron-sulfur cluster binding	16	0.72128	0.9974	1	0.27872	0.0026997	0.12014	0.20075	0.0086991	0.27984	4	0.28664	0.30167	1	12	0.17212	0.0060994	0.32418
rRNA methylation	57	0.6124	0.9973	1	0.3876	0.0027997	0.12255	0.47535	0.9795	1	19	0.55022	0.9899	1	38	0.43792	0.78602	1
cellular response to glucose starvation	12	0.75838	0.9972	1	0.24162	0.0028997	0.12289	0.38528	0.50065	1	2	0.70612	0.90521	1	10	0.32111	0.22838	0.97288
core promoter sequence-specific DNA binding	3	0.97008	0.9972	1	0.029916	0.0028997	0.12289	0.059832	0.031797	0.48237	0	NA	NA	NA	3	0.059832	0.028197	0.50554
kinetochore	23	0.67215	0.9967	1	0.32785	0.0033997	0.13965	0.32478	0.18018	0.94778	8	0.5243	0.89291	1	15	0.21837	0.011799	0.3844
ATP-dependent chromatin remodeling	23	0.67299	0.9967	1	0.32701	0.0033997	0.13965	0.47106	0.89031	1	6	0.64934	0.979	1	17	0.40814	0.55634	1
hyperosmotic salinity response	3	0.96504	0.9965	1	0.034961	0.0035996	0.14461	0.069923	0.037496	0.51237	0	NA	NA	NA	3	0.069923	0.034797	0.57084
double-strand break repair via homologous recombination	23	0.67181	0.9964	1	0.32819	0.0036996	0.14461	0.47353	0.89831	1	7	0.69962	0.9949	1	16	0.37462	0.38956	1
endonucleolytic cleavage in ITS1 to separate SSU-rRNA from 5.8S rRNA and LSU-rRNA from tricistronic rRNA transcript (SSU-rRNA, 5.8S rRNA, LSU-rRNA)	43	0.63174	0.9963	1	0.36826	0.0037996	0.14461	0.45067	0.89601	1	17	0.6385	0.9997	1	26	0.32786	0.12769	0.87705
nitrate assimilation	3	0.96362	0.9963	1	0.036384	0.0037996	0.14461	0.072769	0.039696	0.5247	0	NA	NA	NA	3	0.072769	0.036396	0.57677
pre-replicative complex assembly involved in nuclear cell cycle DNA replication	20	0.69413	0.9962	1	0.30587	0.0038996	0.14461	0.43727	0.75542	1	3	0.41845	0.59924	1	17	0.44059	0.71163	1
chromatin remodeling	62	0.59979	0.9962	1	0.40021	0.0038996	0.14461	0.46223	0.966	1	24	0.56316	0.9961	1	38	0.39848	0.51175	1
condensed nuclear chromosome kinetochore	36	0.63686	0.9962	1	0.36314	0.0038996	0.14461	0.39164	0.53725	1	15	0.59844	0.9955	1	21	0.24393	0.009899	0.37646
preribosome, small subunit precursor	21	0.6856	0.9961	1	0.3144	0.0039996	0.14629	0.40451	0.59344	1	5	0.52898	0.84902	1	16	0.36562	0.34337	1
Hsp90 protein binding	4	0.9099	0.9957	1	0.090102	0.0043996	0.15874	0.1802	0.09989	0.80092	0	NA	NA	NA	4	0.1802	0.085991	0.79645
ribosomal large subunit assembly	40	0.63175	0.9956	1	0.36825	0.0044996	0.16018	0.37997	0.44476	1	12	0.40578	0.62954	1	28	0.36891	0.31537	1
RSC-type complex	19	0.68882	0.9953	1	0.31118	0.0047995	0.16861	0.40089	0.57734	1	6	0.64934	0.979	1	13	0.28621	0.10069	0.82655
chromatin organization	40	0.62969	0.9952	1	0.37031	0.0048995	0.16989	0.44857	0.88681	1	14	0.58277	0.9909	1	26	0.3763	0.36456	1
transcription factor complex	10	0.76644	0.9951	1	0.23356	0.0049995	0.17114	0.21217	0.033597	0.49042	2	0.36264	0.47955	1	8	0.17455	0.020498	0.43718
response to unfolded protein	11	0.75743	0.9948	1	0.24257	0.0052995	0.17911	0.41568	0.61084	1	2	0.80899	0.9589	1	9	0.32828	0.25737	0.97288
nuclear pre-replicative complex	17	0.6908	0.9944	1	0.3092	0.0056994	0.19022	0.454	0.80102	1	2	0.30128	0.39156	1	15	0.47436	0.81782	1
antisense RNA transcript catabolic process	3	0.94688	0.9941	1	0.053121	0.0059994	0.19387	0.10624	0.065693	0.66189	0	NA	NA	NA	3	0.10624	0.058394	0.6849
spermidine transmembrane transporter activity	4	0.89597	0.994	1	0.10403	0.0060994	0.19387	0.20806	0.13409	0.8675	0	NA	NA	NA	4	0.20806	0.11979	0.8488
spermidine transport	4	0.89597	0.994	1	0.10403	0.0060994	0.19387	0.20806	0.13409	0.8675	0	NA	NA	NA	4	0.20806	0.11979	0.8488
propionate catabolic process, 2-methylcitrate cycle	3	0.94464	0.994	1	0.055364	0.0060994	0.19387	0.11073	0.069693	0.67177	0	NA	NA	NA	3	0.11073	0.060794	0.70227
small nucleolar ribonucleoprotein complex	15	0.70845	0.9938	1	0.29155	0.0062994	0.19416	0.42398	0.68193	1	4	0.70164	0.9749	1	11	0.32301	0.21768	0.97288
chaperone-mediated protein complex assembly	9	0.76874	0.9938	1	0.23126	0.0062994	0.19416	0.25639	0.10599	0.80092	2	0.5362	0.76532	1	7	0.17645	0.028497	0.50725
cell wall organization	48	0.61001	0.9937	1	0.38999	0.0063994	0.19416	0.37363	0.38586	1	18	0.4582	0.85631	1	30	0.32289	0.09669	0.82354
DNA-binding transcription activator activity, RNA polymerase II-specific	7	0.79967	0.9937	1	0.20033	0.0063994	0.19416	0.12067	0.010799	0.3134	1	0.020082	0.15658	1	6	0.13744	0.018898	0.42734
histone deacetylase binding	5	0.85148	0.9935	1	0.14852	0.0065993	0.19798	0.29703	0.27207	1	0	NA	NA	NA	5	0.29703	0.24528	0.97288
nucleosome binding	9	0.76508	0.9931	1	0.23492	0.0069993	0.20765	0.46983	0.78502	1	0	NA	NA	NA	9	0.46983	0.75192	1
negative regulation of transcription from RNA polymerase II promoter involved in meiotic cell cycle	4	0.88994	0.993	1	0.11006	0.0070993	0.2083	0.22012	0.15068	0.90321	0	NA	NA	NA	4	0.22012	0.13619	0.88395
inositol hexakisphosphate binding	4	0.888	0.9927	1	0.112	0.0073993	0.21474	0.22401	0.15678	0.90321	0	NA	NA	NA	4	0.22401	0.14249	0.88395
condensed chromosome kinetochore	9	0.76229	0.9925	1	0.23771	0.0075992	0.21585	0.34806	0.36096	1	2	0.71344	0.90911	1	7	0.24367	0.09849	0.82655
transfer RNA gene-mediated silencing	15	0.70328	0.9925	1	0.29672	0.0075992	0.21585	0.36664	0.41506	1	3	0.43298	0.62724	1	12	0.35005	0.29957	0.98662
endonucleolytic cleavage in 5'-ETS of tricistronic rRNA transcript (SSU-rRNA, 5.8S rRNA, LSU-rRNA)	31	0.63461	0.9921	1	0.36539	0.0079992	0.22294	0.47617	0.93741	1	11	0.64122	0.9962	1	20	0.3854	0.42116	1
obsolete transcriptional activator activity, RNA polymerase II transcription factor binding	4	0.88389	0.992	1	0.11611	0.0080992	0.22294	0.23223	0.16938	0.92707	0	NA	NA	NA	4	0.23223	0.15498	0.90097
cell adhesion involved in single-species biofilm formation	4	0.88365	0.992	1	0.11635	0.0080992	0.22294	0.2327	0.17028	0.92707	0	NA	NA	NA	4	0.2327	0.15578	0.90097
DNA binding, bending	12	0.72954	0.9918	1	0.27046	0.0082992	0.22611	0.34982	0.34437	1	2	0.42673	0.58504	1	10	0.33444	0.26877	0.97288
maturation of 5.8S rRNA from tricistronic rRNA transcript (SSU-rRNA, 5.8S rRNA, LSU-rRNA)	15	0.70083	0.9917	1	0.29917	0.0083992	0.22652	0.57091	0.9873	1	2	0.89711	0.9889	1	13	0.52072	0.91031	1
PAM complex, Tim23 associated import motor	7	0.78665	0.9913	1	0.21335	0.0087991	0.23494	0.3434	0.36806	1	1	0.70845	0.77662	1	6	0.28256	0.19308	0.94732
chromosome organization	15	0.69852	0.9911	1	0.30148	0.0089991	0.23675	0.41363	0.63734	1	4	0.64501	0.94611	1	11	0.32949	0.23748	0.97288
nucleosome disassembly	20	0.66816	0.991	1	0.33184	0.0090991	0.23675	0.43329	0.73903	1	7	0.67086	0.9896	1	13	0.30537	0.14949	0.89548
alpha-glucoside transport	3	0.92611	0.9909	1	0.073895	0.0091991	0.23675	0.14779	0.10559	0.80092	0	NA	NA	NA	3	0.14779	0.094991	0.8202
tRNA processing	43	0.61269	0.9908	1	0.38731	0.0092991	0.23675	0.47421	0.9582	1	13	0.50317	0.91921	1	30	0.46166	0.86061	1
obsolete transcription factor activity, RNA polymerase II transcription factor binding	13	0.70241	0.9907	1	0.29759	0.0093991	0.23675	0.26357	0.077892	0.70864	3	0.28153	0.32167	1	10	0.25818	0.080192	0.793
negative regulation of telomere maintenance via telomerase	5	0.83698	0.9907	1	0.16302	0.0093991	0.23675	0.1955	0.085291	0.73205	1	0.67365	0.75162	1	4	0.075967	0.015598	0.41132
endonucleolytic cleavage to generate mature 5'-end of SSU-rRNA from (SSU-rRNA, 5.8S rRNA, LSU-rRNA)	32	0.63197	0.9905	1	0.36803	0.009599	0.23953	0.48941	0.9608	1	11	0.64122	0.9962	1	21	0.40989	0.56794	1
helicase activity	34	0.62295	0.9904	1	0.37705	0.009699	0.23978	0.55224	0.9987	1	7	0.50977	0.85331	1	27	0.56325	0.9967	1
nucleosome positioning	11	0.72868	0.9899	1	0.27132	0.010199	0.24983	0.47563	0.81032	1	2	0.81572	0.9614	1	9	0.40005	0.50415	1
cytosolic small ribosomal subunit	66	0.58673	0.9898	1	0.41327	0.010299	0.24998	0.53425	1	1	25	0.61418	0.9999	1	41	0.48551	0.9605	1
inner plaque of spindle pole body	4	0.8687	0.9896	1	0.1313	0.010499	0.25254	0.26261	0.22658	1	0	NA	NA	NA	4	0.26261	0.20798	0.96323
Rix1 complex	3	0.91885	0.9895	1	0.081151	0.010599	0.25267	0.1623	0.12009	0.83225	0	NA	NA	NA	3	0.1623	0.10989	0.8333
DNA-binding transcription factor activity	61	0.5871	0.9891	1	0.4129	0.010999	0.25989	0.33121	0.079092	0.70864	26	0.41982	0.74833	1	35	0.26539	0.0053995	0.29462
positive regulation of transcription from RNA polymerase II promoter in response to ethanol	4	0.86566	0.989	1	0.13434	0.011099	0.25995	0.26869	0.23858	1	0	NA	NA	NA	4	0.26869	0.21938	0.97288
1,3-beta-D-glucan synthase complex	4	0.8655	0.9889	1	0.1345	0.011199	0.26001	0.26901	0.23948	1	0	NA	NA	NA	4	0.26901	0.22018	0.97288
protein insertion into mitochondrial inner membrane	12	0.71716	0.9884	1	0.28284	0.011699	0.26697	0.50806	0.90061	1	2	0.82717	0.9663	1	10	0.44424	0.67383	1
heterochromatin organization involved in chromatin silencing	6	0.80664	0.9884	1	0.19336	0.011699	0.26697	0.38672	0.50835	1	0	NA	NA	NA	6	0.38672	0.47405	1
obsolete negative regulation of invasive growth in response to glucose limitation by negative regulation of transcription from RNA polymerase II promoter	3	0.91306	0.9879	1	0.086944	0.012199	0.27602	0.17389	0.13539	0.86798	0	NA	NA	NA	3	0.17389	0.12319	0.86238
protein localization	12	0.71519	0.9876	1	0.28481	0.012499	0.27774	0.35464	0.36516	1	3	0.57004	0.84112	1	9	0.28284	0.13619	0.88395
regulation of DNA-dependent DNA replication initiation	16	0.68273	0.9875	1	0.31727	0.012599	0.27774	0.4198	0.66183	1	4	0.57054	0.87591	1	12	0.36956	0.37646	1
fructose transmembrane transporter activity	9	0.7441	0.9873	1	0.2559	0.012799	0.27774	0.067377	0.00059994	0.094226	2	6,14E-01	0.0037996	0.27446	7	0.086611	0.0031997	0.21706
mannose transmembrane transporter activity	9	0.7441	0.9873	1	0.2559	0.012799	0.27774	0.067377	0.00059994	0.094226	2	6,14E-01	0.0037996	0.27446	7	0.086611	0.0031997	0.21706
TIM22 mitochondrial import inner membrane insertion complex	7	0.77416	0.9872	1	0.22584	0.012899	0.27774	0.37081	0.45665	1	1	0.71697	0.78312	1	6	0.31311	0.26127	0.97288
mitochondrial respiratory chain complex assembly	7	0.77405	0.9872	1	0.22595	0.012899	0.27774	0.3708	0.45655	1	2	0.85808	0.9774	1	5	0.17589	0.053595	0.67261
histidine biosynthetic process	10	0.73075	0.9869	1	0.26925	0.013199	0.28181	0.18402	0.015298	0.34912	3	0.40922	0.58264	1	7	0.087512	0.0033997	0.22456
obsolete negative regulation of dipeptide transport by negative regulation of transcription from RNA polymerase II promoter	3	0.91161	0.9868	1	0.088391	0.013299	0.28181	0.17678	0.13869	0.87603	0	NA	NA	NA	3	0.17678	0.12709	0.87634
heme transport	4	0.85834	0.9865	1	0.14166	0.013599	0.28574	0.28332	0.26777	1	0	NA	NA	NA	4	0.28332	0.25027	0.97288
sucrose catabolic process	8	0.76025	0.9864	1	0.23975	0.013699	0.28574	0.35576	0.38796	1	1	0.50502	0.63044	1	7	0.33443	0.30807	0.99775
DNA replication	53	0.59288	0.9862	1	0.40712	0.013899	0.28751	0.45917	0.94791	1	18	0.47727	0.90501	1	35	0.44986	0.82262	1
rRNA binding	46	0.60001	0.9861	1	0.39999	0.013999	0.28751	0.40283	0.62854	1	18	0.49254	0.93531	1	28	0.34517	0.19218	0.94732
tRNA binding	32	0.62043	0.9858	1	0.37957	0.014299	0.29124	0.46173	0.90431	1	11	0.5674	0.9705	1	21	0.40638	0.54495	1
ncRNA 3'-end processing	7	0.76798	0.9857	1	0.23202	0.014399	0.29124	0.38649	0.50665	1	2	0.86428	0.9798	1	5	0.19538	0.073293	0.76842
cellular alcohol catabolic process	3	0.90381	0.9853	1	0.096186	0.014799	0.29708	0.19237	0.15768	0.90321	0	NA	NA	NA	3	0.19237	0.14669	0.88622
chaperone-mediated protein folding	13	0.68856	0.985	1	0.31144	0.015098	0.30081	0.37637	0.44976	1	3	0.46592	0.68633	1	10	0.34951	0.32067	1
vacuolar transporter chaperone complex	5	0.80636	0.9846	1	0.19364	0.015498	0.30081	0.012722	0.00069993	0.098359	1	0.06361	0.23918	1	4	1,83E-07	1,00E-01	0.031372
polyphosphate biosynthetic process	5	0.80636	0.9846	1	0.19364	0.015498	0.30081	0.012722	0.00069993	0.098359	1	0.06361	0.23918	1	4	1,83E-07	1,00E-01	0.031372
cystathionine gamma-synthase activity	6	0.79124	0.9845	1	0.20876	0.015598	0.30081	0.41752	0.59684	1	0	NA	NA	NA	6	0.41752	0.56414	1
cytoplasmic exosome (RNase complex)	10	0.72463	0.9845	1	0.27537	0.015598	0.30081	0.41735	0.62444	1	3	0.77769	0.9801	1	7	0.26292	0.13029	0.88213
RNA polymerase II repressing transcription factor binding	13	0.68749	0.9842	1	0.31251	0.015898	0.30081	0.37799	0.45835	1	4	0.59859	0.90611	1	9	0.27995	0.13039	0.88213
drug export	4	0.85332	0.9842	1	0.14668	0.015898	0.30081	0.20717	0.13209	0.86652	1	0.82763	0.86961	1	3	0.00034837	0.00069993	0.097601
xenobiotic detoxification by transmembrane export across the plasma membrane	4	0.85332	0.9842	1	0.14668	0.015898	0.30081	0.20717	0.13209	0.86652	1	0.82763	0.86961	1	3	0.00034837	0.00069993	0.097601
protein-lysine N-methyltransferase activity	11	0.71005	0.9841	1	0.28995	0.015998	0.30081	0.27045	0.10969	0.80238	2	0.149	0.20048	1	9	0.29744	0.16788	0.90725
single-stranded DNA binding	36	0.60867	0.9839	1	0.39133	0.016198	0.30245	0.38451	0.48295	1	14	0.48808	0.89401	1	22	0.3186	0.11939	0.8488
GO_0001078	19	0.65698	0.9826	1	0.34302	0.017498	0.32445	0.31101	0.15168	0.90321	7	0.49102	0.81892	1	12	0.206	0.016098	0.41132
septum digestion after cytokinesis	19	0.65639	0.9823	1	0.34361	0.017798	0.32691	0.43884	0.76162	1	6	0.60674	0.9531	1	13	0.36135	0.34447	1
DNA topological change	11	0.70641	0.9821	1	0.29359	0.017998	0.32691	0.43632	0.69023	1	3	0.72343	0.9631	1	8	0.32865	0.27677	0.97297
purine nucleobase biosynthetic process	7	0.75593	0.9821	1	0.24407	0.017998	0.32691	0.36301	0.43076	1	2	0.78102	0.94581	1	5	0.1958	0.074193	0.76842
spliceosomal complex	31	0.61571	0.9817	1	0.38429	0.018398	0.32938	0.47981	0.94561	1	9	0.50265	0.87091	1	22	0.47046	0.85121	1
chaperone binding	22	0.64486	0.9816	1	0.35514	0.018498	0.32938	0.32315	0.17758	0.94076	7	0.39165	0.55234	1	15	0.29119	0.09509	0.8202
mitotic sister chromatid cohesion	28	0.62307	0.9815	1	0.37693	0.018598	0.32938	0.45081	0.85191	1	11	0.61429	0.9912	1	17	0.34502	0.24688	0.97288
microtubule nucleation	18	0.65446	0.9812	1	0.34554	0.018898	0.32938	0.32805	0.21838	1	7	0.53325	0.89061	1	11	0.19748	0.015798	0.41132
nucleosomal DNA binding	6	0.78094	0.9812	1	0.21906	0.018898	0.32938	0.38365	0.49985	1	1	0.83659	0.87561	1	5	0.29306	0.23728	0.97288
RNA polymerase II transcription factor binding	11	0.70382	0.9811	1	0.29618	0.018998	0.32938	0.19904	0.022398	0.42498	3	0.27893	0.31567	1	8	0.16909	0.017698	0.41132
nuclear replication fork	12	0.69497	0.9811	1	0.30503	0.018998	0.32938	0.37054	0.43536	1	2	0.28145	0.36546	1	10	0.38836	0.46535	1
DNA-directed 5'-3' RNA polymerase activity	26	0.62261	0.9804	1	0.37739	0.019698	0.33499	0.53789	0.99	1	8	0.64756	0.9899	1	18	0.48915	0.88711	1
U5 snRNP	15	0.67137	0.9804	1	0.32863	0.019698	0.33499	0.42935	0.70523	1	3	0.4302	0.62164	1	12	0.42913	0.63134	1
polyadenylation-dependent snoRNA 3'-end processing	15	0.67113	0.9804	1	0.32887	0.019698	0.33499	0.37845	0.47185	1	5	0.58105	0.91541	1	10	0.27714	0.11679	0.84722
nuclear mRNA surveillance	14	0.67289	0.9801	1	0.32711	0.019998	0.33794	0.27299	0.086091	0.73205	5	0.46629	0.72513	1	9	0.16561	0.010199	0.37646
nitrogen catabolite activation of transcription from RNA polymerase II promoter	7	0.75137	0.9798	1	0.24863	0.020298	0.33993	0.24717	0.12099	0.83225	1	0.12469	0.32887	1	6	0.26758	0.16278	0.90725
chromatin binding	97	0.55724	0.9797	1	0.44276	0.020398	0.33993	0.4387	0.94421	1	39	0.44434	0.90031	1	58	0.43491	0.80502	1
RNA polymerase II activating transcription factor binding	23	0.63281	0.9796	1	0.36719	0.020498	0.33993	0.3171	0.14989	0.90321	9	0.4668	0.79112	1	14	0.22087	0.017098	0.41132
cis-regulatory region sequence-specific DNA binding	13	0.67747	0.979	1	0.32253	0.021098	0.34772	0.42136	0.64924	1	3	0.51531	0.76652	1	10	0.39317	0.48505	1
nucleosome assembly	14	0.67125	0.9786	1	0.32875	0.021498	0.35214	0.3729	0.42986	1	4	0.50194	0.77462	1	10	0.32128	0.22918	0.97288
SWI/SNF complex	12	0.69013	0.978	1	0.30987	0.022098	0.35758	0.39656	0.54625	1	3	0.55365	0.82092	1	9	0.3442	0.30687	0.99708
Lsm1-7-Pat1 complex	8	0.7358	0.978	1	0.2642	0.022098	0.35758	0.43044	0.63294	1	1	0.60812	0.70403	1	7	0.40505	0.52955	1
tRNA thio-modification	5	0.78969	0.9778	1	0.21031	0.022298	0.35864	0.42063	0.59854	1	0	NA	NA	NA	5	0.42063	0.56264	1
replicative cell aging	41	0.59494	0.9775	1	0.40506	0.022598	0.36129	0.34472	0.19178	0.9737	15	0.36396	0.44216	1	26	0.33362	0.15028	0.89744
chromatin silencing at telomere	58	0.57777	0.977	1	0.42223	0.023098	0.3621	0.40058	0.62344	1	23	0.44032	0.82722	1	35	0.37447	0.32627	1
L-proline transmembrane transporter activity	4	0.83431	0.977	1	0.16569	0.023098	0.3621	0.24704	0.19758	0.98571	1	0.83131	0.87071	1	3	0.052276	0.023398	0.45214
mitochondrial matrix	118	0.54896	0.9768	1	0.45104	0.023298	0.3621	0.35224	0.10669	0.80092	53	0.38792	0.59904	1	65	0.32315	0.024998	0.46824
cell septum	7	0.74596	0.9768	1	0.25404	0.023298	0.3621	0.24093	0.10939	0.80238	2	0.53248	0.75992	1	5	0.12432	0.020798	0.43718
ATP transport	3	0.88107	0.9767	1	0.11893	0.023398	0.3621	0.23786	0.22728	1	0	NA	NA	NA	3	0.23786	0.20948	0.96653
anchored component of plasma membrane	6	0.77125	0.9766	1	0.22875	0.023498	0.3621	0.4575	0.70123	1	0	NA	NA	NA	6	0.4575	0.67733	1
purine nucleotide biosynthetic process	15	0.66523	0.9765	1	0.33477	0.023598	0.3621	0.14257	0.00079992	0.10679	5	0.20956	0.12499	1	10	0.10908	0.00089991	0.10039
putrescine transport	4	0.83008	0.9756	1	0.16992	0.024498	0.37376	0.33984	0.38986	1	0	NA	NA	NA	4	0.33984	0.37416	1
U12-type spliceosomal complex	4	0.82808	0.975	1	0.17192	0.025097	0.38074	0.34385	0.39856	1	0	NA	NA	NA	4	0.34385	0.38306	1
sphingosine N-acyltransferase activity	3	0.87519	0.9746	1	0.12481	0.025497	0.38182	0.24963	0.24898	1	0	NA	NA	NA	3	0.24963	0.22758	0.97288
termination of RNA polymerase II transcription, exosome-dependent	10	0.70266	0.9745	1	0.29734	0.025597	0.38182	0.37712	0.46145	1	3	0.6374	0.91331	1	7	0.26557	0.13609	0.88395
chaperonin-containing T-complex	8	0.72857	0.9745	1	0.27143	0.025597	0.38182	0.53656	0.89981	1	1	0.97481	0.9816	1	7	0.47396	0.73783	1
amino acid transport	27	0.61599	0.9743	1	0.38401	0.025797	0.38266	0.36487	0.36006	1	9	0.39529	0.56934	1	18	0.34967	0.26437	0.97288
structural constituent of cytoskeleton	29	0.61236	0.9741	1	0.38764	0.025997	0.3835	0.43342	0.77552	1	11	0.54936	0.9551	1	18	0.36257	0.32307	1
proteasome assembly	19	0.64344	0.9738	1	0.35656	0.026297	0.38531	0.55116	0.9861	1	5	0.69229	0.9831	1	14	0.50076	0.88131	1
carbon catabolite repression of transcription from RNA polymerase II promoter by glucose	10	0.70107	0.9735	1	0.29893	0.026597	0.38531	0.24633	0.075992	0.69965	3	0.41412	0.59184	1	7	0.17442	0.026897	0.48922
RNA processing	31	0.60579	0.9734	1	0.39421	0.026697	0.38531	0.3968	0.56384	1	12	0.49415	0.89711	1	19	0.33532	0.19318	0.94732
MUB1-RAD6-UBR2 ubiquitin ligase complex	3	0.87243	0.9734	1	0.12757	0.026697	0.38531	0.25515	0.25927	1	0	NA	NA	NA	3	0.25515	0.23798	0.97288
negative regulation of chromatin silencing at telomere	15	0.66012	0.9726	1	0.33988	0.027497	0.39128	0.56093	0.9825	1	3	0.70292	0.9542	1	12	0.52543	0.91481	1
tRNA transcription by RNA polymerase III	18	0.64147	0.9725	1	0.35853	0.027597	0.39128	0.59332	0.9967	1	5	0.77727	0.9966	1	13	0.52257	0.91421	1
ubiquitin-dependent protein catabolic process via the N-end rule pathway	3	0.86797	0.9725	1	0.13203	0.027597	0.39128	0.26406	0.27537	1	0	NA	NA	NA	3	0.26406	0.25257	0.97288
negative regulation of chromatin silencing at silent mating-type cassette	11	0.68984	0.9724	1	0.31016	0.027697	0.39128	0.61268	0.9879	1	1	0.95803	0.9725	1	10	0.57815	0.961	1
DNA-templated transcription, initiation	8	0.72523	0.9722	1	0.27477	0.027897	0.39137	0.432	0.63914	1	1	0.52985	0.64834	1	7	0.41802	0.56864	1
4 iron, 4 sulfur cluster binding	27	0.61403	0.9721	1	0.38597	0.027997	0.39137	0.37164	0.40166	1	10	0.4596	0.80312	1	17	0.3199	0.15268	0.90097
sterol biosynthetic process	13	0.66632	0.9718	1	0.33368	0.028297	0.39147	0.21414	0.024398	0.4328	4	0.26351	0.25547	1	9	0.1922	0.020798	0.43718
exonucleolytic trimming to generate mature 3'-end of 5.8S rRNA from tricistronic rRNA transcript (SSU-rRNA, 5.8S rRNA, LSU-rRNA)	18	0.64018	0.9718	1	0.35982	0.028297	0.39147	0.42443	0.68653	1	7	0.62046	0.9724	1	11	0.29969	0.15088	0.89744
box C/D snoRNP assembly	8	0.72381	0.9715	1	0.27619	0.028597	0.39156	0.28794	0.19038	0.97193	2	0.47111	0.65773	1	6	0.22688	0.094391	0.81979
ATP:ADP antiporter activity	3	0.86498	0.9715	1	0.13502	0.028597	0.39156	0.27004	0.28577	1	0	NA	NA	NA	3	0.27004	0.26347	0.97288
AT DNA binding	3	0.86452	0.9711	1	0.13548	0.028997	0.3929	0.27096	0.28697	1	0	NA	NA	NA	3	0.27096	0.26517	0.97288
anchored component of membrane	45	0.58443	0.971	1	0.41557	0.029097	0.3929	0.3528	0.23278	1	19	0.43355	0.77732	1	26	0.29379	0.045695	0.61275
RNA polymerase II regulatory region sequence-specific DNA binding	16	0.65276	0.9706	1	0.34724	0.029497	0.3929	0.21247	0.012799	0.3487	5	0.22878	0.15578	1	11	0.20506	0.019598	0.43532
Sec61 translocon complex	4	0.8159	0.9705	1	0.1841	0.029597	0.3929	0.36821	0.45265	1	0	NA	NA	NA	4	0.36821	0.43946	1
(1->3)-beta-D-glucan biosynthetic process	4	0.81433	0.97	1	0.18567	0.030097	0.3929	0.37134	0.46165	1	0	NA	NA	NA	4	0.37134	0.44716	1
GO_0001077	59	0.57099	0.9699	1	0.42901	0.030197	0.3929	0.40149	0.63464	1	27	0.50121	0.9744	1	32	0.31736	0.073493	0.76842
obsolete transcriptional repressor activity, RNA polymerase II transcription factor binding	9	0.70189	0.9699	1	0.29811	0.030197	0.3929	0.23075	0.065593	0.66189	2	0.17768	0.23428	1	7	0.24591	0.10139	0.82655
positive regulation of transcription from RNA polymerase II promoter in response to amino acid starvation	5	0.77263	0.9698	1	0.22737	0.030297	0.3929	0.45474	0.68373	1	0	NA	NA	NA	5	0.45474	0.65393	1
tRNA import into nucleus	3	0.86062	0.9696	1	0.13938	0.030497	0.3929	0.27877	0.30107	1	0	NA	NA	NA	3	0.27877	0.27757	0.97441
P-P-bond-hydrolysis-driven protein transmembrane transporter activity	6	0.75415	0.9694	1	0.24585	0.030697	0.3929	0.49169	0.78372	1	0	NA	NA	NA	6	0.49169	0.76122	1
glycerol transport	4	0.8121	0.9693	1	0.1879	0.030797	0.3929	0.15591	0.072593	0.68731	1	0.56023	0.66973	1	3	0.021133	0.010299	0.37646
protein disulfide isomerase activity	7	0.73133	0.9692	1	0.26867	0.030897	0.3929	0.28204	0.19788	0.98571	1	0.10647	0.30407	1	6	0.3113	0.25687	0.97288
chromatin assembly or disassembly	18	0.63703	0.969	1	0.36297	0.031097	0.3929	0.39338	0.53045	1	8	0.62587	0.9833	1	10	0.20738	0.023598	0.45214
sulfur amino acid metabolic process	4	0.81127	0.969	1	0.18873	0.031097	0.3929	0.12838	0.047395	0.56717	1	0.50185	0.62774	1	3	0.0038873	0.0025997	0.19192
carbohydrate:proton symporter activity	19	0.63748	0.9689	1	0.36252	0.031197	0.3929	0.18055	0.0013999	0.10679	7	0.26106	0.17848	1	12	0.13359	0.0010999	0.10225
glucose transmembrane transporter activity	19	0.63748	0.9689	1	0.36252	0.031197	0.3929	0.18055	0.0013999	0.10679	7	0.26106	0.17848	1	12	0.13359	0.0010999	0.10225
nuclear-transcribed mRNA catabolic process	13	0.66211	0.9689	1	0.33789	0.031197	0.3929	0.35758	0.36456	1	4	0.48291	0.74073	1	9	0.30188	0.17998	0.92383
mRNA processing	48	0.58005	0.9684	1	0.41995	0.031697	0.39363	0.47423	0.9683	1	17	0.48377	0.90751	1	31	0.469	0.89061	1
ergosterol metabolic process	3	0.85701	0.9684	1	0.14299	0.031697	0.39363	0.28599	0.31427	1	0	NA	NA	NA	3	0.28599	0.29187	0.98175
TRC complex	6	0.75293	0.9684	1	0.24707	0.031697	0.39363	0.3112	0.29687	1	1	0.45115	0.59644	1	5	0.2832	0.21548	0.97288
cytochrome c-heme linkage	3	0.85478	0.9674	1	0.14522	0.032697	0.40417	0.29044	0.32207	1	0	NA	NA	NA	3	0.29044	0.30087	0.98662
protein O-linked glycosylation	17	0.63831	0.9671	1	0.36169	0.032997	0.406	0.38799	0.50605	1	6	0.52487	0.86521	1	11	0.31332	0.18778	0.94732
3'-5' DNA helicase activity	4	0.80677	0.9668	1	0.19323	0.033297	0.40768	0.38645	0.49955	1	0	NA	NA	NA	4	0.38645	0.48425	1
spliceosomal complex assembly	15	0.65284	0.9663	1	0.34716	0.033797	0.40768	0.30696	0.16408	0.91462	5	0.41895	0.60644	1	10	0.25097	0.069493	0.76388
positive regulation of phosphatidylcholine biosynthetic process	3	0.85155	0.9662	1	0.14845	0.033897	0.40768	0.29691	0.33447	1	0	NA	NA	NA	3	0.29691	0.31387	1
regulation of endoplasmic reticulum unfolded protein response	6	0.74909	0.9662	1	0.25091	0.033897	0.40768	0.41682	0.59554	1	1	0.74501	0.80092	1	5	0.35118	0.37516	1
protein-DNA complex	5	0.76732	0.9662	1	0.23268	0.033897	0.40768	0.1967	0.086091	0.73205	1	0.32836	0.50765	1	4	0.16378	0.068693	0.76292
protein quality control for misfolded or incompletely synthesized proteins	12	0.66973	0.965	1	0.33027	0.035096	0.42021	0.43926	0.71463	1	3	0.55746	0.82592	1	9	0.39986	0.50345	1
1,3-beta-D-glucan synthase activity	3	0.84653	0.9644	1	0.15347	0.035696	0.42478	0.30693	0.35366	1	0	NA	NA	NA	3	0.30693	0.33637	1
mitotic spindle assembly	7	0.72437	0.9643	1	0.27563	0.035796	0.42478	0.16743	0.028697	0.45338	2	0.32832	0.43056	1	5	0.10308	0.012299	0.38587
telomere maintenance via telomere lengthening	5	0.76353	0.9639	1	0.23647	0.036196	0.42692	0.34241	0.38296	1	1	0.67365	0.75162	1	4	0.2596	0.20118	0.95446
exosome (RNase complex)	7	0.72356	0.9638	1	0.27644	0.036296	0.42692	0.22762	0.087891	0.73795	2	0.4308	0.59094	1	5	0.14635	0.031797	0.55008
potassium ion transmembrane transporter activity	4	0.79983	0.9636	1	0.20017	0.036496	0.42739	0.40034	0.53425	1	0	NA	NA	NA	4	0.40034	0.51745	1
putrescine transmembrane transporter activity	3	0.84432	0.9633	1	0.15568	0.036796	0.42878	0.31136	0.36186	1	0	NA	NA	NA	3	0.31136	0.34607	1
cell wall	14	0.64969	0.9631	1	0.35031	0.036996	0.42878	0.24424	0.042296	0.53269	4	0.20134	0.14259	1	10	0.2614	0.085791	0.79645
nuclear-transcribed mRNA catabolic process, 3'-5' exonucleolytic nonsense-mediated decay	17	0.63501	0.963	1	0.36499	0.037096	0.42878	0.47745	0.87401	1	6	0.64224	0.9762	1	11	0.38757	0.46215	1
DNA double-strand break attachment to nuclear envelope	5	0.7615	0.9628	1	0.2385	0.037296	0.42923	0.477	0.73473	1	0	NA	NA	NA	5	0.477	0.70583	1
centromeric DNA binding	11	0.67485	0.9626	1	0.32515	0.037496	0.42934	0.32925	0.27157	1	4	0.55856	0.85961	1	7	0.19821	0.044896	0.60912
anion:anion antiporter activity	3	0.84299	0.9623	1	0.15701	0.037796	0.42934	0.31401	0.36786	1	0	NA	NA	NA	3	0.31401	0.34997	1
Sec62/Sec63 complex	4	0.79504	0.9618	1	0.20496	0.038296	0.42934	0.34009	0.39036	1	1	0.86036	0.89671	1	3	0.16667	0.11499	0.84292
TIM23 mitochondrial import inner membrane translocase complex	8	0.71013	0.9618	1	0.28987	0.038296	0.42934	0.39011	0.50605	1	1	0.2415	0.44666	1	7	0.41134	0.54785	1
lysophospholipase activity	5	0.76	0.9617	1	0.24	0.038396	0.42934	0.35727	0.42436	1	1	0.6932	0.76432	1	4	0.27329	0.22958	0.97288
inorganic phosphate transmembrane transporter activity	7	0.72026	0.9617	1	0.27974	0.038396	0.42934	0.18087	0.038396	0.51259	2	0.33745	0.44356	1	5	0.11824	0.017698	0.41132
nucleolar ribonuclease P complex	10	0.68116	0.9615	1	0.31884	0.038596	0.42934	0.5002	0.86451	1	1	0.31259	0.49825	1	9	0.52104	0.87841	1
acyl-CoA ceramide synthase complex	3	0.84043	0.9614	1	0.15957	0.038696	0.42934	0.31914	0.38006	1	0	NA	NA	NA	3	0.31914	0.36056	1
GO_0000982	19	0.62868	0.9609	1	0.37132	0.039196	0.42934	0.39957	0.57004	1	8	0.5926	0.9683	1	11	0.25918	0.071893	0.76842
core promoter binding	7	0.7189	0.9609	1	0.2811	0.039196	0.42934	0.31696	0.28567	1	2	0.57084	0.80342	1	5	0.21541	0.09619	0.82354
L-phenylalanine transmembrane transporter activity	3	0.83973	0.9608	1	0.16027	0.039296	0.42934	0.32054	0.38226	1	0	NA	NA	NA	3	0.32054	0.36376	1
glycine catabolic process	4	0.79363	0.9607	1	0.20637	0.039396	0.42934	0.13771	0.054195	0.60041	1	0.44993	0.59524	1	3	0.033633	0.015298	0.41132
glycine cleavage complex	4	0.79363	0.9607	1	0.20637	0.039396	0.42934	0.13771	0.054195	0.60041	1	0.44993	0.59524	1	3	0.033633	0.015298	0.41132
sulfate transmembrane transporter activity	6	0.73866	0.9601	1	0.26134	0.039996	0.43235	0.2207	0.10369	0.80092	1	0.09406	0.28887	1	5	0.24602	0.14269	0.88395
sulfate transport	6	0.73866	0.9601	1	0.26134	0.039996	0.43235	0.2207	0.10369	0.80092	1	0.09406	0.28887	1	5	0.24602	0.14269	0.88395
regulation of mitochondrial membrane permeability	4	0.79268	0.9597	1	0.20732	0.040396	0.43491	0.41463	0.56824	1	0	NA	NA	NA	4	0.41463	0.55364	1
CBF3 complex	5	0.75512	0.9588	1	0.24488	0.041296	0.44045	0.38638	0.50525	1	1	0.74157	0.79832	1	4	0.29758	0.27937	0.97936
serine family amino acid biosynthetic process	4	0.79139	0.9586	1	0.20861	0.041496	0.44045	0.41722	0.57314	1	0	NA	NA	NA	4	0.41722	0.55894	1
mitochondrial intermembrane space protein transporter complex	4	0.79097	0.9584	1	0.20903	0.041696	0.44045	0.38675	0.50075	1	1	0.93737	0.9551	1	3	0.20321	0.16188	0.90725
nuclear telomeric heterochromatin	5	0.75461	0.9584	1	0.24539	0.041696	0.44045	0.2996	0.27887	1	1	0.52204	0.64324	1	4	0.24399	0.17488	0.91781
tetrahydrofolate interconversion	7	0.71648	0.9581	1	0.28352	0.041996	0.44045	0.29951	0.24108	1	2	0.53182	0.75892	1	5	0.20659	0.085591	0.79645
DNA replication factor A complex	3	0.83375	0.9579	1	0.16625	0.042196	0.44045	0.3325	0.41026	1	0	NA	NA	NA	3	0.3325	0.38736	1
nucleotide-excision repair factor 4 complex	3	0.83329	0.9578	1	0.16671	0.042296	0.44045	0.33342	0.41206	1	0	NA	NA	NA	3	0.33342	0.38846	1
galactose transmembrane transporter activity	3	0.83333	0.9578	1	0.16667	0.042296	0.44045	0.33333	0.41196	1	1	1	0.9974	1	2	1,70E-02	0.0019998	0.16192
RNA methyltransferase activity	4	0.78906	0.9577	1	0.21094	0.042396	0.44045	0.34074	0.39196	1	1	0.83771	0.87841	1	3	0.17508	0.12449	0.86524
dolichyl-phosphate-mannose-protein mannosyltransferase Pmt1p-Pmt2p dimer complex	7	0.71481	0.9572	1	0.28519	0.042896	0.44221	0.41795	0.60404	1	1	0.46646	0.60634	1	6	0.40986	0.54415	1
dolichyl-phosphate-mannose-protein mannosyltransferase activity	7	0.71481	0.9572	1	0.28519	0.042896	0.44221	0.41795	0.60404	1	1	0.46646	0.60634	1	6	0.40986	0.54415	1
symporter activity	7	0.71469	0.957	1	0.28531	0.043096	0.44256	0.23633	0.10159	0.80092	2	0.41498	0.56414	1	5	0.16487	0.043596	0.60792
double-stranded DNA binding	35	0.58819	0.9565	1	0.41181	0.043596	0.4436	0.42425	0.75072	1	13	0.46239	0.82592	1	22	0.40171	0.52705	1
lysine-acetylated histone binding	7	0.71426	0.9565	1	0.28574	0.043596	0.4436	0.50012	0.82112	1	2	0.8751	0.9829	1	5	0.35012	0.37276	1
steroid biosynthetic process	3	0.83113	0.9564	1	0.16887	0.043696	0.4436	0.33775	0.42206	1	0	NA	NA	NA	3	0.33775	0.39816	1
ergosterol biosynthetic process	25	0.60377	0.956	1	0.39623	0.044096	0.44597	0.1365	1,00E-01	0.026697	9	0.088943	0.0015998	0.16925	16	0.16325	0.0009999	0.10039
obsolete signal transducer activity	12	0.65799	0.9554	1	0.34201	0.044696	0.44728	0.35076	0.34807	1	2	0.00020967	0.0054995	0.32311	10	0.42087	0.58814	1
spliceosomal snRNP assembly	12	0.65806	0.9554	1	0.34194	0.044696	0.44728	0.33082	0.27277	1	3	0.29387	0.34457	1	9	0.34313	0.30267	0.98662
regulation of intracellular pH	6	0.73098	0.9552	1	0.26902	0.044896	0.44728	0.38099	0.49335	1	1	0.52886	0.64754	1	5	0.35142	0.37586	1
L-serine biosynthetic process	5	0.74872	0.9552	1	0.25128	0.044896	0.44728	0.28254	0.23738	1	1	0.44993	0.59524	1	4	0.24069	0.16888	0.90725
2 iron, 2 sulfur cluster binding	17	0.62692	0.9549	1	0.37308	0.045195	0.44757	0.35536	0.34317	1	7	0.52547	0.88001	1	10	0.23629	0.049395	0.6358
double-strand break repair via break-induced replication	26	0.59991	0.9548	1	0.40009	0.045295	0.44757	0.40005	0.57894	1	9	0.42202	0.65853	1	17	0.38841	0.45315	1
gamma-tubulin small complex, spindle pole body	3	0.82876	0.9545	1	0.17124	0.045595	0.44757	0.34247	0.43166	1	0	NA	NA	NA	3	0.34247	0.40856	1
RNA strand annealing activity	3	0.82876	0.9545	1	0.17124	0.045595	0.44757	0.34248	0.43176	1	0	NA	NA	NA	3	0.34248	0.40856	1
glucose import	21	0.61627	0.9538	1	0.38373	0.046295	0.44817	0.19686	0.0020998	0.12742	9	0.33431	0.34747	1	12	0.093778	0.00039996	0.077223
heteroduplex formation	8	0.69823	0.9537	1	0.30177	0.046395	0.44817	0.4736	0.76802	1	1	0.48022	0.61634	1	7	0.47266	0.73413	1
RNA polymerase II complex recruiting activity	3	0.827	0.9537	1	0.173	0.046395	0.44817	0.34599	0.44016	1	0	NA	NA	NA	3	0.34599	0.41436	1
fungal-type cell wall	91	0.54732	0.9536	1	0.45268	0.046495	0.44817	0.34451	0.09689	0.79437	41	0.37759	0.50155	1	50	0.31738	0.033697	0.56634
positive regulation of translational termination	3	0.82674	0.9536	1	0.17326	0.046495	0.44817	0.34652	0.44106	1	0	NA	NA	NA	3	0.34652	0.41536	1
ribonuclease P activity	8	0.69741	0.9528	1	0.30259	0.047295	0.45129	0.43333	0.64254	1	1	0.31259	0.49825	1	7	0.45058	0.66663	1
SMN-Sm protein complex	3	0.82525	0.9528	1	0.17475	0.047295	0.45129	0.34951	0.44626	1	0	NA	NA	NA	3	0.34951	0.42086	1
obsolete RNA polymerase II transcription coactivator activity involved in preinitiation complex assembly	6	0.72822	0.9526	1	0.27178	0.047495	0.45129	0.54356	0.88011	1	0	NA	NA	NA	6	0.54356	0.86641	1
mitochondrial proton-transporting ATP synthase complex assembly	10	0.67095	0.9526	1	0.32905	0.047495	0.45129	0.43521	0.68223	1	3	0.62853	0.90791	1	7	0.35236	0.36506	1
protein insertion into mitochondrial inner membrane from matrix	6	0.72805	0.9524	1	0.27195	0.047695	0.45158	0.39292	0.52665	1	1	0.54707	0.65763	1	5	0.36209	0.40466	1
RNA polymerase III complex	17	0.62462	0.952	1	0.37538	0.048095	0.45339	0.61974	0.9986	1	5	0.77727	0.9966	1	12	0.5541	0.9548	1
actin cortical patch assembly	16	0.63165	0.9518	1	0.36835	0.048295	0.45339	0.43225	0.71583	1	6	0.59406	0.94461	1	10	0.33516	0.27027	0.97288
termination of RNA polymerase III transcription	16	0.63148	0.9517	1	0.36852	0.048395	0.45339	0.59783	0.9949	1	5	0.77727	0.9966	1	11	0.51626	0.89361	1
anaerobic respiration	5	0.74358	0.9515	1	0.25642	0.048595	0.45367	0.2942	0.26577	1	1	0.45344	0.59844	1	4	0.2544	0.19158	0.94732
obsolete positive regulation of transcription from RNA polymerase II promoter in response to zinc ion starvation	3	0.82081	0.9506	1	0.17919	0.049495	0.46046	0.35837	0.46745	1	0	NA	NA	NA	3	0.35837	0.43936	1
iron ion binding	19	0.61957	0.9504	1	0.38043	0.049695	0.46071	0.21628	0.0070993	0.24941	8	0.35331	0.42746	1	11	0.11663	0.0009999	0.10039
COMA complex	4	0.77726	0.9501	1	0.22274	0.049995	0.46189	0.42391	0.58964	1	1	0.95687	0.9722	1	3	0.24626	0.22288	0.97288
nuclear polyadenylation-dependent mRNA catabolic process	15	0.63567	0.94931	1	0.36433	0.050795	0.46517	0.44058	0.74603	1	6	0.63991	0.9748	1	9	0.3077	0.19518	0.94732
methylenetetrahydrofolate dehydrogenase (NADP+) activity	3	0.81884	0.94911	1	0.18116	0.050995	0.46517	0.31198	0.36296	1	1	0.92448	0.94641	1	2	0.0057295	0.016198	0.41132
single-species surface biofilm formation	3	0.81846	0.94891	1	0.18154	0.051195	0.46517	0.30645	0.35256	1	1	0.91505	0.94081	1	2	0.0021469	0.010499	0.37646
GO_0004004	41	0.57627	0.94881	1	0.42373	0.051295	0.46517	0.54776	0.9985	1	13	0.5274	0.9528	1	28	0.55722	0.9961	1
nuclear exosome (RNase complex)	11	0.65999	0.94881	1	0.34001	0.051295	0.46517	0.38188	0.47405	1	4	0.59007	0.89861	1	7	0.26292	0.13029	0.88213
COPII-coated vesicle cargo loading	3	0.81806	0.94871	1	0.18194	0.051395	0.46517	0.36387	0.47895	1	0	NA	NA	NA	3	0.36387	0.45145	1
negative regulation of heterochromatin assembly	3	0.8167	0.94841	1	0.1833	0.051695	0.4663	0.36659	0.48545	1	0	NA	NA	NA	3	0.36659	0.45675	1
ribosomal small subunit biogenesis	30	0.59045	0.94821	1	0.40955	0.051895	0.46653	0.53177	0.9931	1	15	0.71266	1	1	15	0.35088	0.28687	0.98175
chromatin silencing at silent mating-type cassette	41	0.57556	0.94781	1	0.42444	0.052295	0.46855	0.46878	0.94981	1	18	0.56711	0.993	1	23	0.39183	0.46325	1
mRNA splicing, via spliceosome	86	0.54665	0.94761	1	0.45335	0.052495	0.46877	0.48509	0.9975	1	35	0.48203	0.9683	1	51	0.48719	0.979	1
RNA binding	305	0.51809	0.94681	1	0.48191	0.053295	0.47432	0.45314	0.9997	1	136	0.42737	0.9671	1	169	0.47388	0.9986	1
protein import into nucleus	47	0.56947	0.94611	1	0.43053	0.053995	0.47896	0.4459	0.89051	1	19	0.48651	0.93061	1	28	0.41835	0.63324	1
rRNA methyltransferase activity	3	0.81324	0.94571	1	0.18676	0.054395	0.47898	0.37353	0.49925	1	0	NA	NA	NA	3	0.37353	0.46965	1
nuclear mitotic cohesin complex	4	0.77001	0.94541	1	0.22999	0.054695	0.47898	0.4456	0.63744	1	1	0.97126	0.9796	1	3	0.27039	0.26417	0.97288
obsolete protein transporter activity	27	0.59445	0.94531	1	0.40555	0.054795	0.47898	0.41784	0.68963	1	11	0.51737	0.91781	1	16	0.34941	0.27357	0.97288
positive regulation of transcription from RNA polymerase II promoter by oleic acid	4	0.76967	0.94531	1	0.23033	0.054795	0.47898	0.38864	0.50505	1	1	0.85595	0.89241	1	3	0.23287	0.20268	0.95446
spindle pole body duplication	16	0.62535	0.94521	1	0.37465	0.054895	0.47898	0.4635	0.82642	1	6	0.61893	0.9613	1	10	0.37024	0.39516	1
nuclear-transcribed mRNA catabolic process, exonucleolytic, 3'-5'	13	0.63867	0.94481	1	0.36133	0.055294	0.47934	0.45498	0.77912	1	5	0.65201	0.9669	1	8	0.33183	0.28697	0.98175
ribosomal small subunit export from nucleus	13	0.63884	0.94481	1	0.36116	0.055294	0.47934	0.4378	0.71573	1	4	0.53766	0.82812	1	9	0.39342	0.48135	1
protein localization to spindle pole body	3	0.8118	0.94441	1	0.1882	0.055694	0.48055	0.37641	0.50565	1	0	NA	NA	NA	3	0.37641	0.47695	1
stress-activated MAPK cascade	3	0.81125	0.94431	1	0.18875	0.055794	0.48055	0.37749	0.50785	1	0	NA	NA	NA	3	0.37749	0.47915	1
chromatin silencing	9	0.67052	0.94371	1	0.32948	0.056394	0.48173	0.54802	0.93301	1	2	0.75039	0.92961	1	7	0.49019	0.77692	1
protein O-linked mannosylation	9	0.67008	0.94351	1	0.32992	0.056594	0.48173	0.43451	0.67683	1	2	0.493	0.70043	1	7	0.4178	0.56794	1
regulation of carbohydrate metabolic process	4	0.76671	0.94331	1	0.23329	0.056794	0.48173	0.31803	0.34317	1	1	0.70292	0.77092	1	3	0.18974	0.14319	0.88395
positive regulation of actin cytoskeleton reorganization	7	0.69885	0.94331	1	0.30115	0.056794	0.48173	0.36828	0.44826	1	1	0.18093	0.39096	1	6	0.3995	0.51515	1
nuclear pore transmembrane ring	3	0.8091	0.94311	1	0.1909	0.056994	0.48173	0.38179	0.51665	1	0	NA	NA	NA	3	0.38179	0.48865	1
large ribosomal subunit rRNA binding	9	0.66968	0.94301	1	0.33032	0.057094	0.48173	0.46035	0.75512	1	4	0.77466	0.9913	1	5	0.20889	0.088491	0.79987
sucrose alpha-glucosidase activity	4	0.76661	0.94291	1	0.23339	0.057194	0.48173	0.033637	0.0052995	0.21769	1	0.1337	0.33797	1	3	0.00028253	0.00069993	0.097601
positive regulation of transcription from RNA polymerase II promoter by a nonfermentable carbon source	19	0.6132	0.94201	1	0.3868	0.058094	0.48777	0.43971	0.76572	1	7	0.54686	0.91091	1	12	0.37721	0.40556	1
regulation of rRNA processing	4	0.7648	0.94181	1	0.2352	0.058294	0.48792	0.28649	0.27397	1	1	0.6322	0.72603	1	3	0.17125	0.11989	0.8488
one-carbon metabolic process	15	0.62946	0.94051	1	0.37054	0.059594	0.49498	0.36511	0.40676	1	6	0.53003	0.87381	1	9	0.25517	0.082392	0.793
Golgi transport complex	8	0.68154	0.94041	1	0.31846	0.059694	0.49498	0.26392	0.13709	0.87356	2	0.25401	0.32757	1	6	0.26723	0.16208	0.90725
DNA replication, removal of RNA primer	8	0.68167	0.94041	1	0.31833	0.059694	0.49498	0.63666	0.9836	1	0	NA	NA	NA	8	0.63666	0.9815	1
maturation of SSU-rRNA	15	0.62864	0.93991	1	0.37136	0.060194	0.49534	0.48575	0.88601	1	4	0.5182	0.80152	1	11	0.47395	0.78712	1
ATPase activity, coupled	5	0.72859	0.93981	1	0.27141	0.060294	0.49534	0.32329	0.33787	1	1	0.45115	0.59644	1	4	0.29132	0.26537	0.97288
response to cycloheximide	4	0.76256	0.93981	1	0.23744	0.060294	0.49534	0.47488	0.70423	1	0	NA	NA	NA	4	0.47488	0.68913	1
histone H3-K4 trimethylation	5	0.72815	0.93931	1	0.27185	0.060794	0.49671	0.33845	0.37366	1	1	0.4869	0.62054	1	4	0.30134	0.28677	0.98175
mitotic spindle elongation	12	0.64104	0.93861	1	0.35896	0.061494	0.49671	0.361	0.39196	1	5	0.57169	0.90601	1	7	0.21051	0.057894	0.68341
chromosome segregation	51	0.56183	0.93831	1	0.43817	0.061794	0.49671	0.42418	0.79032	1	24	0.51959	0.9834	1	27	0.33937	0.17568	0.91781
telomere capping	7	0.69324	0.93831	1	0.30676	0.061794	0.49671	0.56157	0.91701	1	2	0.90907	0.9919	1	5	0.42257	0.56914	1
sulfur compound metabolic process	7	0.69319	0.93831	1	0.30681	0.061794	0.49671	0.3279	0.31737	1	1	1,84E-08	0.014799	0.45881	6	0.38255	0.46135	1
mitochondrial outer membrane translocase complex	7	0.69248	0.93801	1	0.30752	0.062094	0.49671	0.47578	0.76552	1	2	0.7563	0.93291	1	5	0.36357	0.40826	1
phospholipid catabolic process	7	0.6926	0.93801	1	0.3074	0.062094	0.49671	0.46843	0.74603	1	2	0.74386	0.92531	1	5	0.35826	0.39416	1
positive regulation of pseudohyphal growth by positive regulation of transcription from RNA polymerase II promoter	3	0.80087	0.93791	1	0.19913	0.062194	0.49671	0.32979	0.40406	1	1	0.89729	0.92811	1	2	0.046037	0.057994	0.68341
S-adenosylmethionine-dependent methyltransferase activity	22	0.60148	0.93791	1	0.39852	0.062194	0.49671	0.22584	0.0060994	0.2309	9	0.30187	0.24768	1	13	0.1732	0.0040996	0.2393
regulation of phosphate transmembrane transport	4	0.75887	0.93741	1	0.24113	0.062694	0.49671	0.31335	0.33317	1	1	0.66217	0.74643	1	3	0.19707	0.15458	0.90097
rRNA catabolic process	4	0.75872	0.93741	1	0.24128	0.062694	0.49671	0.38968	0.50805	1	1	0.81424	0.85981	1	3	0.24816	0.22628	0.97288
positive regulation of filamentous growth of a population of unicellular organisms in response to starvation	4	0.75871	0.93741	1	0.24129	0.062694	0.49671	0.4401	0.62594	1	1	0.91505	0.94081	1	3	0.28178	0.28307	0.98175
tRNA wobble uridine modification	26	0.58992	0.93701	1	0.41008	0.063094	0.49693	0.38852	0.50445	1	11	0.48989	0.86971	1	15	0.31419	0.15568	0.90097
mannosyltransferase activity	26	0.58993	0.93701	1	0.41007	0.063094	0.49693	0.31683	0.12749	0.84652	10	0.34569	0.39656	1	16	0.29879	0.10349	0.82655
initial mitotic spindle pole body separation	4	0.75786	0.93661	1	0.24214	0.063494	0.49861	0.17909	0.09819	0.79686	1	0.38963	0.55084	1	3	0.10892	0.059694	0.69367
mRNA 3'-splice site recognition	4	0.75719	0.93631	1	0.24281	0.063794	0.4995	0.48562	0.72673	1	0	NA	NA	NA	4	0.48562	0.71003	1
protein localization to endoplasmic reticulum exit site	4	0.75612	0.93541	1	0.24388	0.064694	0.50152	0.48776	0.73083	1	0	NA	NA	NA	4	0.48776	0.71433	1
protein targeting to ER	10	0.65508	0.93521	1	0.34492	0.064894	0.50152	0.52715	0.91311	1	3	0.72884	0.9648	1	7	0.44071	0.63584	1
U6 snRNP	8	0.67695	0.93511	1	0.32305	0.064994	0.50152	0.43084	0.63444	1	2	0.56949	0.80212	1	6	0.38463	0.46755	1
cellular bud site selection	15	0.62447	0.93501	1	0.37553	0.065093	0.50152	0.5127	0.93721	1	3	0.40409	0.57154	1	12	0.53985	0.93861	1
FK506 binding	4	0.7545	0.93471	1	0.2455	0.065393	0.50152	0.49101	0.73683	1	0	NA	NA	NA	4	0.49101	0.72013	1
telomere tethering at nuclear periphery	15	0.62424	0.93451	1	0.37576	0.065593	0.50152	0.51175	0.93611	1	6	0.70028	0.992	1	9	0.38606	0.45545	1
hyperosmotic response	8	0.67615	0.93441	1	0.32385	0.065693	0.50152	0.49027	0.80902	1	2	0.68515	0.89091	1	6	0.42532	0.58754	1
regulation of mitotic nuclear division	6	0.70594	0.93441	1	0.29406	0.065693	0.50152	0.34695	0.39356	1	2	0.63826	0.85691	1	4	0.2013	0.10879	0.82746
mitotic G1 DNA damage checkpoint	3	0.79576	0.93421	1	0.20424	0.065893	0.50152	0.36021	0.47165	1	1	0.92758	0.94951	1	2	0.076523	0.088591	0.79987
potassium ion transport	6	0.70562	0.93391	1	0.29438	0.066193	0.50152	0.53991	0.87521	1	1	0.85344	0.89121	1	5	0.4772	0.70593	1
telomere maintenance via telomerase	17	0.61181	0.93361	1	0.38819	0.066493	0.50152	0.52556	0.9567	1	6	0.64466	0.9768	1	11	0.4606	0.74403	1
chromatin silencing complex	4	0.75317	0.93361	1	0.24683	0.066493	0.50152	0.46832	0.69123	1	1	0.94934	0.9652	1	3	0.30799	0.33917	1
mitochondrial DNA replication	3	0.79519	0.93361	1	0.20481	0.066493	0.50152	0.33161	0.40906	1	1	0.88297	0.91431	1	2	0.05593	0.066693	0.75068
negative regulation of pseudohyphal growth	7	0.68769	0.93291	1	0.31231	0.067193	0.50537	0.50138	0.82432	1	2	0.78433	0.94741	1	5	0.3882	0.47405	1
nuclear polyadenylation-dependent rRNA catabolic process	19	0.60837	0.93261	1	0.39163	0.067493	0.5062	0.43888	0.76172	1	9	0.63649	0.991	1	10	0.26104	0.085091	0.79645
histone exchange	16	0.61596	0.93231	1	0.38404	0.067793	0.50702	0.54463	0.9712	1	7	0.74462	0.998	1	9	0.38908	0.46495	1
exonucleolytic catabolism of deadenylated mRNA	6	0.70416	0.93201	1	0.29584	0.068093	0.50785	0.39794	0.54055	1	2	0.70938	0.90701	1	4	0.24221	0.17178	0.91071
'de novo' L-methionine biosynthetic process	3	0.79225	0.93161	1	0.20775	0.068493	0.50799	0.4155	0.58274	1	0	NA	NA	NA	3	0.4155	0.55224	1
cystathionine gamma-lyase activity	3	0.79225	0.93161	1	0.20775	0.068493	0.50799	0.4155	0.58274	1	0	NA	NA	NA	3	0.4155	0.55224	1
negative regulation of chromatin silencing	5	0.72064	0.93141	1	0.27936	0.068693	0.50806	0.33074	0.35616	1	2	0.71503	0.91031	1	3	0.074552	0.037496	0.58048
U5 snRNA 3'-end processing	11	0.64333	0.93081	1	0.35667	0.069293	0.51108	0.31886	0.23688	1	4	0.45759	0.69413	1	7	0.23958	0.092591	0.80977
U4 snRNP	6	0.70241	0.93061	1	0.29759	0.069493	0.51115	0.34199	0.38016	1	1	0.24044	0.44566	1	5	0.36229	0.40526	1
regulation of transcription from RNA polymerase II promoter in response to oxidative stress	6	0.70143	0.92981	1	0.29857	0.070293	0.51561	0.38045	0.49215	1	1	0.34994	0.52525	1	5	0.38655	0.47075	1
DNA strand renaturation	9	0.65819	0.92951	1	0.34181	0.070593	0.51639	0.49668	0.85451	1	3	0.7196	0.9614	1	6	0.38522	0.46945	1
sulfate assimilation	8	0.67046	0.92931	1	0.32954	0.070793	0.51644	0.34129	0.33567	1	3	0.57627	0.84852	1	5	0.2003	0.079192	0.793
chromosome	13	0.6261	0.92871	1	0.3739	0.071393	0.5194	0.29251	0.13929	0.87711	5	0.40811	0.58044	1	8	0.22026	0.059194	0.69106
protein kinase inhibitor activity	4	0.74767	0.92821	1	0.25233	0.071893	0.52031	0.48724	0.73003	1	1	0.96514	0.9765	1	3	0.32793	0.37916	1
calmodulin-dependent protein kinase activity	8	0.66813	0.92801	1	0.33187	0.072093	0.52031	0.5494	0.91881	1	2	0.77131	0.94151	1	6	0.47543	0.72413	1
proteasome storage granule	26	0.58551	0.92771	1	0.41449	0.072393	0.52031	0.52337	0.9815	1	10	0.60271	0.9853	1	16	0.47378	0.82612	1
nuclear chromosome, telomeric region	24	0.58993	0.92771	1	0.41007	0.072393	0.52031	0.44191	0.79672	1	9	0.49568	0.85881	1	15	0.40964	0.55334	1
2-micrometer plasmid partitioning	5	0.71619	0.92761	1	0.28381	0.072493	0.52031	0.31463	0.31567	1	2	0.68376	0.89061	1	3	0.06854	0.033797	0.56634
DNA strand elongation involved in DNA replication	8	0.66657	0.92641	1	0.33343	0.073693	0.5275	0.45204	0.70283	1	2	0.57038	0.80292	1	6	0.4126	0.55124	1
positive regulation of protein autophosphorylation	3	0.78412	0.92611	1	0.21588	0.073993	0.52824	0.43177	0.61514	1	0	NA	NA	NA	3	0.43177	0.58354	1
ATPase-coupled xenobiotic transmembrane transporter activity	4	0.74206	0.92381	1	0.25794	0.076292	0.54244	0.27666	0.25527	1	1	0.52156	0.64244	1	3	0.19503	0.15178	0.90066
negative regulation of DNA damage checkpoint	3	0.7803	0.92351	1	0.2197	0.076592	0.54244	0.4394	0.63034	1	0	NA	NA	NA	3	0.4394	0.59974	1
protein phosphatase 4 complex	3	0.7803	0.92351	1	0.2197	0.076592	0.54244	0.4394	0.63034	1	0	NA	NA	NA	3	0.4394	0.59974	1
tRNA wobble position uridine thiolation	5	0.71001	0.92291	1	0.28999	0.077192	0.54308	0.46172	0.69923	1	1	0.70435	0.77312	1	4	0.40107	0.51965	1
establishment of protein localization to chromatin	4	0.74077	0.92291	1	0.25923	0.077192	0.54308	0.32359	0.35466	1	1	0.61028	0.70503	1	3	0.22803	0.19518	0.94732
epsilon DNA polymerase complex	4	0.74045	0.92281	1	0.25955	0.077292	0.54308	0.51909	0.79012	1	0	NA	NA	NA	4	0.51909	0.77842	1
response to antibiotic	7	0.67724	0.92251	1	0.32276	0.077592	0.54371	0.64553	0.9797	1	0	NA	NA	NA	7	0.64553	0.9798	1
maltose metabolic process	8	0.66387	0.92211	1	0.33613	0.077992	0.54371	0.18858	0.033697	0.49042	3	0.3551	0.47365	1	5	0.088673	0.0083992	0.35732
hydrolase activity, acting on glycosyl bonds	4	0.73995	0.92211	1	0.26005	0.077992	0.54371	0.27148	0.24508	1	1	0.50277	0.62874	1	3	0.19438	0.15068	0.89744
translesion synthesis	3	0.77791	0.92131	1	0.22209	0.078792	0.54608	0.44418	0.64064	1	0	NA	NA	NA	3	0.44418	0.60844	1
intronic box C/D snoRNA processing	9	0.65065	0.92101	1	0.34935	0.079092	0.54608	0.54595	0.93101	1	1	0.31259	0.49825	1	8	0.57512	0.93671	1
nuclear pore organization	12	0.62791	0.92081	1	0.37209	0.079292	0.54608	0.47338	0.82202	1	4	0.59379	0.90181	1	8	0.41318	0.56154	1
integral component of endoplasmic reticulum membrane	66	0.54924	0.92051	1	0.45076	0.079592	0.54608	0.35529	0.20528	0.99395	28	0.35623	0.36586	1	38	0.35459	0.19818	0.95026
ribonuclease MRP complex	10	0.64419	0.92051	1	0.35581	0.079592	0.54608	0.57415	0.9638	1	1	0.31259	0.49825	1	9	0.60321	0.9728	1
regulation of chromatin organization	4	0.73761	0.92041	1	0.26239	0.079692	0.54608	0.52478	0.80042	1	0	NA	NA	NA	4	0.52478	0.78862	1
intra-Golgi vesicle-mediated transport	28	0.58006	0.92011	1	0.41994	0.079992	0.54608	0.5042	0.9734	1	13	0.63849	0.9977	1	15	0.38781	0.45005	1
ribonucleoside-diphosphate reductase activity, thioredoxin disulfide as acceptor	4	0.73696	0.91971	1	0.26304	0.080392	0.54608	0.033498	0.0052995	0.21769	1	0.014842	0.13989	1	3	0.039716	0.017698	0.41132
ribonucleoside-diphosphate reductase complex	4	0.73696	0.91971	1	0.26304	0.080392	0.54608	0.033498	0.0052995	0.21769	1	0.014842	0.13989	1	3	0.039716	0.017698	0.41132
small ribosomal subunit	18	0.60303	0.91961	1	0.39697	0.080492	0.54608	0.40542	0.59524	1	6	0.4172	0.61864	1	12	0.39952	0.50085	1
L-methionine salvage from methylthioadenosine	9	0.6494	0.91921	1	0.3506	0.080892	0.54608	0.38494	0.49905	1	4	0.6442	0.94541	1	5	0.17752	0.055194	0.67824
MAPK cascade	6	0.68977	0.91921	1	0.31023	0.080892	0.54608	0.55585	0.89661	1	2	0.90309	0.9906	1	4	0.38223	0.47195	1
intrinsic component of mitochondrial inner membrane	3	0.77396	0.91911	1	0.22604	0.080992	0.54608	0.3524	0.45355	1	1	0.85048	0.88681	1	2	0.10336	0.11469	0.84292
intracellular sequestering of iron ion	4	0.73592	0.91871	1	0.26408	0.081392	0.5474	0.028172	0.0034997	0.17304	1	2,79E-01	0.042896	0.66817	3	0.037554	0.016698	0.41132
phosphoglycerate dehydrogenase activity	3	0.77302	0.91831	1	0.22698	0.081792	0.54786	0.21477	0.18898	0.96848	1	0.64123	0.73793	1	2	0.001544	0.0089991	0.37029
electron transport chain	6	0.68829	0.91791	1	0.31171	0.082192	0.54786	0.11045	0.010099	0.3134	2	0.23053	0.30027	1	4	0.050409	0.0067993	0.34185
lipid biosynthetic process	7	0.67199	0.91771	1	0.32801	0.082392	0.54786	0.13423	0.013599	0.34912	2	0.086858	0.12279	1	5	0.15318	0.035296	0.57529
septin ring assembly	16	0.60514	0.91771	1	0.39486	0.082392	0.54786	0.54041	0.968	1	7	0.71507	0.9966	1	9	0.40456	0.52115	1
spindle	17	0.60294	0.91751	1	0.39706	0.082592	0.54786	0.43085	0.71093	1	7	0.5589	0.92431	1	10	0.34122	0.29167	0.98175
hydrogen sulfide biosynthetic process	6	0.68766	0.91741	1	0.31234	0.082692	0.54786	0.12531	0.015698	0.34929	2	0.25094	0.32407	1	4	0.062491	0.010499	0.37646
hexose transmembrane transport	7	0.67099	0.91701	1	0.32901	0.083092	0.54841	0.086628	0.0037996	0.17798	2	6,14E-01	0.0037996	0.27446	5	0.12125	0.019198	0.43024
transcription antitermination	3	0.77038	0.91681	1	0.22962	0.083292	0.54841	0.45925	0.66753	1	0	NA	NA	NA	3	0.45925	0.64024	1
ATP-dependent peptidase activity	3	0.77033	0.91671	1	0.22967	0.083392	0.54841	0.45934	0.66783	1	0	NA	NA	NA	3	0.45934	0.64044	1
rDNA heterochromatin	9	0.64743	0.91631	1	0.35257	0.083792	0.54969	0.49071	0.83942	1	3	0.67836	0.94161	1	6	0.39689	0.50605	1
protein urmylation	7	0.67041	0.91591	1	0.32959	0.084192	0.55096	0.42379	0.62274	1	2	0.58807	0.81852	1	5	0.35807	0.39406	1
CST complex	3	0.7674	0.91491	1	0.2326	0.085191	0.55614	0.38638	0.52475	1	1	0.88177	0.91271	1	2	0.13868	0.14609	0.88622
Swr1 complex	14	0.6142	0.91411	1	0.3858	0.085991	0.55922	0.42557	0.67003	1	6	0.5963	0.94611	1	8	0.29753	0.19198	0.94732
nuclear MIS12/MIND complex	4	0.73148	0.91391	1	0.26852	0.086191	0.55922	0.42023	0.58054	1	1	0.7664	0.81962	1	3	0.30484	0.33067	1
CUT catabolic process	4	0.73098	0.91381	1	0.26902	0.086291	0.55922	0.34031	0.39116	1	1	0.60452	0.70273	1	3	0.25223	0.23288	0.97288
response to water deprivation	3	0.76347	0.91161	1	0.23653	0.088491	0.5709	0.31316	0.36566	1	1	0.76016	0.81402	1	2	0.089661	0.10009	0.82655
ribosomal small subunit assembly	26	0.57784	0.91081	1	0.42216	0.089291	0.5709	0.48132	0.92771	1	10	0.52808	0.92971	1	16	0.45209	0.75202	1
tRNA methylation	21	0.59005	0.91081	1	0.40995	0.089291	0.5709	0.45769	0.83372	1	8	0.5246	0.89361	1	13	0.41651	0.58474	1
inositol phosphoceramide synthase complex	3	0.76265	0.91071	1	0.23735	0.089391	0.5709	0.47471	0.69243	1	0	NA	NA	NA	3	0.47471	0.66843	1
PeBoW complex	3	0.76251	0.91061	1	0.23749	0.089491	0.5709	0.44158	0.63524	1	1	0.9499	0.9663	1	2	0.18742	0.19258	0.94732
microtubule depolymerization	3	0.76256	0.91061	1	0.23744	0.089491	0.5709	0.31305	0.36516	1	1	0.75724	0.81192	1	2	0.090956	0.10149	0.82655
nuclear polyadenylation-dependent tRNA catabolic process	16	0.60139	0.91051	1	0.39861	0.089591	0.5709	0.42394	0.67993	1	7	0.57339	0.93941	1	9	0.3077	0.19518	0.94732
GO_0001133	9	0.64317	0.90991	1	0.35683	0.090191	0.57326	0.24203	0.083392	0.72763	3	0.29257	0.34227	1	6	0.21676	0.080292	0.793
NatC complex	3	0.76079	0.90971	1	0.23921	0.090391	0.57326	0.47843	0.69753	1	0	NA	NA	NA	3	0.47843	0.67613	1
regulation of protein catabolic process	4	0.72674	0.90911	1	0.27326	0.090991	0.57541	0.4509	0.64894	1	1	0.80876	0.85451	1	3	0.33162	0.38556	1
establishment of protein-containing complex localization to telomere	5	0.69675	0.90881	1	0.30325	0.091291	0.57541	0.41533	0.58504	1	1	0.52204	0.64324	1	4	0.38865	0.48905	1
sphingolipid biosynthetic process	21	0.58895	0.90871	1	0.41105	0.091391	0.57541	0.31541	0.14829	0.90321	8	0.33497	0.36816	1	13	0.30337	0.14369	0.88395
transcription elongation from RNA polymerase II promoter	54	0.55045	0.90851	1	0.44955	0.091591	0.57541	0.48123	0.9838	1	23	0.50946	0.9726	1	31	0.46029	0.86231	1
half bridge of spindle pole body	4	0.72525	0.90801	1	0.27475	0.092091	0.57636	0.33785	0.38566	1	1	0.5767	0.67673	1	3	0.25823	0.24328	0.97288
cellular potassium ion homeostasis	5	0.69572	0.90791	1	0.30428	0.092191	0.57636	0.36609	0.44916	1	1	0.39384	0.55444	1	4	0.35916	0.42056	1
Mpp10 complex	3	0.75844	0.90771	1	0.24156	0.092391	0.57636	0.43403	0.61984	1	1	0.92638	0.94851	1	2	0.18786	0.19328	0.94732
cytoplasmic mRNA processing body assembly	6	0.67864	0.90711	1	0.32136	0.092991	0.57875	0.41089	0.57804	1	1	0.30452	0.49455	1	5	0.43216	0.59564	1
snoRNA binding	20	0.58842	0.90661	1	0.41158	0.093491	0.57947	0.57095	0.9929	1	8	0.68474	0.9964	1	12	0.49509	0.85311	1
COPII-coated ER to Golgi transport vesicle	22	0.58622	0.90641	1	0.41378	0.093691	0.57947	0.52648	0.9767	1	7	0.52687	0.88151	1	15	0.52629	0.93511	1
U2-type spliceosomal complex	8	0.65297	0.90601	1	0.34703	0.094091	0.57947	0.54855	0.91781	1	2	0.709	0.90681	1	6	0.49507	0.76772	1
chromatin	8	0.65286	0.90591	1	0.34714	0.094191	0.57947	0.42618	0.62144	1	2	0.46382	0.64684	1	6	0.41364	0.55304	1
response to heat	24	0.57987	0.90591	1	0.42013	0.094191	0.57947	0.28765	0.058694	0.62188	11	0.39716	0.57744	1	13	0.195	0.0091991	0.37241
negative regulation of Arp2/3 complex-mediated actin nucleation	6	0.67601	0.90441	1	0.32399	0.09569	0.58517	0.46743	0.72803	1	2	0.72917	0.91571	1	4	0.33656	0.36646	1
cytochrome-c oxidase activity	10	0.63256	0.90421	1	0.36744	0.09589	0.58517	0.47189	0.79302	1	3	0.56168	0.83092	1	7	0.43341	0.61484	1
eukaryotic translation initiation factor 3 complex	7	0.66173	0.90401	1	0.33827	0.09609	0.58517	0.54813	0.89951	1	1	0.55055	0.66183	1	6	0.54773	0.87131	1
calmodulin binding	21	0.58665	0.90371	1	0.41335	0.09639	0.58517	0.46695	0.86201	1	9	0.5803	0.9655	1	12	0.38194	0.42636	1
telomere maintenance via recombination	25	0.57697	0.90341	1	0.42303	0.09669	0.58517	0.43468	0.76922	1	9	0.42863	0.67873	1	16	0.43808	0.69383	1
transsulfuration	9	0.63861	0.90331	1	0.36139	0.09679	0.58517	0.27835	0.15228	0.90321	2	1,28E-02	0.0028997	0.2375	7	0.35788	0.38036	1
t-UTP complex	7	0.6609	0.90311	1	0.3391	0.09699	0.58517	0.53737	0.88521	1	2	0.75353	0.93151	1	5	0.45091	0.64424	1
nucleotide-excision repair, DNA damage recognition	3	0.7529	0.90301	1	0.2471	0.09709	0.58517	0.49419	0.72433	1	0	NA	NA	NA	3	0.49419	0.70413	1
kinesin complex	8	0.65131	0.90301	1	0.34869	0.09709	0.58517	0.31187	0.24948	1	3	0.48597	0.71863	1	5	0.20741	0.086591	0.79906
nucleolar chromatin	4	0.72006	0.90271	1	0.27994	0.09739	0.58543	0.55988	0.85191	1	0	NA	NA	NA	4	0.55988	0.83932	1
post-mRNA release spliceosomal complex	3	0.75249	0.90251	1	0.24751	0.09759	0.58543	0.49501	0.72563	1	0	NA	NA	NA	3	0.49501	0.70523	1
cytoplasmic translational initiation	3	0.75148	0.90231	1	0.24852	0.09779	0.58543	0.49705	0.72883	1	0	NA	NA	NA	3	0.49705	0.70843	1
DNA amplification	5	0.6896	0.90151	1	0.3104	0.09859	0.58889	0.55905	0.87961	1	1	0.84563	0.88451	1	4	0.48741	0.71393	1
mRNA export from nucleus in response to heat stress	10	0.63013	0.90051	1	0.36987	0.09959	0.59222	0.49482	0.85341	1	4	0.69384	0.9723	1	6	0.36214	0.40096	1
maintenance of chromatin silencing at telomere	5	0.68889	0.90051	1	0.31111	0.09959	0.59222	0.52742	0.83192	1	2	0.88151	0.9845	1	3	0.29137	0.30267	0.98662
structural constituent of nuclear pore	30	0.56812	0.90011	1	0.43188	0.09999	0.59327	0.47503	0.93331	1	14	0.5835	0.991	1	16	0.38013	0.41416	1
SRP-dependent cotranslational protein targeting to membrane	11	0.6252	0.89981	1	0.3748	0.10029	0.59373	0.44905	0.73303	1	4	0.58673	0.89581	1	7	0.37037	0.41966	1
regulation of DNA damage checkpoint	3	0.74779	0.89931	1	0.25221	0.10079	0.59537	0.50047	0.73433	1	1	0.99408	0.9941	1	2	0.25366	0.28217	0.98175
mitotic chromosome condensation	11	0.62423	0.89881	1	0.37577	0.10129	0.59673	0.47402	0.80592	1	4	0.61842	0.92351	1	7	0.3915	0.48675	1
RNA secondary structure unwinding	30	0.56754	0.89851	1	0.43246	0.10159	0.59673	0.52458	0.9894	1	10	0.48949	0.87051	1	20	0.54213	0.9749	1
response to salt stress	20	0.58483	0.89841	1	0.41517	0.10169	0.59673	0.55958	0.9901	1	8	0.66155	0.993	1	12	0.4916	0.84402	1
cellular bud neck split septin rings	3	0.74599	0.89781	1	0.25401	0.10229	0.59821	0.1979	0.16608	0.92056	1	0.53482	0.65123	1	2	0.029441	0.040796	0.60382
positive regulation of transcription by RNA polymerase III	3	0.7456	0.89771	1	0.2544	0.10239	0.59821	0.5088	0.74723	1	0	NA	NA	NA	3	0.5088	0.72713	1
positive regulation of RNA polymerase II transcriptional preinitiation complex assembly	12	0.61212	0.89741	1	0.38788	0.10269	0.59837	0.60592	0.988	1	5	0.79619	0.9981	1	7	0.47002	0.72603	1
U2 snRNP	19	0.58934	0.89711	1	0.41066	0.10299	0.59837	0.40411	0.59274	1	6	0.33941	0.40026	1	13	0.43397	0.65843	1
mitochondrial inner membrane	165	0.52042	0.89701	1	0.47958	0.10309	0.59837	0.38084	0.38736	1	78	0.38831	0.61614	1	87	0.37415	0.23668	0.97288
chitin biosynthetic process	4	0.71374	0.89591	1	0.28626	0.10419	0.60344	0.16507	0.083092	0.72739	1	0.18511	0.39566	1	3	0.15839	0.10559	0.82715
regulation of membrane potential	4	0.71272	0.89501	1	0.28728	0.10509	0.60734	0.2679	0.23688	1	1	0.38667	0.54765	1	3	0.22831	0.19588	0.94732
ferrous iron binding	10	0.62596	0.89451	1	0.37404	0.10559	0.60817	0.18334	0.014999	0.34912	3	0.05875	0.035196	0.61828	7	0.23673	0.088491	0.79987
response to xenobiotic stimulus	4	0.7123	0.89441	1	0.2877	0.10569	0.60817	0.5754	0.86941	1	0	NA	NA	NA	4	0.5754	0.86081	1
transcription factor TFIIH core complex	6	0.66797	0.89381	1	0.33203	0.10629	0.61031	0.23975	0.13589	0.86798	2	0.36353	0.48055	1	4	0.17786	0.083092	0.793
nuclear-transcribed mRNA catabolic process, non-stop decay	21	0.58211	0.89291	1	0.41789	0.10719	0.61415	0.43566	0.74903	1	8	0.47485	0.79512	1	13	0.41155	0.56324	1
SAGA complex	21	0.582	0.89261	1	0.418	0.10749	0.61455	0.47631	0.88911	1	7	0.46045	0.75192	1	14	0.48423	0.84032	1
enzyme activator activity	28	0.56934	0.89231	1	0.43066	0.10779	0.61495	0.41183	0.65643	1	14	0.55051	0.9755	1	14	0.27315	0.073093	0.76842
sulfurtransferase activity	3	0.73937	0.89201	1	0.26063	0.10809	0.61517	0.52127	0.76702	1	0	NA	NA	NA	3	0.52127	0.74793	1
nucleobase transport	5	0.68179	0.89181	1	0.31821	0.10829	0.61517	0.2695	0.20868	0.99852	2	0.54135	0.77312	1	3	0.088266	0.046495	0.61638
obsolete mitochondrial respiratory chain complex IV biogenesis	8	0.64179	0.89131	1	0.35821	0.10879	0.6167	0.33794	0.32347	1	3	0.49535	0.73483	1	5	0.24349	0.13899	0.88395
cellular manganese ion homeostasis	8	0.64124	0.89081	1	0.35876	0.10929	0.61692	0.37401	0.45205	1	3	0.54198	0.80692	1	5	0.27323	0.19658	0.94888
response to glucose	4	0.7092	0.89081	1	0.2908	0.10929	0.61692	0.36563	0.44666	1	1	0.56806	0.67173	1	3	0.29815	0.31707	1
proteasome regulatory particle, lid subcomplex	10	0.62224	0.88991	1	0.37776	0.11019	0.61938	0.58484	0.9725	1	4	0.78666	0.9931	1	6	0.4503	0.65873	1
positive regulation of translational fidelity	9	0.63068	0.88991	1	0.36932	0.11019	0.61938	0.52426	0.90241	1	3	0.67842	0.94171	1	6	0.44718	0.65003	1
establishment of mitotic sister chromatid cohesion	15	0.59721	0.88911	1	0.40279	0.11099	0.62256	0.48745	0.89021	1	8	0.70175	0.9976	1	7	0.24253	0.09679	0.82354
tRNA splicing, via endonucleolytic cleavage and ligation	9	0.62983	0.88831	1	0.37017	0.11179	0.62574	0.55398	0.94021	1	2	0.58069	0.81152	1	7	0.54635	0.88871	1
U4/U6 x U5 tri-snRNP complex	28	0.56784	0.88801	1	0.43216	0.11209	0.6261	0.39774	0.56844	1	10	0.34679	0.40096	1	18	0.42605	0.64704	1
chaperone-mediated protein transport	3	0.73479	0.88741	1	0.26521	0.11269	0.62814	0.48866	0.71513	1	1	0.93737	0.9551	1	2	0.26431	0.29717	0.98662
G-quadruplex DNA binding	5	0.67757	0.88701	1	0.32243	0.11309	0.62906	0.342	0.38186	1	2	0.62143	0.84542	1	3	0.15572	0.10299	0.82655
signal recognition particle binding	4	0.70512	0.88571	1	0.29488	0.11439	0.63496	0.37358	0.46755	1	1	0.56763	0.67153	1	3	0.30889	0.34047	1
establishment of protein localization	5	0.67613	0.88521	1	0.32387	0.11489	0.63591	0.43881	0.64524	1	1	0.47767	0.61344	1	4	0.4291	0.58544	1
chromosome, telomeric region	77	0.5347	0.88461	1	0.4653	0.11549	0.63591	0.41854	0.79622	1	35	0.43672	0.85721	1	42	0.40338	0.54885	1
meiotic cell cycle	64	0.53922	0.88451	1	0.46078	0.11559	0.63591	0.39661	0.59114	1	30	0.44006	0.85261	1	34	0.35828	0.22998	0.97288
cellular response to anoxia	3	0.73192	0.88441	1	0.26808	0.11569	0.63591	0.30595	0.35196	1	1	0.65468	0.74333	1	2	0.13158	0.14219	0.88395
histone binding	26	0.56814	0.88421	1	0.43186	0.11589	0.63591	0.38685	0.49365	1	12	0.48339	0.87391	1	14	0.3041	0.14269	0.88395
ATP-dependent microtubule motor activity, plus-end-directed	4	0.70335	0.88411	1	0.29665	0.11599	0.63591	0.14858	0.064694	0.65928	1	0.11055	0.30917	1	3	0.16126	0.10859	0.82746
Cul3-RING ubiquitin ligase complex	6	0.66051	0.88381	1	0.33949	0.11629	0.63625	0.42469	0.61604	1	2	0.61858	0.84332	1	4	0.32775	0.34617	1
polyamine transport	4	0.70225	0.88311	1	0.29775	0.11699	0.63877	0.43654	0.61924	1	2	0.84105	0.9718	1	2	0.032028	0.042896	0.60488
heme A biosynthetic process	3	0.72948	0.88231	1	0.27052	0.11779	0.64084	0.39303	0.53725	1	1	0.77799	0.82652	1	2	0.20056	0.20998	0.96706
regulation of sulfur amino acid metabolic process	4	0.70158	0.88221	1	0.29842	0.11789	0.64084	0.37488	0.47025	1	1	0.55606	0.66583	1	3	0.31448	0.35056	1
acetyltransferase activity	5	0.67358	0.88201	1	0.32642	0.11809	0.64084	0.48712	0.75492	1	1	0.58569	0.68433	1	4	0.46248	0.66173	1
sulfate assimilation, phosphoadenylyl sulfate reduction by phosphoadenylyl-sulfate reductase (thioredoxin)	3	0.72703	0.88071	1	0.27297	0.11939	0.64658	0.21384	0.18758	0.96501	1	0.50185	0.62774	1	2	0.069835	0.080892	0.793
U6 snRNA binding	6	0.65819	0.88031	1	0.34181	0.11979	0.64744	0.57789	0.92191	1	2	0.8414	0.9718	1	4	0.44614	0.62284	1
intra-S DNA damage checkpoint	13	0.60024	0.87971	1	0.39976	0.12039	0.64937	0.48857	0.87081	1	6	0.66315	0.9835	1	7	0.33893	0.32377	1
DNA replication initiation	38	0.5524	0.87931	1	0.4476	0.12079	0.65021	0.45973	0.91361	1	13	0.36355	0.44436	1	25	0.50975	0.9593	1
glucose mediated signaling pathway	8	0.6336	0.87881	1	0.3664	0.12129	0.65114	0.46311	0.73683	1	2	0.46062	0.64184	1	6	0.46394	0.69443	1
negative regulation of protein-containing complex assembly	5	0.67127	0.87841	1	0.32873	0.12169	0.65114	0.38019	0.48665	1	1	0.30682	0.49575	1	4	0.39853	0.51325	1
mitochondrial respiratory chain complex IV	11	0.61278	0.87811	1	0.38722	0.12199	0.65114	0.53449	0.93041	1	4	0.67006	0.9613	1	7	0.45702	0.68773	1
resolution of meiotic recombination intermediates	7	0.6414	0.87791	1	0.3586	0.12219	0.65114	0.33159	0.32977	1	2	0.32518	0.42546	1	5	0.33415	0.33387	1
porphyrin-containing compound biosynthetic process	3	0.72311	0.87691	1	0.27689	0.12319	0.65114	0.14756	0.10509	0.80092	1	0.39066	0.55184	1	2	0.026011	0.038096	0.58306
RENT complex	3	0.72276	0.87671	1	0.27724	0.12339	0.65114	0.41099	0.57244	1	1	0.78477	0.83312	1	2	0.2241	0.24188	0.97288
RNA polymerase III preinitiation complex assembly	6	0.65528	0.87671	1	0.34472	0.12339	0.65114	0.36666	0.44856	1	1	0.031675	0.18138	1	5	0.43366	0.59994	1
protein folding chaperone	13	0.59863	0.87661	1	0.40137	0.12349	0.65114	0.47693	0.84252	1	5	0.57645	0.91211	1	8	0.41473	0.56644	1
structural constituent of cell wall	16	0.58477	0.87651	1	0.41523	0.12359	0.65114	0.36489	0.39626	1	6	0.37923	0.51395	1	10	0.35628	0.34577	1
positive regulation of DNA-dependent DNA replication initiation	4	0.69502	0.87651	1	0.30498	0.12359	0.65114	0.50896	0.77252	1	1	0.79802	0.84742	1	3	0.41261	0.54495	1
Golgi organization	8	0.63255	0.87641	1	0.36745	0.12369	0.65114	0.30112	0.21998	1	3	0.42162	0.60444	1	5	0.22882	0.11399	0.8415
transcription by RNA polymerase III	18	0.58282	0.87621	1	0.41718	0.12389	0.65114	0.5743	0.9933	1	7	0.66564	0.9884	1	11	0.51617	0.89351	1
tRNA modification	36	0.55309	0.87571	1	0.44691	0.12439	0.65248	0.37693	0.42526	1	13	0.28432	0.15098	1	23	0.42928	0.67763	1
protein localization to nucleus	3	0.72153	0.87531	1	0.27847	0.12479	0.6533	0.25434	0.25747	1	1	0.54609	0.65723	1	2	0.10847	0.12019	0.8488
citrate (Si)-synthase activity	3	0.72114	0.87491	1	0.27886	0.12519	0.65411	0.12164	0.078392	0.70864	1	0.34587	0.52375	1	2	0.0095197	0.022098	0.44372
rRNA base methylation	5	0.66831	0.87381	1	0.33169	0.12629	0.65857	0.55362	0.87171	1	2	0.8628	0.979	1	3	0.3475	0.41696	1
positive regulation of phosphatidylinositol biosynthetic process	3	0.71912	0.87271	1	0.28088	0.12739	0.66224	0.41552	0.58274	1	1	0.78065	0.82922	1	2	0.23296	0.25427	0.97288
shelterin complex	3	0.7189	0.87261	1	0.2811	0.12749	0.66224	0.51979	0.76432	1	1	0.93638	0.9536	1	2	0.31149	0.36566	1
transferase activity	22	0.57269	0.87231	1	0.42731	0.12779	0.66251	0.35584	0.32117	1	8	0.31416	0.30087	1	14	0.37965	0.41946	1
regulation of mitotic cell cycle	21	0.57284	0.87131	1	0.42716	0.12879	0.66486	0.46671	0.86191	1	9	0.5478	0.93781	1	12	0.4059	0.52885	1
ceramide biosynthetic process	6	0.6515	0.87121	1	0.3485	0.12889	0.66486	0.39755	0.53925	1	1	0.10165	0.29807	1	5	0.45673	0.65893	1
negative regulation of chromatin silencing at rDNA	8	0.62916	0.87111	1	0.37084	0.12899	0.66486	0.73119	0.9983	1	1	0.95803	0.9725	1	7	0.69879	0.9931	1
membrane	297	0.5093	0.86971	1	0.4907	0.13039	0.66617	0.30332	1,00E-01	0.026697	150	0.3287	0.026797	0.58412	147	0.27743	1,00E-01	0.031372
nuclear inner membrane	9	0.6181	0.86971	1	0.3819	0.13039	0.66617	0.30225	0.21398	1	3	0.30769	0.37056	1	6	0.29953	0.23068	0.97288
transcription factor TFIID complex	15	0.58778	0.86971	1	0.41222	0.13039	0.66617	0.58852	0.9933	1	6	0.70511	0.9929	1	9	0.51079	0.85661	1
mitochondrial electron transport, cytochrome c to oxygen	10	0.61096	0.86961	1	0.38904	0.13049	0.66617	0.35153	0.36346	1	4	0.4668	0.71243	1	6	0.27467	0.17588	0.91781
cellular response to acidic pH	3	0.71647	0.86941	1	0.28353	0.13069	0.66617	0.56706	0.83282	1	0	NA	NA	NA	3	0.56706	0.81652	1
rRNA transcription	5	0.66519	0.86911	1	0.33481	0.13099	0.66617	0.4932	0.76732	1	2	0.77948	0.94521	1	3	0.30234	0.32487	1
thiol oxidase activity	4	0.68638	0.86881	1	0.31362	0.13129	0.66617	0.19321	0.11379	0.81671	1	0.13194	0.33567	1	3	0.21363	0.17518	0.91781
EGO complex	6	0.65034	0.86871	1	0.34966	0.13139	0.66617	0.56117	0.90311	1	1	0.58557	0.68393	1	5	0.55629	0.85721	1
nuclear pore distribution	9	0.61762	0.86861	1	0.38238	0.13149	0.66617	0.45062	0.72703	1	4	0.64659	0.94701	1	5	0.29384	0.23828	0.97288
regulation of transcription from RNA polymerase II promoter in response to stress	8	0.6269	0.86781	1	0.3731	0.13229	0.66895	0.61301	0.9746	1	4	0.86682	0.9986	1	4	0.3592	0.42056	1
microtubule plus-end binding	5	0.66376	0.86741	1	0.33624	0.13269	0.6697	0.50223	0.78512	1	2	0.78718	0.94851	1	3	0.31227	0.34727	1
carbon catabolite activation of transcription from RNA polymerase II promoter	9	0.61666	0.86691	1	0.38334	0.13319	0.67087	0.30554	0.22348	1	4	0.48122	0.73833	1	5	0.16499	0.043596	0.60792
N-terminal peptidyl-methionine acetylation	5	0.66306	0.86601	1	0.33694	0.13409	0.67087	0.35769	0.42596	1	2	0.60477	0.83222	1	3	0.19298	0.14749	0.88622
spermine transmembrane transporter activity	4	0.68398	0.86561	1	0.31602	0.13449	0.67087	0.34433	0.39956	1	1	0.42458	0.57754	1	3	0.31758	0.35716	1
spermine transport	4	0.68398	0.86561	1	0.31602	0.13449	0.67087	0.34433	0.39956	1	1	0.42458	0.57754	1	3	0.31758	0.35716	1
DNA translocase activity	5	0.66258	0.86521	1	0.33742	0.13489	0.67087	0.50502	0.79112	1	1	0.57543	0.67543	1	4	0.48741	0.71393	1
GDP-mannose biosynthetic process	3	0.7116	0.86461	1	0.2884	0.13549	0.67087	0.5768	0.84402	1	0	NA	NA	NA	3	0.5768	0.82902	1
response to cadmium ion	18	0.57815	0.86441	1	0.42185	0.13569	0.67087	0.47366	0.87161	1	7	0.52423	0.87761	1	11	0.44148	0.67943	1
regulation of transcription-coupled nucleotide-excision repair	7	0.63231	0.86431	1	0.36769	0.13579	0.67087	0.26582	0.15948	0.90321	2	0.17829	0.23458	1	5	0.30084	0.25487	0.97288
positive regulation of transcription elongation from RNA polymerase I promoter	9	0.61552	0.86411	1	0.38448	0.13599	0.67087	0.35322	0.37966	1	3	0.37639	0.51605	1	6	0.34164	0.33957	1
lipase activity	4	0.68272	0.86391	1	0.31728	0.13619	0.67087	0.13941	0.055294	0.605	1	0.0097048	0.12249	1	3	0.18265	0.13419	0.88395
ammonium transmembrane transporter activity	7	0.63114	0.86371	1	0.36886	0.13639	0.67087	0.21242	0.068693	0.66889	3	0.38713	0.53995	1	4	0.081376	0.016998	0.41132
ammonium transport	7	0.63114	0.86371	1	0.36886	0.13639	0.67087	0.21242	0.068693	0.66889	3	0.38713	0.53995	1	4	0.081376	0.016998	0.41132
regulation of cell size	11	0.6066	0.86351	1	0.3934	0.13659	0.67087	0.34755	0.33897	1	3	0.19473	0.17818	1	8	0.40486	0.53365	1
termination of RNA polymerase II transcription, poly(A)-coupled	9	0.61529	0.86351	1	0.38471	0.13659	0.67087	0.46199	0.76062	1	4	0.65413	0.9529	1	5	0.30828	0.27137	0.97288
identical protein binding	154	0.51795	0.86341	1	0.48205	0.13669	0.67087	0.45123	0.9922	1	75	0.47345	0.9954	1	79	0.43013	0.81522	1
activation of protein kinase activity	12	0.59625	0.86261	1	0.40375	0.13749	0.67232	0.30836	0.19948	0.98815	5	0.40103	0.56444	1	7	0.24216	0.09659	0.82354
chromatin remodeling at centromere	3	0.70981	0.86261	1	0.29019	0.13749	0.67232	0.47208	0.68933	1	1	0.83754	0.87741	1	2	0.28934	0.33547	1
obsolete RNA polymerase II transcription regulator recruiting activity	18	0.57693	0.86191	1	0.42307	0.13819	0.67326	0.37993	0.45595	1	7	0.4006	0.58044	1	11	0.36678	0.37646	1
U2-type catalytic step 2 spliceosome	9	0.61449	0.86161	1	0.38551	0.13849	0.67326	0.53415	0.91591	1	2	0.46704	0.65153	1	7	0.55333	0.89791	1
oxidoreductase activity, acting on paired donors, with incorporation or reduction of molecular oxygen	4	0.68045	0.86161	1	0.31955	0.13849	0.67326	0.2226	0.15468	0.90321	1	0.16702	0.37586	1	3	0.24113	0.21548	0.97288
NADPH-hemoprotein reductase activity	3	0.70855	0.86141	1	0.29145	0.13869	0.67326	0.17368	0.13489	0.86782	1	0.38617	0.54735	1	2	0.067439	0.078692	0.793
protein import into peroxisome matrix	13	0.59162	0.86111	1	0.40838	0.13899	0.67349	0.29666	0.15058	0.90321	4	0.15485	0.083992	0.87354	9	0.35969	0.35846	1
lysosomal microautophagy	9	0.61337	0.85991	1	0.38663	0.14019	0.67727	0.29461	0.19308	0.9737	3	0.28203	0.32217	1	6	0.3009	0.23338	0.97288
regulation of cellular respiration	5	0.65871	0.85941	1	0.34129	0.14069	0.67727	0.36467	0.44526	1	2	0.60261	0.83012	1	3	0.20604	0.16558	0.90725
positive regulation of mating type switching	4	0.67809	0.85821	1	0.32191	0.14189	0.67727	0.14474	0.061394	0.63783	1	0.0018228	0.085791	0.87536	3	0.19237	0.14669	0.88622
protein targeting to peroxisome	3	0.7062	0.85821	1	0.2938	0.14189	0.67727	0.58761	0.85691	1	0	NA	NA	NA	3	0.58761	0.84102	1
manganese ion transport	7	0.62855	0.85811	1	0.37145	0.14199	0.67727	0.4422	0.67663	1	3	0.64917	0.92231	1	4	0.28697	0.25717	0.97288
catalytic step 2 spliceosome	22	0.56849	0.85801	1	0.43151	0.14209	0.67727	0.43502	0.75262	1	6	0.21531	0.11029	0.98254	16	0.51741	0.93121	1
cell differentiation	17	0.57769	0.85781	1	0.42231	0.14229	0.67727	0.22687	0.015698	0.34929	7	0.24989	0.15508	1	10	0.21076	0.026197	0.4835
bipolar cellular bud site selection	15	0.5834	0.85771	1	0.4166	0.14239	0.67727	0.417	0.65073	1	4	0.21961	0.17288	1	11	0.48878	0.82892	1
spindle organization	3	0.70511	0.85761	1	0.29489	0.14249	0.67727	0.57228	0.83912	1	1	0.97374	0.9806	1	2	0.37155	0.45645	1
error-prone translesion synthesis	11	0.60358	0.85721	1	0.39642	0.14289	0.67727	0.4468	0.72733	1	3	0.3656	0.49315	1	8	0.47725	0.76112	1
cellular amino acid biosynthetic process	6	0.64379	0.85691	1	0.35621	0.14319	0.67727	0.26327	0.18278	0.95132	2	0.32627	0.42686	1	4	0.23177	0.15438	0.90097
RNA polymerase II preinitiation complex assembly	33	0.55219	0.85691	1	0.44781	0.14319	0.67727	0.58139	0.9996	1	13	0.60117	0.9935	1	20	0.56853	0.9911	1
protein farnesylation	3	0.7043	0.85661	1	0.2957	0.14349	0.67727	0.42373	0.60084	1	1	0.74848	0.80412	1	2	0.26135	0.29297	0.98178
invasive filamentous growth	3	0.70425	0.85651	1	0.29575	0.14359	0.67727	0.59149	0.86111	1	0	NA	NA	NA	3	0.59149	0.84522	1
nitrogen utilization	7	0.62707	0.85641	1	0.37293	0.14369	0.67727	0.22055	0.078392	0.70864	3	0.38713	0.53995	1	4	0.095614	0.021598	0.43718
SPOTS complex	6	0.64332	0.85601	1	0.35668	0.14409	0.67727	0.44304	0.66573	1	2	0.5945	0.82342	1	4	0.3673	0.43766	1
protein exit from endoplasmic reticulum	4	0.67594	0.85581	1	0.32406	0.14429	0.67727	0.15166	0.068093	0.66889	1	0.0070838	0.11279	0.98409	3	0.19985	0.15828	0.90725
Group I intron splicing	8	0.62017	0.85571	1	0.37983	0.14439	0.67727	0.3917	0.51135	1	3	0.50938	0.75682	1	5	0.3211	0.30077	0.98662
biosynthetic process	32	0.55252	0.85551	1	0.44748	0.14459	0.67727	0.40264	0.61104	1	15	0.47485	0.87421	1	17	0.33892	0.22228	0.97288
U4 snRNA 3'-end processing	15	0.58222	0.85491	1	0.41778	0.14519	0.67881	0.42145	0.66953	1	7	0.55631	0.92141	1	8	0.30344	0.20808	0.96323
cytoplasm protein quality control by the ubiquitin-proteasome system	9	0.61043	0.85441	1	0.38957	0.14569	0.67881	0.38053	0.48265	1	3	0.40207	0.56684	1	6	0.36976	0.42316	1
Rpd3L complex	12	0.59329	0.85441	1	0.40671	0.14569	0.67881	0.56411	0.969	1	3	0.50137	0.74403	1	9	0.58502	0.9602	1
MCM complex	6	0.64215	0.85411	1	0.35785	0.14599	0.67881	0.53796	0.87261	1	1	0.46679	0.60684	1	5	0.5522	0.85111	1
mRNA splice site selection	3	0.70201	0.85391	1	0.29799	0.14619	0.67881	0.59598	0.86621	1	0	NA	NA	NA	3	0.59598	0.85131	1
regulation of nuclear cell cycle DNA replication	5	0.65406	0.85281	1	0.34594	0.14729	0.68242	0.46326	0.70273	1	2	0.71421	0.90991	1	3	0.29596	0.31177	1
nuclear condensin complex	5	0.65297	0.85211	1	0.34703	0.14799	0.68242	0.38132	0.49065	1	1	0.21817	0.42496	1	4	0.42211	0.57094	1
protein localization to vacuolar membrane	3	0.7005	0.85211	1	0.2995	0.14799	0.68242	0.32272	0.38756	1	1	0.58557	0.68393	1	2	0.19129	0.19808	0.95026
ribonuclease III activity	3	0.70048	0.85211	1	0.29952	0.14799	0.68242	0.41395	0.57854	1	1	0.72237	0.78752	1	2	0.25974	0.29047	0.98175
DNA replication preinitiation complex	22	0.56613	0.85071	1	0.43387	0.14939	0.6867	0.41887	0.67923	1	7	0.29463	0.26247	1	15	0.47685	0.82462	1
DNA secondary structure binding	3	0.69939	0.85051	1	0.30061	0.14959	0.6867	0.33113	0.40806	1	1	0.59486	0.69373	1	2	0.19927	0.20838	0.96323
rRNA metabolic process	4	0.67122	0.85041	1	0.32878	0.14969	0.6867	0.36252	0.43906	1	2	0.70496	0.90461	1	2	0.020069	0.031997	0.55008
regulation of apoptotic process	15	0.58027	0.85011	1	0.41973	0.14999	0.6869	0.41121	0.62654	1	7	0.54115	0.90231	1	8	0.2975	0.19188	0.94732
mitotic DNA integrity checkpoint	6	0.63978	0.84972	1	0.36022	0.15038	0.68755	0.3813	0.49395	1	2	0.49128	0.69753	1	4	0.32631	0.34297	1
tRNA export from nucleus	13	0.58657	0.84852	1	0.41343	0.15158	0.69185	0.60451	0.9915	1	5	0.71094	0.9879	1	8	0.53799	0.88761	1
CENP-A containing nucleosome	4	0.66839	0.84702	1	0.33161	0.15308	0.6975	0.40687	0.54845	1	2	0.74364	0.92521	1	2	0.070095	0.080992	0.793
cytoskeleton organization	10	0.60036	0.84672	1	0.39964	0.15338	0.69768	0.50624	0.87511	1	3	0.51158	0.76142	1	7	0.50395	0.80952	1
positive regulation of transcription by RNA polymerase I	15	0.57821	0.84642	1	0.42179	0.15368	0.69785	0.63526	0.9983	1	5	0.68752	0.9811	1	10	0.60913	0.9813	1
amino acid transmembrane transporter activity	10	0.59967	0.84562	1	0.40033	0.15448	0.69956	0.39234	0.52545	1	4	0.4896	0.75152	1	6	0.32751	0.29837	0.98662
H4 histone acetyltransferase activity	3	0.69532	0.84552	1	0.30468	0.15458	0.69956	0.38715	0.52695	1	1	0.66668	0.74803	1	2	0.24738	0.27367	0.97288
pre-mRNA binding	3	0.69492	0.84482	1	0.30508	0.15528	0.70154	0.61016	0.88271	1	0	NA	NA	NA	3	0.61016	0.86581	1
cytoplasmic side of plasma membrane	4	0.66608	0.84422	1	0.33392	0.15588	0.70306	0.46191	0.67493	1	1	0.58814	0.68683	1	3	0.41983	0.56014	1
positive regulation of invasive growth in response to glucose limitation	7	0.61865	0.84382	1	0.38135	0.15628	0.70367	0.55168	0.90421	1	2	0.63072	0.85151	1	5	0.52007	0.79752	1
nucleoplasmic THO complex	4	0.66529	0.84312	1	0.33471	0.15698	0.70564	0.55572	0.84682	1	1	0.77258	0.82312	1	3	0.48343	0.68533	1
CMG complex	11	0.59702	0.84272	1	0.40298	0.15738	0.70567	0.42864	0.66133	1	3	0.30825	0.37206	1	8	0.47378	0.75162	1
ribonuclease activity	9	0.60409	0.84242	1	0.39591	0.15768	0.70567	0.55544	0.94171	1	2	0.46817	0.65333	1	7	0.58038	0.93201	1
DNA replication-dependent nucleosome assembly	5	0.64685	0.84232	1	0.35315	0.15778	0.70567	0.4343	0.63444	1	2	0.66001	0.87441	1	3	0.28383	0.28717	0.98175
sterol import	5	0.64655	0.84192	1	0.35345	0.15818	0.7057	0.44075	0.65043	1	1	0.33464	0.51485	1	4	0.46728	0.67053	1
translation initiation factor activity	37	0.54608	0.84162	1	0.45392	0.15848	0.7057	0.56626	0.9997	1	13	0.5139	0.93441	1	24	0.59462	0.998	1
response to osmotic stress	22	0.5627	0.84152	1	0.4373	0.15858	0.7057	0.35534	0.31897	1	10	0.42881	0.71043	1	12	0.29412	0.12609	0.87184
protein K63-linked ubiquitination	5	0.64551	0.84072	1	0.35449	0.15938	0.70589	0.49658	0.77422	1	2	0.73451	0.91911	1	3	0.33796	0.39846	1
phospholipid binding	16	0.57229	0.84042	1	0.42771	0.15968	0.70589	0.39322	0.53555	1	7	0.47178	0.77882	1	9	0.33213	0.26887	0.97288
FAD transport	4	0.66382	0.84042	1	0.33618	0.15968	0.70589	0.44357	0.63454	1	1	0.5424	0.65593	1	3	0.41062	0.54125	1
FAD transmembrane transporter activity	4	0.66382	0.84042	1	0.33618	0.15968	0.70589	0.44357	0.63454	1	1	0.5424	0.65593	1	3	0.41062	0.54125	1
mitochondrion targeting sequence binding	5	0.64517	0.83992	1	0.35483	0.16018	0.70664	0.70966	0.9862	1	0	NA	NA	NA	5	0.70966	0.9843	1
signal transduction by protein phosphorylation	9	0.60223	0.83972	1	0.39777	0.16038	0.70664	0.3394	0.33037	1	4	0.48686	0.74713	1	5	0.22144	0.10439	0.82655
regulation of peroxisome size	3	0.69011	0.83912	1	0.30989	0.16098	0.70679	0.080643	0.043996	0.54636	1	0.1913	0.40336	1	2	0.025314	0.036796	0.57677
delta DNA polymerase complex	3	0.68977	0.83892	1	0.31023	0.16118	0.70679	0.62046	0.89311	1	0	NA	NA	NA	3	0.62046	0.87761	1
transmembrane transporter activity	97	0.52123	0.83862	1	0.47877	0.16148	0.70679	0.26243	0.00019998	0.044496	47	0.28272	0.017798	0.48591	50	0.24337	0.00039996	0.077223
positive regulation of Arp2/3 complex-mediated actin nucleation	7	0.61572	0.83802	1	0.38428	0.16208	0.70679	0.55863	0.91331	1	2	0.63261	0.85261	1	5	0.52903	0.81472	1
negative regulation of meiotic nuclear division	7	0.61564	0.83792	1	0.38436	0.16218	0.70679	0.4255	0.62764	1	2	0.39937	0.53825	1	5	0.43596	0.60594	1
extracellular region	99	0.52167	0.83752	1	0.47833	0.16258	0.70679	0.34556	0.093091	0.7719	47	0.3564	0.32707	1	52	0.33577	0.075792	0.77537
MCM core complex	3	0.68824	0.83732	1	0.31176	0.16278	0.70679	0.62352	0.89591	1	0	NA	NA	NA	3	0.62352	0.88081	1
multi-eIF complex	10	0.59595	0.83712	1	0.40405	0.16298	0.70679	0.67538	0.998	1	3	0.77881	0.9802	1	7	0.63105	0.9731	1
positive regulation of ATP-dependent microtubule motor activity, plus-end-directed	3	0.68776	0.83672	1	0.31224	0.16338	0.70679	0.50256	0.73773	1	1	0.81712	0.86211	1	2	0.34528	0.41486	1
integral component of Golgi membrane	22	0.56099	0.83652	1	0.43901	0.16358	0.70679	0.5091	0.9587	1	9	0.5491	0.93921	1	13	0.48141	0.82192	1
7S RNA binding	7	0.61464	0.83642	1	0.38536	0.16368	0.70679	0.55783	0.91281	1	2	0.62747	0.84942	1	5	0.52998	0.81652	1
eukaryotic 43S preinitiation complex	4	0.66032	0.83562	1	0.33968	0.16448	0.70679	0.57881	0.87401	1	1	0.79888	0.84822	1	3	0.50545	0.72283	1
small ribosomal subunit rRNA binding	8	0.60886	0.83552	1	0.39114	0.16458	0.70679	0.39868	0.53335	1	3	0.48853	0.72293	1	5	0.34476	0.35916	1
peptidyl-tyrosine dephosphorylation	3	0.68629	0.83532	1	0.31371	0.16478	0.70679	0.62742	0.89931	1	0	NA	NA	NA	3	0.62742	0.88381	1
intracellular signal transduction	61	0.53177	0.83522	1	0.46823	0.16488	0.70679	0.44728	0.92711	1	26	0.42615	0.77762	1	35	0.46297	0.87691	1
UV-damage excision repair	3	0.68586	0.83512	1	0.31414	0.16498	0.70679	0.52537	0.77352	1	1	0.84563	0.88451	1	2	0.36524	0.44676	1
postreplication repair	14	0.57717	0.83492	1	0.42283	0.16518	0.70679	0.48781	0.87481	1	5	0.49901	0.79652	1	9	0.48158	0.78502	1
ER to Golgi transport vesicle membrane	7	0.61406	0.83492	1	0.38594	0.16518	0.70679	0.47414	0.76102	1	3	0.65264	0.92441	1	4	0.34027	0.37486	1
positive regulation of autophagosome assembly	3	0.68549	0.83432	1	0.31451	0.16578	0.70823	0.62903	0.90041	1	0	NA	NA	NA	3	0.62903	0.88511	1
nuclear membrane	69	0.52824	0.83352	1	0.47176	0.16658	0.71051	0.48308	0.9924	1	33	0.51863	0.9926	1	36	0.45049	0.84682	1
attachment of spindle microtubules to kinetochore	14	0.57587	0.83222	1	0.42413	0.16788	0.71462	0.46118	0.80362	1	6	0.54842	0.89991	1	8	0.39576	0.50145	1
cytoplasmic side of membrane	3	0.68367	0.83202	1	0.31633	0.16808	0.71462	0.63267	0.90441	1	0	NA	NA	NA	3	0.63267	0.88831	1
ribonucleoside binding	3	0.68332	0.83132	1	0.31668	0.16878	0.71502	0.47085	0.68733	1	1	0.75624	0.81062	1	2	0.32816	0.38896	1
thiosulfate sulfurtransferase activity	5	0.64035	0.83132	1	0.35965	0.16878	0.71502	0.59386	0.92091	1	2	0.8432	0.9723	1	3	0.42763	0.57544	1
peptide binding	5	0.63987	0.83052	1	0.36013	0.16958	0.71502	0.51596	0.81202	1	3	0.82975	0.9904	1	2	0.045276	0.057694	0.68341
sterol transport	13	0.57912	0.83042	1	0.42088	0.16968	0.71502	0.28466	0.11929	0.83225	5	0.27578	0.24978	1	8	0.29022	0.17358	0.91532
methyltransferase activity	37	0.54332	0.83032	1	0.45668	0.16978	0.71502	0.45644	0.90791	1	17	0.50276	0.94111	1	20	0.41707	0.60444	1
Nrd1 complex	3	0.68244	0.83032	1	0.31756	0.16978	0.71502	0.24331	0.23738	1	1	0.41228	0.56734	1	2	0.15882	0.16588	0.90725
ribosome biogenesis	63	0.52839	0.82972	1	0.47161	0.17038	0.71641	0.54185	0.9999	1	31	0.59216	0.9998	1	32	0.4931	0.9591	1
ammonia assimilation cycle	3	0.68159	0.82942	1	0.31841	0.17068	0.71655	0.031193	0.014799	0.34912	1	0.091575	0.28627	1	2	0.0010027	0.0078992	0.34185
heterochromatin assembly involved in chromatin silencing	3	0.68083	0.82862	1	0.31917	0.17148	0.71785	0.44251	0.63724	1	1	0.70626	0.77432	1	2	0.31064	0.36446	1
GO_0035428	10	0.59152	0.82802	1	0.40848	0.17208	0.71785	0.18241	0.014499	0.34912	4	0.20682	0.15028	1	6	0.16613	0.033997	0.56634
pyrimidine-containing compound salvage	5	0.63787	0.82792	1	0.36213	0.17218	0.71785	0.27634	0.22408	1	2	0.4401	0.60734	1	3	0.16717	0.11519	0.84292
centromere complex assembly	3	0.68038	0.82772	1	0.31962	0.17238	0.71785	0.61048	0.88301	1	1	0.95687	0.9722	1	2	0.43729	0.56924	1
zinc ion transmembrane transport	3	0.67974	0.82742	1	0.32026	0.17268	0.71785	0.026138	0.013199	0.34912	1	0.078415	0.26527	1	2	6,81E-04	0.0011999	0.10756
global genome nucleotide-excision repair	7	0.61019	0.82702	1	0.38981	0.17308	0.71785	0.40166	0.55584	1	3	0.55906	0.82792	1	4	0.28362	0.25097	0.97288
nuclear pore nuclear basket	8	0.60465	0.82672	1	0.39535	0.17338	0.71785	0.59092	0.9613	1	3	0.73363	0.9667	1	5	0.50529	0.76682	1
macrolide binding	3	0.67925	0.82662	1	0.32075	0.17348	0.71785	0.64151	0.91281	1	0	NA	NA	NA	3	0.64151	0.89521	1
pyrophosphatase activity	3	0.67933	0.82662	1	0.32067	0.17348	0.71785	0.64134	0.91271	1	0	NA	NA	NA	3	0.64134	0.89511	1
translational initiation	31	0.54537	0.82642	1	0.45463	0.17368	0.71785	0.5768	0.9995	1	11	0.53153	0.93641	1	20	0.60169	0.9982	1
tRNA gene clustering	7	0.60951	0.82552	1	0.39049	0.17458	0.72046	0.44625	0.68923	1	2	0.41422	0.56294	1	5	0.45906	0.66513	1
nuclear pore	43	0.53609	0.82492	1	0.46391	0.17518	0.72136	0.51154	0.9946	1	21	0.57382	0.9965	1	22	0.4521	0.78422	1
microtubule cytoskeleton organization	10	0.59004	0.82452	1	0.40996	0.17558	0.72136	0.35439	0.37376	1	4	0.4181	0.60834	1	6	0.31192	0.25827	0.97288
mitochondrion localization	5	0.63509	0.82422	1	0.36491	0.17588	0.72136	0.3806	0.48835	1	2	0.56346	0.79622	1	3	0.25869	0.24388	0.97288
mRNA destabilization	3	0.67706	0.82422	1	0.32294	0.17588	0.72136	0.2973	0.33547	1	1	0.47712	0.61324	1	2	0.20739	0.21948	0.97288
protein domain specific binding	12	0.58032	0.82342	1	0.41968	0.17668	0.72353	0.56859	0.9724	1	6	0.72923	0.9961	1	6	0.40794	0.53855	1
spindle microtubule	14	0.57237	0.82292	1	0.42763	0.17718	0.72377	0.4129	0.61834	1	8	0.61294	0.9785	1	6	0.14619	0.022798	0.44705
posttranslational protein targeting to endoplasmic reticulum membrane	9	0.59512	0.82282	1	0.40488	0.17728	0.72377	0.3991	0.54965	1	4	0.53799	0.82882	1	5	0.28798	0.22568	0.97288
negative regulation of protein import into nucleus during spindle assembly checkpoint	4	0.65112	0.82132	1	0.34888	0.17878	0.72878	0.66769	0.9526	1	1	0.93986	0.9574	1	3	0.57697	0.82922	1
regulation of cell growth	12	0.57948	0.82102	1	0.42052	0.17908	0.72889	0.49009	0.86331	1	6	0.64904	0.979	1	6	0.33114	0.30807	0.99775
mitochondrial genome maintenance	37	0.54112	0.82062	1	0.45888	0.17948	0.7291	0.33733	0.17158	0.93062	18	0.40345	0.63234	1	19	0.27468	0.041896	0.60488
nuclear pore outer ring	7	0.60719	0.82042	1	0.39281	0.17968	0.7291	0.36233	0.42826	1	3	0.50617	0.75152	1	4	0.25444	0.19158	0.94732
response to drug	18	0.56271	0.82012	1	0.43729	0.17998	0.72921	0.33611	0.25297	1	9	0.46153	0.77442	1	9	0.21068	0.032297	0.55146
GDP binding	3	0.67348	0.81882	1	0.32652	0.18128	0.73178	0.65305	0.92281	1	0	NA	NA	NA	3	0.65305	0.90461	1
GO_0042787	38	0.53818	0.81822	1	0.46182	0.18188	0.73178	0.43697	0.82622	1	17	0.45607	0.83452	1	21	0.4215	0.62924	1
positive regulation of transcription from RNA polymerase II promoter in response to heat stress	14	0.57101	0.81822	1	0.42899	0.18188	0.73178	0.5148	0.92851	1	5	0.51955	0.83222	1	9	0.51216	0.86041	1
transcription, RNA-templated	12	0.57814	0.81782	1	0.42186	0.18228	0.73178	0.54429	0.9506	1	4	0.55086	0.84712	1	8	0.541	0.89231	1
RNA polymerase II, core complex	12	0.57814	0.81782	1	0.42186	0.18228	0.73178	0.54429	0.9506	1	4	0.55086	0.84712	1	8	0.541	0.89231	1
mRNA branch site recognition	3	0.67273	0.81752	1	0.32727	0.18258	0.73178	0.65454	0.92421	1	0	NA	NA	NA	3	0.65454	0.90641	1
protoporphyrinogen IX biosynthetic process	7	0.60558	0.81722	1	0.39442	0.18288	0.73178	0.39866	0.54675	1	2	0.31719	0.41416	1	5	0.43125	0.59334	1
CCAAT-binding factor complex	4	0.64833	0.81712	1	0.35167	0.18298	0.73178	0.30596	0.31727	1	2	0.60261	0.83012	1	2	0.0093077	0.021498	0.43718
RNA phosphodiester bond hydrolysis, endonucleolytic	7	0.60556	0.81702	1	0.39444	0.18308	0.73178	0.52167	0.86101	1	1	0.064769	0.24078	1	6	0.59782	0.93351	1
cytoplasmic microtubule organization	4	0.64768	0.81622	1	0.35232	0.18388	0.73388	0.30907	0.32377	1	1	0.20884	0.41616	1	3	0.34247	0.40856	1
positive regulation of DNA-templated transcription, elongation	4	0.64681	0.81492	1	0.35319	0.18518	0.73796	0.70638	0.971	1	1	1	1	1	3	0.6085	0.86451	1
negative regulation of transcription from RNA polymerase II promoter by pheromones	9	0.59101	0.81292	1	0.40899	0.18718	0.74054	0.42145	0.62894	1	2	0.10782	0.14999	1	7	0.51106	0.82522	1
plasmid maintenance	5	0.62687	0.81232	1	0.37313	0.18778	0.74054	0.46989	0.71903	1	2	0.65453	0.86991	1	3	0.34679	0.41586	1
Ssh1 translocon complex	3	0.66958	0.81222	1	0.33042	0.18788	0.74054	0.34374	0.43536	1	1	0.52437	0.64404	1	2	0.25343	0.28177	0.98175
negative regulation of TOR signaling	4	0.64478	0.81182	1	0.35522	0.18828	0.74054	0.57626	0.87021	1	2	0.86583	0.9802	1	2	0.28669	0.33127	1
nuclear-transcribed mRNA catabolic process, endonucleolytic cleavage-dependent decay	10	0.58472	0.81132	1	0.41528	0.18878	0.74054	0.63754	0.9925	1	2	0.51748	0.74103	1	8	0.66756	0.9919	1
eukaryotic 48S preinitiation complex	6	0.61925	0.81102	1	0.38075	0.18908	0.74054	0.60735	0.94881	1	2	0.76877	0.94001	1	4	0.52664	0.79152	1
positive regulation of G2/M transition of mitotic cell cycle	3	0.66863	0.81092	1	0.33137	0.18918	0.74054	0.14124	0.09779	0.79604	1	0.21776	0.42446	1	2	0.10298	0.11399	0.8415
regulation of establishment of protein localization to chromosome	3	0.6686	0.81092	1	0.3314	0.18918	0.74054	0.12406	0.080692	0.7134	1	0.1919	0.40376	1	2	0.090138	0.10069	0.82655
regulation of sphingolipid biosynthetic process	3	0.66835	0.81082	1	0.33165	0.18928	0.74054	0.36757	0.48725	1	1	0.55639	0.66633	1	2	0.27316	0.31107	1
ribosomal small subunit binding	5	0.626	0.81072	1	0.374	0.18938	0.74054	0.66755	0.9697	1	1	0.79888	0.84822	1	4	0.63472	0.92761	1
positive regulation of transcription, DNA-templated	18	0.55974	0.81002	1	0.44026	0.19008	0.74054	0.35335	0.32797	1	9	0.47284	0.80692	1	9	0.23387	0.055394	0.67824
nucleobase transmembrane transporter activity	8	0.59637	0.81002	1	0.40363	0.19008	0.74054	0.25907	0.12709	0.84652	4	0.45181	0.68303	1	4	0.066329	0.011999	0.3844
ammonium transmembrane transport	3	0.6677	0.80992	1	0.3323	0.19018	0.74054	0.0030266	0.0021998	0.13052	1	0.0076401	0.11699	1	2	0.00071988	0.0072993	0.34185
response to abscisic acid	4	0.64301	0.80962	1	0.35699	0.19048	0.74054	0.37568	0.47245	1	2	0.6617	0.87561	1	2	0.089661	0.10009	0.82655
establishment or maintenance of actin cytoskeleton polarity	14	0.56814	0.80952	1	0.43186	0.19058	0.74054	0.4726	0.83582	1	6	0.54369	0.89361	1	8	0.41928	0.58294	1
regulation of initiation of mating projection growth	4	0.64287	0.80942	1	0.35713	0.19068	0.74054	0.51784	0.78772	1	2	0.80357	0.9563	1	2	0.2321	0.25247	0.97288
polarisome	6	0.61819	0.80902	1	0.38181	0.19108	0.74054	0.48103	0.76062	1	2	0.5761	0.80762	1	4	0.43349	0.59534	1
budding cell bud growth	11	0.5829	0.80882	1	0.4171	0.19128	0.74054	0.36155	0.39246	1	4	0.3501	0.45075	1	7	0.3681	0.41196	1
ribosome binding	27	0.54474	0.80822	1	0.45526	0.19188	0.74054	0.47914	0.93201	1	12	0.51471	0.92981	1	15	0.45069	0.73583	1
manganese ion binding	8	0.59547	0.80822	1	0.40453	0.19188	0.74054	0.46894	0.75492	1	3	0.5465	0.81212	1	5	0.4224	0.56834	1
COPI vesicle coat	7	0.60175	0.80782	1	0.39825	0.19228	0.74054	0.49893	0.81882	1	3	0.65282	0.92451	1	4	0.38351	0.47545	1
protein monoubiquitination	16	0.56112	0.80762	1	0.43888	0.19248	0.74054	0.37761	0.45905	1	7	0.42841	0.66353	1	9	0.3381	0.28767	0.98175
UDP-N-acetylglucosamine biosynthetic process	5	0.62436	0.80742	1	0.37564	0.19268	0.74054	0.53317	0.84172	1	1	0.45474	0.59944	1	4	0.55277	0.83072	1
AP-2 adaptor complex	4	0.64126	0.80702	1	0.35874	0.19308	0.74054	0.70473	0.9701	1	1	0.97451	0.9812	1	3	0.6148	0.87091	1
repressing transcription factor binding	4	0.641	0.80642	1	0.359	0.19368	0.74054	0.43583	0.61744	1	1	0.43568	0.58424	1	3	0.43589	0.59224	1
malate transmembrane transporter activity	3	0.66564	0.80592	1	0.33436	0.19418	0.74054	0.66872	0.93391	1	0	NA	NA	NA	3	0.66872	0.91761	1
medium-chain fatty acid biosynthetic process	3	0.66568	0.80592	1	0.33432	0.19418	0.74054	0.001966	0.0014999	0.10679	1	2,97E-07	0.016298	0.46826	2	0.002949	0.012099	0.3844
short-chain carboxylesterase activity	3	0.66568	0.80592	1	0.33432	0.19418	0.74054	0.001966	0.0014999	0.10679	1	2,97E-07	0.016298	0.46826	2	0.002949	0.012099	0.3844
medium-chain fatty acid catabolic process	3	0.66568	0.80592	1	0.33432	0.19418	0.74054	0.001966	0.0014999	0.10679	1	2,97E-07	0.016298	0.46826	2	0.002949	0.012099	0.3844
arginine metabolic process	7	0.60054	0.80542	1	0.39946	0.19468	0.74054	0.40528	0.56774	1	4	0.65556	0.9538	1	3	0.07157	0.035796	0.57677
purine nucleobase metabolic process	7	0.60047	0.80542	1	0.39953	0.19468	0.74054	0.12606	0.011899	0.33798	3	0.21483	0.20678	1	4	0.059484	0.009799	0.37646
RNA polymerase I general transcription initiation factor activity	4	0.64048	0.80532	1	0.35952	0.19478	0.74054	0.42945	0.60344	1	1	0.42083	0.57474	1	3	0.43232	0.58524	1
cyclin binding	5	0.62311	0.80512	1	0.37689	0.19498	0.74054	0.39319	0.52265	1	2	0.54927	0.78192	1	3	0.28914	0.29837	0.98662
negative regulation of cytoplasmic translation	4	0.6393	0.80372	1	0.3607	0.19638	0.7445	0.2326	0.16998	0.92707	1	0.022424	0.16468	1	3	0.30266	0.32517	1
ribonuclease H2 complex	3	0.66417	0.80352	1	0.33583	0.19658	0.7445	0.67167	0.93571	1	0	NA	NA	NA	3	0.67167	0.91971	1
N-terminal protein amino acid acetylation	6	0.61487	0.80282	1	0.38513	0.19728	0.74497	0.5889	0.93251	1	2	0.72797	0.91531	1	4	0.51936	0.77872	1
sterol binding	4	0.63867	0.80272	1	0.36133	0.19738	0.74497	0.42348	0.58814	1	1	0.40163	0.55974	1	3	0.43076	0.58184	1
ATPase inhibitor activity	3	0.66342	0.80252	1	0.33658	0.19758	0.74497	0.016545	0.0084992	0.27674	1	0.015084	0.14149	1	2	0.017275	0.028997	0.50897
microtubule-based movement	13	0.56928	0.80212	1	0.43072	0.19798	0.74497	0.36924	0.41466	1	5	0.36014	0.45305	1	8	0.37492	0.42896	1
RNA polymerase I complex	14	0.56529	0.80172	1	0.43471	0.19838	0.74497	0.63497	0.9972	1	6	0.72648	0.9961	1	8	0.56633	0.92751	1
RNA polymerase I activity	14	0.56529	0.80172	1	0.43471	0.19838	0.74497	0.63497	0.9972	1	6	0.72648	0.9961	1	8	0.56633	0.92751	1
biotin biosynthetic process	6	0.61381	0.80142	1	0.38619	0.19868	0.74505	0.41365	0.58654	1	2	0.4619	0.64364	1	4	0.38952	0.49145	1
alpha-1,2-mannosyltransferase activity	12	0.57184	0.80062	1	0.42816	0.19948	0.747	0.30954	0.20278	0.99395	5	0.34386	0.41246	1	7	0.28502	0.17808	0.91972
protein localization to kinetochore	11	0.57912	0.79932	1	0.42088	0.20078	0.74879	0.34838	0.34167	1	6	0.54774	0.89901	1	5	0.10916	0.014499	0.41132
monopolar spindle attachment to meiosis I kinetochore	5	0.61969	0.79932	1	0.38031	0.20078	0.74879	0.33497	0.36646	1	2	0.46794	0.65293	1	3	0.24632	0.22308	0.97288
endoplasmic reticulum lumen	15	0.56097	0.79912	1	0.43903	0.20098	0.74879	0.19194	0.0075992	0.26351	6	0.14234	0.028197	0.58412	9	0.225	0.044596	0.60912
positive regulation of pseudohyphal growth	8	0.59122	0.79902	1	0.40878	0.20108	0.74879	0.5523	0.92191	1	5	0.78779	0.9971	1	3	0.15982	0.10779	0.82715
endoplasmic reticulum membrane fusion	3	0.66118	0.79852	1	0.33882	0.20158	0.74961	0.17398	0.13559	0.86798	1	0.24452	0.44916	1	2	0.13871	0.14609	0.88622
commitment complex	12	0.57079	0.79792	1	0.42921	0.20218	0.75079	0.59503	0.9851	1	6	0.73662	0.9967	1	6	0.45344	0.66693	1
U1 snRNA 3'-end processing	6	0.61191	0.79752	1	0.38809	0.20258	0.75123	0.29745	0.26157	1	3	0.52127	0.77592	1	3	0.073629	0.036996	0.57677
nucleotide-excision repair factor 1 complex	3	0.65976	0.79682	1	0.34024	0.20328	0.75268	0.57756	0.84492	1	1	0.84563	0.88451	1	2	0.44353	0.58124	1
response to singlet oxygen	3	0.65961	0.79652	1	0.34039	0.20358	0.75268	0.32271	0.38756	1	1	0.46288	0.60404	1	2	0.25262	0.28107	0.98175
DNA recombination	37	0.53534	0.79582	1	0.46466	0.20428	0.75268	0.50374	0.9857	1	14	0.43762	0.75292	1	23	0.54398	0.9849	1
recombinase activity	6	0.61064	0.79582	1	0.38936	0.20428	0.75268	0.34149	0.37826	1	2	0.34414	0.45385	1	4	0.34016	0.37486	1
lysine biosynthetic process	5	0.61694	0.79572	1	0.38306	0.20438	0.75268	0.22431	0.12319	0.83692	2	0.32274	0.42236	1	3	0.1587	0.10629	0.82715
nuclear origin of replication recognition complex	6	0.61026	0.79522	1	0.38974	0.20488	0.75348	0.49141	0.78312	1	1	0.13576	0.34057	1	5	0.56254	0.86631	1
peroxisome fission	10	0.57871	0.79472	1	0.42129	0.20538	0.75428	0.37926	0.46975	1	4	0.42085	0.61624	1	6	0.35154	0.36796	1
ferric-chelate reductase activity	8	0.58851	0.79282	1	0.41149	0.20728	0.76021	0.084192	0.0015998	0.10679	3	0.014948	0.0071993	0.35215	5	0.12574	0.021098	0.43718
MAP-kinase scaffold activity	5	0.61504	0.79192	1	0.38496	0.20818	0.76142	0.63414	0.9536	1	1	0.66055	0.74583	1	4	0.62754	0.92061	1
S-adenosylmethionine biosynthetic process	3	0.65616	0.79192	1	0.34384	0.20818	0.76142	0.021019	0.010799	0.3134	1	1,34E-11	0.009899	0.38667	2	0.031529	0.042596	0.60488
UMP salvage	4	0.63104	0.79052	1	0.36896	0.20958	0.76549	0.50201	0.75782	1	2	0.76408	0.93761	1	2	0.23994	0.26397	0.97288
magnesium ion transmembrane transporter activity	6	0.60697	0.79012	1	0.39303	0.20998	0.76591	0.39908	0.54365	1	3	0.61303	0.89231	1	3	0.18514	0.13749	0.88395
cellular bud neck septin ring organization	7	0.5941	0.78962	1	0.4059	0.21048	0.76668	0.43746	0.66283	1	3	0.56327	0.83322	1	4	0.34309	0.38076	1
signal recognition particle receptor complex	3	0.6545	0.78912	1	0.3455	0.21098	0.76741	0.40276	0.55664	1	1	0.56763	0.67153	1	2	0.32033	0.37916	1
protein lipoylation	6	0.60601	0.78842	1	0.39399	0.21168	0.76741	0.55204	0.89181	1	1	0.29215	0.48335	1	5	0.60402	0.91771	1
protein import into peroxisome matrix, receptor recycling	5	0.61312	0.78822	1	0.38688	0.21188	0.76741	0.75355	0.9936	1	2	0.97474	0.9994	1	3	0.60608	0.86221	1
box H/ACA snoRNA binding	4	0.62937	0.78752	1	0.37063	0.21258	0.76741	0.70035	0.9675	1	2	0.95908	0.9982	1	2	0.44161	0.57824	1
GO_0043142	4	0.62933	0.78742	1	0.37067	0.21268	0.76741	0.45298	0.65373	1	1	0.42329	0.57724	1	3	0.46288	0.64694	1
glycosphingolipid biosynthetic process	3	0.65308	0.78712	1	0.34692	0.21298	0.76741	0.35199	0.45245	1	1	0.48721	0.62084	1	2	0.28437	0.32727	1
positive regulation of transcription regulatory region DNA binding	3	0.65291	0.78702	1	0.34709	0.21308	0.76741	0.45254	0.65593	1	1	0.63756	0.73413	1	2	0.36004	0.43886	1
ascospore-type prospore assembly	6	0.60528	0.78652	1	0.39472	0.21358	0.76741	0.58737	0.93111	1	2	0.69689	0.89901	1	4	0.53261	0.80242	1
secondary active sulfate transmembrane transporter activity	3	0.65233	0.78622	1	0.34767	0.21388	0.76741	0.091387	0.053595	0.60041	1	0.09406	0.28887	1	2	0.090051	0.10059	0.82655
signal recognition particle, endoplasmic reticulum targeting	6	0.60504	0.78602	1	0.39496	0.21408	0.76741	0.54157	0.87771	1	2	0.62747	0.84942	1	4	0.49862	0.73783	1
Elongator holoenzyme complex	6	0.60502	0.78582	1	0.39498	0.21428	0.76741	0.40834	0.57174	1	3	0.61838	0.89701	1	3	0.19831	0.15668	0.90374
positive regulation of cellular response to drug	3	0.65183	0.78542	1	0.34817	0.21468	0.76741	0.56116	0.82572	1	1	0.79724	0.84612	1	2	0.44312	0.58044	1
positive regulation of mitochondrial DNA replication	3	0.65188	0.78542	1	0.34812	0.21468	0.76741	0.045861	0.022398	0.42498	1	0.024421	0.16888	1	2	0.056581	0.067693	0.75516
osmosensory signaling via phosphorelay pathway	4	0.62816	0.78532	1	0.37184	0.21478	0.76741	0.60007	0.89641	1	1	0.71277	0.78102	1	3	0.5625	0.81012	1
DNA-directed DNA polymerase activity	16	0.55412	0.78502	1	0.44588	0.21508	0.76741	0.58653	0.9926	1	5	0.51164	0.81932	1	11	0.62057	0.9914	1
nucleolar large rRNA transcription by RNA polymerase I	17	0.55464	0.78482	1	0.44536	0.21528	0.76741	0.54428	0.9755	1	7	0.57932	0.94491	1	10	0.51976	0.88171	1
large ribosomal subunit	18	0.55195	0.78222	1	0.44805	0.21788	0.77565	0.37403	0.42656	1	8	0.41266	0.62494	1	10	0.34312	0.29827	0.98662
nuclear pore central transport channel	11	0.57187	0.78182	1	0.42813	0.21828	0.77604	0.52718	0.91881	1	6	0.69834	0.9917	1	5	0.32178	0.30207	0.98662
hydrolase activity, acting on acid anhydrides, in phosphorus-containing anhydrides	7	0.59032	0.78122	1	0.40968	0.21888	0.77681	0.53365	0.87891	1	1	4,68E-01	0.046095	0.67651	6	0.62259	0.9541	1
transmembrane transport	219	0.50544	0.78102	1	0.49456	0.21908	0.77681	0.2866	1,00E-01	0.026697	113	0.31924	0.021998	0.55852	106	0.25181	1,00E-01	0.031372
plasma membrane	375	0.50051	0.77942	1	0.49949	0.22068	0.7777	0.34851	0.0061994	0.2309	187	0.34779	0.094291	0.91035	188	0.34922	0.012099	0.3844
GO_0043623	24	0.54095	0.77942	1	0.45905	0.22068	0.7777	0.43307	0.75672	1	9	0.35331	0.41286	1	15	0.48093	0.83742	1
misfolded protein transport	3	0.64756	0.77912	1	0.35244	0.22098	0.7777	0.70489	0.9534	1	0	NA	NA	NA	3	0.70489	0.94021	1
pyruvate transmembrane transporter activity	3	0.6474	0.77902	1	0.3526	0.22108	0.7777	0.44955	0.65013	1	1	0.61652	0.70933	1	2	0.36606	0.44766	1
cytoplasmic dynein complex	4	0.62396	0.77902	1	0.37604	0.22108	0.7777	0.35651	0.42606	1	1	0.20884	0.41616	1	3	0.40573	0.53255	1
RNA metabolic process	6	0.60118	0.77902	1	0.39882	0.22108	0.7777	0.73615	0.9949	1	1	0.81556	0.86061	1	5	0.72027	0.9868	1
IMP salvage	4	0.62309	0.77822	1	0.37691	0.22188	0.77949	0.26345	0.22878	1	1	0.019235	0.15498	1	3	0.34485	0.41226	1
endosomal transport	5	0.60751	0.77782	1	0.39249	0.22228	0.77955	0.54804	0.86351	1	1	0.40763	0.56504	1	4	0.58315	0.87121	1
cytoskeleton	16	0.55213	0.77762	1	0.44787	0.22248	0.77955	0.36151	0.38176	1	7	0.38945	0.54675	1	9	0.33977	0.29357	0.98248
GO_0097249	3	0.64648	0.77722	1	0.35352	0.22288	0.77993	0.70703	0.9545	1	0	NA	NA	NA	3	0.70703	0.94131	1
5S rRNA binding	4	0.62243	0.77672	1	0.37757	0.22338	0.78036	0.41057	0.55804	1	1	0.31083	0.49675	1	3	0.44381	0.60814	1
Isw1b complex	3	0.64616	0.77642	1	0.35384	0.22368	0.78036	0.70769	0.9548	1	0	NA	NA	NA	3	0.70769	0.94131	1
negative regulation of cell aging	3	0.64592	0.77622	1	0.35408	0.22388	0.78036	0.26627	0.27907	1	1	0.33718	0.51735	1	2	0.23082	0.25077	0.97288
tRNA methyltransferase activity	4	0.622	0.77572	1	0.378	0.22438	0.78084	0.43848	0.62274	1	2	0.68247	0.88901	1	2	0.19449	0.20138	0.95446
signal transduction	66	0.51979	0.77512	1	0.48021	0.22498	0.78084	0.41275	0.74113	1	34	0.46845	0.94611	1	32	0.35358	0.21208	0.97138
histone acetyltransferase complex	10	0.57112	0.77492	1	0.42888	0.22518	0.78084	0.57692	0.9656	1	4	0.64896	0.94871	1	6	0.5289	0.84072	1
phospholipase activity	6	0.5988	0.77472	1	0.4012	0.22538	0.78084	0.52779	0.85491	1	3	0.72539	0.9636	1	3	0.33019	0.38286	1
amino acid transmembrane export from vacuole	4	0.62096	0.77462	1	0.37904	0.22548	0.78084	0.32238	0.35126	1	2	0.56431	0.79672	1	2	0.080454	0.091191	0.80294
chromosome, centromeric region	28	0.53648	0.77382	1	0.46352	0.22628	0.78259	0.4754	0.92941	1	15	0.57847	0.9916	1	13	0.35646	0.32647	1
double-strand break repair	36	0.53011	0.77302	1	0.46989	0.22708	0.78333	0.46972	0.93541	1	18	0.52994	0.9754	1	18	0.4095	0.55984	1
Pwp2p-containing subcomplex of 90S preribosome	6	0.59788	0.77302	1	0.40212	0.22708	0.78333	0.53281	0.86381	1	1	0.18569	0.39656	1	5	0.60223	0.91601	1
COPII vesicle coat	8	0.57951	0.77242	1	0.42049	0.22768	0.78406	0.52051	0.87181	1	2	0.35905	0.47445	1	6	0.57433	0.90851	1
positive regulation of nuclear-transcribed mRNA catabolic process, deadenylation-dependent decay	4	0.62006	0.77222	1	0.37994	0.22788	0.78406	0.31452	0.33647	1	1	0.10927	0.30817	1	3	0.38294	0.49105	1
Set1C/COMPASS complex	8	0.57913	0.77182	1	0.42087	0.22828	0.78443	0.34853	0.36116	1	3	0.34238	0.44686	1	5	0.35223	0.37766	1
rDNA condensation	9	0.57274	0.77122	1	0.42726	0.22888	0.78453	0.32619	0.28687	1	4	0.40563	0.58074	1	5	0.26265	0.17358	0.91532
protein import into mitochondrial intermembrane space	8	0.57867	0.77112	1	0.42133	0.22898	0.78453	0.36571	0.42216	1	3	0.36406	0.48925	1	5	0.3667	0.41616	1
negative regulation of DNA replication	4	0.61918	0.77052	1	0.38082	0.22958	0.78453	0.23991	0.18448	0.95377	2	0.47827	0.67213	1	2	0.0015483	0.0089991	0.37029
nucleotide-excision repair, DNA incision	3	0.64248	0.77052	1	0.35752	0.22958	0.78453	0.432	0.61534	1	1	0.57543	0.67543	1	2	0.36029	0.43976	1
DNA-dependent DNA replication	19	0.54753	0.77032	1	0.45247	0.22978	0.78453	0.41707	0.65713	1	8	0.42066	0.64934	1	11	0.41447	0.57804	1
meiotic chromosome condensation	4	0.61889	0.76992	1	0.38111	0.23018	0.78457	0.37131	0.46155	1	1	0.21817	0.42496	1	3	0.42235	0.56484	1
protein tag	11	0.56725	0.76972	1	0.43275	0.23038	0.78457	0.36702	0.41406	1	5	0.45167	0.68913	1	6	0.29648	0.22528	0.97288
establishment or maintenance of cell polarity	6	0.59552	0.76842	1	0.40448	0.23168	0.788	0.5077	0.81592	1	1	0.096193	0.29187	1	5	0.59	0.90141	1
nonfunctional rRNA decay	21	0.54374	0.76812	1	0.45626	0.23198	0.78801	0.46499	0.85641	1	12	0.6084	0.9926	1	9	0.27377	0.11659	0.84722
transporter activity	17	0.54981	0.76722	1	0.45019	0.23288	0.78974	0.30042	0.12559	0.8424	8	0.36254	0.46125	1	9	0.24521	0.069393	0.76388
pyrimidine nucleobase metabolic process	6	0.59495	0.76702	1	0.40505	0.23308	0.78974	0.39964	0.54475	1	3	0.58953	0.86461	1	3	0.20975	0.16928	0.90725
histone lysine methylation	3	0.63956	0.76622	1	0.36044	0.23388	0.79112	0.089202	0.051895	0.60041	1	0.052491	0.21788	1	2	0.10756	0.11949	0.8488
positive regulation of transcription from RNA polymerase II promoter in response to arsenic-containing substance	4	0.61699	0.76602	1	0.38301	0.23408	0.79112	0.27292	0.24718	1	1	0.013792	0.13769	1	3	0.3593	0.44156	1
U2-type prespliceosome	30	0.53238	0.76552	1	0.46762	0.23458	0.79181	0.52615	0.9903	1	12	0.48862	0.88611	1	18	0.55116	0.9795	1
replication fork processing	8	0.57638	0.76512	1	0.42362	0.23498	0.79216	0.49042	0.80952	1	4	0.64317	0.94491	1	4	0.33766	0.36896	1
cellular response to oleic acid	5	0.60132	0.76452	1	0.39868	0.23558	0.79318	0.38434	0.49945	1	2	0.48373	0.68203	1	3	0.31808	0.35806	1
protein insertion into ER membrane	5	0.60098	0.76392	1	0.39902	0.23618	0.7942	0.47321	0.72613	1	1	0.18791	0.39896	1	4	0.54453	0.81942	1
cellular response to amino acid starvation	10	0.56712	0.76352	1	0.43288	0.23658	0.79421	0.59506	0.9773	1	3	0.54882	0.81402	1	7	0.61487	0.9615	1
filamentous growth	13	0.55681	0.76332	1	0.44319	0.23678	0.79421	0.38641	0.49835	1	7	0.53574	0.89471	1	6	0.2122	0.073393	0.76842
single-stranded telomeric DNA binding	10	0.56685	0.76252	1	0.43315	0.23758	0.7959	0.41928	0.63274	1	5	0.55299	0.88351	1	5	0.28557	0.21988	0.97288
protein export from nucleus	13	0.55604	0.76122	1	0.44396	0.23888	0.79925	0.59189	0.9867	1	5	0.61516	0.94151	1	8	0.57735	0.93871	1
protein binding	448	0.49844	0.75962	1	0.50156	0.24048	0.80359	0.42068	0.9882	1	226	0.42272	0.9834	1	222	0.4186	0.83582	1
CAF-1 complex	3	0.63551	0.75862	1	0.36449	0.24148	0.80552	0.409	0.56864	1	1	0.52004	0.64114	1	2	0.35348	0.42806	1
fungal-type cell wall organization	107	0.51086	0.75832	1	0.48914	0.24178	0.80552	0.42173	0.86431	1	52	0.42739	0.87231	1	55	0.41638	0.66503	1
cellular sphingolipid homeostasis	6	0.59039	0.75752	1	0.40961	0.24258	0.80552	0.32612	0.33857	1	2	0.26036	0.33677	1	4	0.359	0.42036	1
positive regulation of endodeoxyribonuclease activity	5	0.59737	0.75742	1	0.40263	0.24268	0.80552	0.26851	0.20638	0.99395	2	0.32906	0.43186	1	3	0.22814	0.19558	0.94732
histone acetyltransferase activity	13	0.55465	0.75692	1	0.44535	0.24318	0.80552	0.58365	0.9841	1	7	0.71489	0.9964	1	6	0.43054	0.60064	1
budding cell apical bud growth	20	0.54034	0.75672	1	0.45966	0.24338	0.80552	0.35898	0.35016	1	10	0.43967	0.74613	1	10	0.2783	0.11889	0.8488
	26	0.53334	0.75592	1	0.46666	0.24418	0.80552	0.54112	0.9919	1	13	0.60781	0.9946	1	13	0.47443	0.80252	1
formation of cytoplasmic translation initiation complex	4	0.61114	0.75582	1	0.38886	0.24428	0.80552	0.65568	0.94401	1	1	0.75593	0.81022	1	3	0.62226	0.87971	1
detection of glucose	3	0.63329	0.75562	1	0.36671	0.24448	0.80552	0.30221	0.34557	1	1	0.35319	0.52905	1	2	0.27672	0.31547	1
telomere maintenance	40	0.52473	0.75552	1	0.47527	0.24458	0.80552	0.46106	0.92391	1	19	0.48476	0.92721	1	21	0.43962	0.72393	1
RNA polymerase II complex binding	15	0.54821	0.75542	1	0.45179	0.24468	0.80552	0.49023	0.89691	1	7	0.55712	0.92261	1	8	0.4317	0.62284	1
deadenylation-independent decapping of nuclear-transcribed mRNA	7	0.57973	0.75542	1	0.42027	0.24468	0.80552	0.55563	0.90971	1	2	0.50141	0.71643	1	5	0.57732	0.88601	1
spliceosomal complex disassembly	6	0.58929	0.75512	1	0.41071	0.24498	0.80552	0.3435	0.38456	1	2	0.28311	0.36696	1	4	0.37369	0.45215	1
transmembrane signaling receptor activity	4	0.6102	0.75462	1	0.3898	0.24548	0.80584	0.60618	0.90321	1	2	0.82657	0.9662	1	2	0.38578	0.47925	1
regulation of meiotic DNA double-strand break formation	3	0.6325	0.75442	1	0.3675	0.24568	0.80584	0.15953	0.11709	0.83225	1	0.1368	0.34217	1	2	0.17089	0.17708	0.91834
maintenance of DNA repeat elements	6	0.5884	0.75392	1	0.4116	0.24618	0.80649	0.38682	0.50835	1	3	0.56362	0.83372	1	3	0.21001	0.16988	0.90725
biotin carboxylase activity	4	0.60958	0.75352	1	0.39042	0.24658	0.80681	0.26149	0.22338	1	2	0.48065	0.67653	1	2	0.042329	0.054995	0.67824
positive regulation of mitochondrial translation	13	0.55343	0.75312	1	0.44657	0.24698	0.80713	0.45577	0.78182	1	6	0.52618	0.86721	1	7	0.39543	0.49855	1
SAS acetyltransferase complex	3	0.63073	0.75182	1	0.36927	0.24828	0.81002	0.46232	0.67173	1	1	0.58569	0.68433	1	2	0.40064	0.50435	1
AU-rich element binding	4	0.60822	0.75142	1	0.39178	0.24868	0.81002	0.22528	0.15858	0.90321	2	0.44171	0.61054	1	2	0.0088445	0.020698	0.43718
Rho GTPase binding	4	0.60813	0.75132	1	0.39187	0.24878	0.81002	0.28374	0.26837	1	1	2,80E-02	0.034797	0.61782	3	0.37832	0.48085	1
interstrand cross-link repair	8	0.57022	0.75102	1	0.42978	0.24908	0.81002	0.56926	0.94221	1	4	0.70969	0.9773	1	4	0.42882	0.58484	1
Ctf18 RFC-like complex	7	0.57753	0.74993	1	0.42247	0.25017	0.81261	0.6644	0.9869	1	2	0.68405	0.89061	1	5	0.65655	0.9609	1
GO_0030472	11	0.56004	0.74933	1	0.43996	0.25077	0.81357	0.25737	0.083792	0.72874	5	0.3152	0.33947	1	6	0.20918	0.069693	0.76388
ER-associated misfolded protein catabolic process	11	0.5599	0.74863	1	0.4401	0.25147	0.81451	0.38429	0.48365	1	4	0.31811	0.37516	1	7	0.4221	0.58124	1
stress-activated protein kinase signaling cascade	17	0.54484	0.74843	1	0.45516	0.25167	0.81451	0.42851	0.70123	1	9	0.54496	0.93431	1	8	0.2975	0.19188	0.94732
L-phenylalanine:2-oxoglutarate aminotransferase activity	5	0.59258	0.74723	1	0.40742	0.25287	0.8174	0.18321	0.071193	0.67887	2	0.21046	0.27507	1	3	0.16505	0.11269	0.8415
siderophore transport	8	0.56817	0.74613	1	0.43183	0.25397	0.81997	0.35335	0.37936	1	4	0.48968	0.75162	1	4	0.21701	0.13159	0.88395
positive regulation of stress-activated MAPK cascade	3	0.62751	0.74493	1	0.37249	0.25517	0.82079	0.61078	0.88351	1	1	0.79871	0.84812	1	2	0.51682	0.71013	1
nucleotide-excision repair	31	0.528	0.74443	1	0.472	0.25567	0.82079	0.50171	0.9741	1	15	0.54297	0.9759	1	16	0.46303	0.79252	1
regulation of mitotic metaphase/anaphase transition	7	0.57509	0.74443	1	0.42491	0.25567	0.82079	0.56104	0.91611	1	3	0.66309	0.93261	1	4	0.48451	0.70803	1
peptidyl-lysine monomethylation	7	0.57513	0.74443	1	0.42487	0.25567	0.82079	0.39764	0.54305	1	2	0.20884	0.27277	1	5	0.47316	0.69743	1
regulation of DNA replication	4	0.60404	0.74413	1	0.39596	0.25597	0.82079	0.5083	0.77102	1	1	0.43276	0.58144	1	3	0.53348	0.76612	1
transcription regulatory region DNA binding	16	0.54331	0.74403	1	0.45669	0.25607	0.82079	0.56079	0.9817	1	8	0.64741	0.9899	1	8	0.47417	0.75272	1
anaphase-promoting complex-dependent catabolic process	13	0.55064	0.74283	1	0.44936	0.25727	0.82107	0.4944	0.88171	1	6	0.56198	0.91481	1	7	0.43648	0.62394	1
RecQ family helicase-topoisomerase III complex	3	0.62629	0.74263	1	0.37371	0.25747	0.82107	0.51013	0.74973	1	1	0.64407	0.73863	1	2	0.44317	0.58044	1
regulation of protein localization	29	0.53086	0.74203	1	0.46914	0.25807	0.82107	0.34445	0.23178	1	12	0.28246	0.15538	1	17	0.38821	0.45135	1
inositol phosphoceramide metabolic process	4	0.60242	0.74193	1	0.39758	0.25817	0.82107	0.2987	0.30207	1	1	0.0070838	0.11279	0.98409	3	0.39591	0.51525	1
protein self-association	3	0.62551	0.74113	1	0.37449	0.25897	0.82107	0.40375	0.55844	1	1	0.48216	0.61864	1	2	0.36454	0.44536	1
clathrin coat assembly	3	0.62554	0.74113	1	0.37446	0.25897	0.82107	0.52221	0.76862	1	1	0.65993	0.74503	1	2	0.45335	0.60104	1
regulation of mRNA stability	5	0.58997	0.74103	1	0.41003	0.25907	0.82107	0.4453	0.66143	1	2	0.53156	0.75862	1	3	0.38779	0.49985	1
termination of RNA polymerase I transcription	6	0.58234	0.74103	1	0.41766	0.25907	0.82107	0.47396	0.74473	1	2	0.45796	0.63574	1	4	0.48197	0.70303	1
cellular response to methylmercury	7	0.57399	0.74063	1	0.42601	0.25947	0.82107	0.43924	0.66893	1	3	0.51842	0.77132	1	4	0.37985	0.46675	1
endoplasmic reticulum signal peptide binding	3	0.62513	0.74043	1	0.37487	0.25967	0.82107	0.70828	0.9548	1	1	0.93779	0.9555	1	2	0.59352	0.80332	1
negative regulation of microtubule depolymerization	3	0.62507	0.74033	1	0.37493	0.25977	0.82107	0.58802	0.85721	1	1	0.75724	0.81192	1	2	0.50341	0.69323	1
outer plaque of spindle pole body	6	0.58188	0.74003	1	0.41812	0.26007	0.82107	0.30117	0.27017	1	2	0.1974	0.25677	1	4	0.35305	0.40656	1
RNA polymerase I general transcription initiation factor binding	4	0.6014	0.73983	1	0.3986	0.26027	0.82107	0.50762	0.76972	1	1	0.42083	0.57474	1	3	0.53655	0.77012	1
phosphopyruvate hydratase activity	3	0.62423	0.73933	1	0.37577	0.26077	0.82107	0.084888	0.047795	0.56717	1	3,01E-01	0.043496	0.66833	2	0.12732	0.13779	0.88395
phosphopyruvate hydratase complex	3	0.62423	0.73933	1	0.37577	0.26077	0.82107	0.084888	0.047795	0.56717	1	3,01E-01	0.043496	0.66833	2	0.12732	0.13779	0.88395
mitotic spindle assembly checkpoint	24	0.53127	0.73843	1	0.46873	0.26167	0.82196	0.36228	0.35326	1	11	0.37252	0.47935	1	13	0.35361	0.31577	1
nucleotide-excision repair factor 3 complex	7	0.57328	0.73843	1	0.42672	0.26167	0.82196	0.20698	0.063694	0.65661	3	0.2458	0.25397	1	4	0.17786	0.083092	0.793
RNA polymerase II regulatory region DNA binding	4	0.60025	0.73793	1	0.39975	0.26217	0.82257	0.27263	0.24678	1	2	0.47314	0.66183	1	2	0.072126	0.083992	0.79645
central plaque of spindle pole body	6	0.58021	0.73653	1	0.41979	0.26357	0.82468	0.38979	0.51695	1	3	0.55021	0.81672	1	3	0.22937	0.19718	0.94995
signal sequence binding	9	0.5599	0.73643	1	0.4401	0.26367	0.82468	0.53444	0.91631	1	4	0.61102	0.91721	1	5	0.47318	0.69763	1
microtubule motor activity	14	0.54612	0.73633	1	0.45388	0.26377	0.82468	0.37788	0.45415	1	6	0.38181	0.52175	1	8	0.37492	0.42896	1
generation of catalytic spliceosome for second transesterification step	9	0.55967	0.73583	1	0.44033	0.26427	0.82528	0.49715	0.85481	1	3	0.42474	0.60974	1	6	0.53335	0.84852	1
actomyosin contractile ring assembly	4	0.59848	0.73443	1	0.40152	0.26567	0.82868	0.56357	0.85601	1	2	0.76052	0.93511	1	2	0.36662	0.44866	1
tubulin complex assembly	10	0.55652	0.73393	1	0.44348	0.26617	0.82914	0.61425	0.9869	1	5	0.72729	0.9899	1	5	0.50122	0.75822	1
reticulophagy	9	0.55875	0.73323	1	0.44125	0.26687	0.82914	0.39477	0.53305	1	4	0.45129	0.68233	1	5	0.34955	0.37126	1
positive regulation of transcription from RNA polymerase II promoter in response to stress	7	0.57133	0.73293	1	0.42867	0.26717	0.82914	0.37508	0.47125	1	4	0.57803	0.88651	1	3	0.10448	0.056894	0.68341
positive regulation of transcription from RNA polymerase II promoter in response to alkaline pH	3	0.62042	0.73283	1	0.37958	0.26727	0.82914	0.62399	0.89631	1	1	0.79724	0.84612	1	2	0.53737	0.73643	1
GO_0043141	7	0.57128	0.73273	1	0.42872	0.26737	0.82914	0.26482	0.15658	0.90321	3	0.30862	0.37236	1	4	0.23197	0.15478	0.90097
incipient cellular bud site	63	0.51401	0.73093	1	0.48599	0.26917	0.83278	0.41281	0.73483	1	29	0.39263	0.60744	1	34	0.43003	0.71923	1
ATP-dependent microtubule motor activity, minus-end-directed	3	0.61937	0.73093	1	0.38063	0.26917	0.83278	0.23381	0.22148	1	1	0.20884	0.41616	1	2	0.2463	0.27237	0.97288
cell morphogenesis involved in conjugation with cellular fusion	7	0.57029	0.73043	1	0.42971	0.26967	0.83333	0.30162	0.24638	1	2	0.023866	0.040996	0.66298	5	0.41272	0.54185	1
cellular bud	26	0.5282	0.73013	1	0.4718	0.26997	0.83333	0.30635	0.09699	0.79437	13	0.36275	0.44146	1	13	0.24994	0.042596	0.60488
protein transmembrane transporter activity	7	0.57006	0.72963	1	0.42994	0.27047	0.83391	0.43635	0.65913	1	3	0.50589	0.75122	1	4	0.3842	0.47845	1
mRNA 3'-end processing	21	0.53457	0.72913	1	0.46543	0.27097	0.83448	0.50265	0.94691	1	10	0.55038	0.9532	1	11	0.45926	0.73903	1
mitochondrial ribosome	8	0.56155	0.72753	1	0.43845	0.27257	0.83483	0.5043	0.84212	1	3	0.50321	0.74793	1	5	0.50495	0.76622	1
tRNA dihydrouridine synthase activity	4	0.59477	0.72753	1	0.40523	0.27257	0.83483	0.35319	0.41916	1	1	0.085456	0.27237	1	3	0.44244	0.60564	1
double-stranded RNA binding	6	0.57677	0.72733	1	0.42323	0.27277	0.83483	0.42387	0.61344	1	3	0.5774	0.85001	1	3	0.27033	0.26407	0.97288
mitochondrial translational initiation	7	0.56916	0.72723	1	0.43084	0.27287	0.83483	0.31244	0.27347	1	3	0.35923	0.48185	1	4	0.27735	0.23808	0.97288
endonucleolytic cleavage in ITS1 upstream of 5.8S rRNA from tricistronic rRNA transcript (SSU-rRNA, 5.8S rRNA, LSU-rRNA)	3	0.61698	0.72723	1	0.38302	0.27287	0.83483	0.60035	0.87161	1	1	0.75146	0.80682	1	2	0.5248	0.72143	1
cysteine biosynthetic process via cystathionine	4	0.59419	0.72703	1	0.40581	0.27307	0.83483	0.31163	0.33027	1	1	2,55E-02	0.041996	0.6676	3	0.4155	0.55224	1
formin-nucleated actin cable assembly	5	0.58258	0.72683	1	0.41742	0.27327	0.83483	0.51342	0.80622	1	2	0.59821	0.82682	1	3	0.45688	0.63634	1
regulation of cell shape	19	0.53655	0.72593	1	0.46345	0.27417	0.83527	0.35619	0.33837	1	8	0.32228	0.32627	1	11	0.38085	0.43396	1
metal ion binding	451	0.49677	0.72483	1	0.50323	0.27527	0.83527	0.35653	0.014599	0.34912	223	0.34279	0.043696	0.66833	228	0.36997	0.075992	0.77537
exonuclease activity	5	0.58143	0.72473	1	0.41857	0.27537	0.83527	0.55151	0.86841	1	2	0.64296	0.86141	1	3	0.49055	0.69853	1
transcription factor binding	12	0.5471	0.72433	1	0.4529	0.27577	0.83527	0.54689	0.9536	1	5	0.5693	0.90361	1	7	0.53088	0.86101	1
reductive iron assimilation	3	0.61522	0.72423	1	0.38478	0.27587	0.83527	0.57668	0.84372	1	1	0.71069	0.77942	1	2	0.50967	0.70153	1
flavin adenine dinucleotide binding	24	0.52788	0.72403	1	0.47212	0.27607	0.83527	0.28416	0.053295	0.60041	11	0.27991	0.15478	1	13	0.28776	0.10359	0.82655
acetate biosynthetic process	4	0.59225	0.72393	1	0.40775	0.27617	0.83527	0.3419	0.39416	1	1	0.052813	0.21898	1	3	0.43826	0.59724	1
microtubule binding	30	0.52413	0.72353	1	0.47587	0.27657	0.83527	0.42795	0.75692	1	16	0.50894	0.94501	1	14	0.33539	0.24318	0.97288
cell division	168	0.50324	0.72333	1	0.49676	0.27677	0.83527	0.37983	0.36956	1	85	0.39352	0.68073	1	83	0.3658	0.16908	0.90725
proteasome regulatory particle, base subcomplex	10	0.55269	0.72323	1	0.44731	0.27687	0.83527	0.79715	0.9999	1	5	0.90254	1	1	5	0.69176	0.9766	1
SLIK (SAGA-like) complex	17	0.53796	0.72323	1	0.46204	0.27687	0.83527	0.53171	0.964	1	7	0.52355	0.87631	1	10	0.53742	0.91071	1
carbohydrate phosphorylation	4	0.59171	0.72293	1	0.40829	0.27717	0.83527	0.41674	0.57244	1	1	0.2003	0.40826	1	3	0.48888	0.69593	1
regulation of nucleosome density	6	0.57398	0.72173	1	0.42602	0.27837	0.8373	0.70073	0.9894	1	1	0.54609	0.65723	1	5	0.73166	0.9902	1
mitotic sister chromatid segregation	28	0.5258	0.72163	1	0.4742	0.27847	0.8373	0.40589	0.61834	1	13	0.41574	0.66593	1	15	0.39734	0.49585	1
vesicle fusion with Golgi apparatus	10	0.55177	0.72023	1	0.44823	0.27987	0.84056	0.44776	0.72383	1	5	0.55129	0.88091	1	5	0.34422	0.35766	1
spindle midzone	7	0.56602	0.71943	1	0.43398	0.28067	0.84167	0.56238	0.91781	1	4	0.73261	0.9838	1	3	0.3354	0.39236	1
proline transport	4	0.58974	0.71923	1	0.41026	0.28087	0.84167	0.32031	0.34747	1	2	0.49979	0.71283	1	2	0.14084	0.14759	0.88622
mitochondrial inner membrane peptidase complex	3	0.61157	0.71863	1	0.38843	0.28147	0.84252	0.58762	0.85691	1	2	0.85808	0.9774	1	1	0.046708	0.20378	0.95483
peptidyl-lysine trimethylation	6	0.5728	0.71823	1	0.4272	0.28187	0.84277	0.42628	0.62134	1	2	0.35784	0.47315	1	4	0.4605	0.65763	1
U3 snoRNA binding	8	0.55776	0.71683	1	0.44224	0.28327	0.84601	0.60021	0.9673	1	2	0.43147	0.59144	1	6	0.65646	0.973	1
DNA unwinding involved in DNA replication	10	0.55023	0.71583	1	0.44977	0.28427	0.8476	0.45129	0.73513	1	3	0.25291	0.26877	1	7	0.53631	0.87081	1
calcium ion transport	8	0.55724	0.71513	1	0.44276	0.28497	0.8476	0.40684	0.55974	1	4	0.52133	0.80602	1	4	0.29236	0.26837	0.97288
extrinsic component of vacuolar membrane	3	0.60995	0.71513	1	0.39005	0.28497	0.8476	0.69205	0.94751	1	1	0.86794	0.90181	1	2	0.60411	0.81322	1
DNA replication, Okazaki fragment processing	3	0.60993	0.71503	1	0.39007	0.28507	0.8476	0.39567	0.54205	1	1	0.42329	0.57724	1	2	0.38186	0.47335	1
nuclear-transcribed mRNA poly(A) tail shortening	9	0.55276	0.71423	1	0.44724	0.28587	0.84802	0.50289	0.86541	1	3	0.41263	0.58884	1	6	0.54803	0.87171	1
enzyme regulator activity	22	0.5311	0.71353	1	0.4689	0.28657	0.84802	0.42038	0.68483	1	10	0.43084	0.71583	1	12	0.41167	0.55484	1
intracellular mRNA localization	16	0.53523	0.71343	1	0.46477	0.28667	0.84802	0.30253	0.14379	0.89613	7	0.28341	0.23518	1	9	0.31741	0.22238	0.97288
nuclear polyadenylation-dependent CUT catabolic process	10	0.54915	0.71333	1	0.45085	0.28677	0.84802	0.41261	0.60604	1	5	0.5109	0.81772	1	5	0.31432	0.28557	0.98175
negative regulation of transcription, DNA-templated	3	0.60867	0.71303	1	0.39133	0.28707	0.84802	0.48005	0.70123	1	1	0.54609	0.65723	1	2	0.44703	0.58834	1
regulation of chromatin silencing at telomere	11	0.54768	0.71283	1	0.45232	0.28727	0.84802	0.35003	0.34837	1	5	0.38993	0.53465	1	6	0.31678	0.27077	0.97288
nucleotide-excision repair, DNA gap filling	3	0.60812	0.71223	1	0.39188	0.28787	0.84802	0.57661	0.84372	1	1	0.68927	0.76232	1	2	0.52028	0.71493	1
U2 snRNA binding	5	0.57531	0.71213	1	0.42469	0.28797	0.84802	0.61064	0.93751	1	2	0.70157	0.90221	1	3	0.55003	0.79132	1
ribosomal large subunit binding	7	0.56284	0.71203	1	0.43716	0.28807	0.84802	0.49482	0.81042	1	4	0.66793	0.9606	1	3	0.264	0.25237	0.97288
tRNA-intron endonuclease activity	3	0.60707	0.71063	1	0.39293	0.28947	0.8512	0.42612	0.60564	1	1	0.4604	0.60274	1	2	0.40898	0.51955	1
mRNA catabolic process	3	0.60596	0.70973	1	0.39404	0.29037	0.8529	0.5032	0.73883	1	1	0.5727	0.67343	1	2	0.46845	0.62734	1
SUMO binding	3	0.60576	0.70933	1	0.39424	0.29077	0.85314	0.49626	0.72773	1	1	0.56166	0.67013	1	2	0.46356	0.61774	1
rDNA binding	10	0.54763	0.70863	1	0.45237	0.29147	0.85426	0.45156	0.73573	1	3	0.24472	0.25167	1	7	0.54021	0.87771	1
i-AAA complex	4	0.58323	0.70673	1	0.41677	0.29337	0.85811	0.4678	0.68963	1	2	0.63426	0.85381	1	2	0.30133	0.35146	1
regulation of ER to Golgi vesicle-mediated transport	3	0.60471	0.70663	1	0.39529	0.29347	0.85811	0.70867	0.9548	1	1	0.87713	0.90931	1	2	0.62444	0.83232	1
DNA replication-independent nucleosome organization	3	0.6043	0.70613	1	0.3957	0.29397	0.85811	0.36	0.47095	1	1	0.35289	0.52755	1	2	0.36356	0.44376	1
metal ion transmembrane transporter activity	8	0.55397	0.70603	1	0.44603	0.29407	0.85811	0.19471	0.039396	0.52332	4	0.30266	0.33827	1	4	0.086767	0.018898	0.42734
sodium ion transport	6	0.56756	0.70543	1	0.43244	0.29467	0.85892	0.29223	0.24758	1	2	0.14104	0.19128	1	4	0.36783	0.43886	1
ubiquitin-ubiquitin ligase activity	6	0.56732	0.70493	1	0.43268	0.29517	0.85944	0.31745	0.31447	1	3	0.45208	0.66323	1	3	0.18281	0.13459	0.88395
regulation of vacuole fusion, non-autophagic	14	0.53671	0.70283	1	0.46329	0.29727	0.86255	0.42176	0.65583	1	8	0.55829	0.93891	1	6	0.23973	0.11329	0.8415
mitotic recombination	18	0.53217	0.70273	1	0.46783	0.29737	0.86255	0.44302	0.76902	1	8	0.44577	0.71863	1	10	0.44082	0.66273	1
proteasome core complex, beta-subunit complex	7	0.5594	0.70253	1	0.4406	0.29757	0.86255	0.5863	0.94201	1	3	0.65596	0.92701	1	4	0.53406	0.80482	1
Smc5-Smc6 complex	8	0.55231	0.70243	1	0.44769	0.29767	0.86255	0.52318	0.87771	1	3	0.50373	0.74833	1	5	0.53486	0.82462	1
proteasomal ubiquitin-independent protein catabolic process	15	0.53413	0.70193	1	0.46587	0.29817	0.86255	0.49656	0.91001	1	6	0.45604	0.72043	1	9	0.52358	0.88421	1
transcription corepressor activity	21	0.52748	0.70093	1	0.47252	0.29917	0.86255	0.41661	0.65703	1	10	0.44514	0.76372	1	11	0.39067	0.47665	1
cellular cation homeostasis	9	0.54785	0.70083	1	0.45215	0.29927	0.86255	0.44002	0.69433	1	4	0.47769	0.73233	1	5	0.40989	0.53395	1
negative regulation of phosphatidylglycerol biosynthetic process	3	0.60038	0.69993	1	0.39962	0.30017	0.86255	0.32502	0.39296	1	1	0.28866	0.48205	1	2	0.3432	0.41236	1
cis-Golgi network	14	0.53554	0.69873	1	0.46446	0.30137	0.86255	0.56601	0.9786	1	9	0.71773	0.999	1	5	0.29291	0.23698	0.97288
NAD+ kinase activity	5	0.56932	0.69863	1	0.43068	0.30147	0.86255	0.54172	0.85401	1	2	0.60046	0.82842	1	3	0.50256	0.71743	1
small nuclear ribonucleoprotein complex	4	0.5788	0.69863	1	0.4212	0.30147	0.86255	0.18603	0.10509	0.80092	2	0.34362	0.45315	1	2	0.028437	0.040396	0.60382
glutathione catabolic process	5	0.56904	0.69813	1	0.43096	0.30197	0.86255	0.47554	0.73083	1	2	0.51702	0.74003	1	3	0.44788	0.61704	1
meiotic gene conversion	3	0.5992	0.69803	1	0.4008	0.30207	0.86255	0.56756	0.83332	1	1	0.64893	0.74123	1	2	0.52687	0.72503	1
polysaccharide catabolic process	6	0.56377	0.69783	1	0.43623	0.30227	0.86255	0.38459	0.50165	1	3	0.51213	0.76252	1	3	0.25704	0.24168	0.97288
ubiquitin protein ligase binding	27	0.52141	0.69763	1	0.47859	0.30247	0.86255	0.50731	0.9722	1	13	0.53282	0.9574	1	14	0.48362	0.83882	1
SUMO transferase activity	5	0.56842	0.69713	1	0.43158	0.30297	0.86255	0.53913	0.84962	1	2	0.59497	0.82422	1	3	0.50191	0.71573	1
myosin II complex	3	0.59871	0.69683	1	0.40129	0.30327	0.86255	0.68124	0.94251	1	1	0.81799	0.86261	1	2	0.61286	0.82012	1
ADP transport	3	0.59841	0.69633	1	0.40159	0.30377	0.86255	0.32596	0.39456	1	1	0.28417	0.47985	1	2	0.34685	0.41626	1
exomer complex	5	0.56806	0.69613	1	0.43194	0.30397	0.86255	0.57597	0.90161	1	1	0.28023	0.47785	1	4	0.6499	0.93891	1
positive regulation of transcription from RNA polymerase II promoter in response to increased salt	4	0.57747	0.69603	1	0.42253	0.30407	0.86255	0.69232	0.9639	1	2	0.84727	0.9737	1	2	0.53737	0.73643	1
positive regulation of translational elongation	5	0.56795	0.69603	1	0.43205	0.30407	0.86255	0.35469	0.41736	1	2	0.36324	0.48035	1	3	0.34899	0.41996	1
transcription-coupled nucleotide-excision repair	11	0.54215	0.69553	1	0.45785	0.30457	0.86255	0.54598	0.94411	1	5	0.59331	0.92631	1	6	0.50654	0.79392	1
glucose binding	7	0.55659	0.69543	1	0.44341	0.30467	0.86255	0.31164	0.27137	1	4	0.49672	0.76542	1	3	0.064866	0.031197	0.54378
vacuolar membrane	74	0.50842	0.69493	1	0.49158	0.30517	0.86255	0.43053	0.87191	1	34	0.39861	0.65453	1	40	0.45766	0.88361	1
negative regulation of glucose mediated signaling pathway	4	0.57705	0.69493	1	0.42295	0.30517	0.86255	0.43644	0.61894	1	1	0.18108	0.39166	1	3	0.52155	0.74843	1
RNA polymerase I upstream activating factor complex	4	0.57682	0.69423	1	0.42318	0.30587	0.86255	0.40795	0.55114	1	2	0.56158	0.79462	1	2	0.25431	0.28307	0.98175
mRNA export from nucleus	36	0.51622	0.69413	1	0.48378	0.30597	0.86255	0.53343	0.9963	1	17	0.54033	0.9818	1	19	0.52725	0.9589	1
regulation of reciprocal meiotic recombination	4	0.57635	0.69353	1	0.42365	0.30657	0.86255	0.35475	0.42226	1	1	0.014894	0.14069	1	3	0.46804	0.65723	1
DNA primase activity	3	0.59698	0.69283	1	0.40302	0.30727	0.86255	0.40627	0.56344	1	1	0.40036	0.55854	1	2	0.40922	0.51985	1
DNA replication, synthesis of RNA primer	3	0.59698	0.69283	1	0.40302	0.30727	0.86255	0.40627	0.56344	1	1	0.40036	0.55854	1	2	0.40922	0.51985	1
oligopeptide transport	4	0.57595	0.69273	1	0.42405	0.30737	0.86255	0.15448	0.071093	0.67887	2	0.30638	0.39896	1	2	0.0025886	0.011499	0.3844
TORC2 signaling	5	0.56615	0.69243	1	0.43385	0.30767	0.86255	0.50741	0.79582	1	2	0.54964	0.78242	1	3	0.47925	0.67763	1
regulation of nitrogen utilization	5	0.56612	0.69243	1	0.43388	0.30767	0.86255	0.36955	0.45875	1	2	0.37725	0.50165	1	3	0.36442	0.45295	1
poly(A)-specific ribonuclease activity	4	0.57568	0.69233	1	0.42432	0.30777	0.86255	0.48705	0.72983	1	1	0.27683	0.47435	1	3	0.55712	0.80202	1
peptide alpha-N-acetyltransferase activity	4	0.5754	0.69223	1	0.4246	0.30787	0.86255	0.60609	0.90321	1	1	0.51377	0.63834	1	3	0.63686	0.89151	1
ribosome assembly	4	0.5756	0.69223	1	0.4244	0.30787	0.86255	0.36899	0.45485	1	1	0.040366	0.20238	1	3	0.47853	0.67643	1
mitochondrial inner boundary membrane	4	0.57506	0.69173	1	0.42494	0.30837	0.8627	0.77511	0.9905	1	1	0.85048	0.88681	1	3	0.74999	0.962	1
regulation of mitotic recombination	4	0.57488	0.69153	1	0.42512	0.30857	0.8627	0.47494	0.70443	1	2	0.6247	0.84762	1	2	0.32519	0.38556	1
snoRNA 3'-end processing	10	0.54223	0.69103	1	0.45777	0.30907	0.86279	0.37517	0.45345	1	5	0.45963	0.70953	1	5	0.2907	0.23168	0.97288
GO_0000042	5	0.56532	0.69063	1	0.43468	0.30947	0.86279	0.33894	0.37456	1	2	0.33697	0.44256	1	3	0.34025	0.40316	1
cell cortex	36	0.51571	0.69053	1	0.48429	0.30957	0.86279	0.40181	0.61104	1	17	0.39989	0.60964	1	19	0.40353	0.53685	1
poly(A)+ mRNA export from nucleus	36	0.51561	0.69003	1	0.48439	0.31007	0.86306	0.52611	0.9949	1	18	0.55733	0.991	1	18	0.49488	0.90111	1
protein phosphatase type 1 complex	13	0.53508	0.68933	1	0.46492	0.31077	0.86306	0.26812	0.085391	0.73205	7	0.38554	0.53415	1	6	0.13112	0.016398	0.41132
L-proline biosynthetic process	4	0.57348	0.68933	1	0.42652	0.31077	0.86306	0.42474	0.59134	1	2	0.5717	0.80402	1	2	0.27779	0.31717	1
protein-arginine omega-N monomethyltransferase activity	3	0.59397	0.68823	1	0.40603	0.31187	0.86306	0.24231	0.23568	1	1	0.14537	0.35096	1	2	0.29078	0.33717	1
deoxyribonucleotide biosynthetic process	6	0.55969	0.68813	1	0.44031	0.31197	0.86306	0.1591	0.032297	0.48445	3	0.27849	0.31497	1	3	0.039716	0.017698	0.41132
cell cycle	90	0.50513	0.68753	1	0.49487	0.31257	0.86306	0.40453	0.68813	1	45	0.41479	0.77962	1	45	0.39427	0.46625	1
dolichyl-diphosphooligosaccharide-protein glycotransferase activity	5	0.56389	0.68713	1	0.43611	0.31297	0.86306	0.5719	0.89731	1	1	0.24918	0.45315	1	4	0.65257	0.94011	1
phosphatidic acid biosynthetic process	4	0.5721	0.68713	1	0.4279	0.31297	0.86306	0.31654	0.34017	1	2	0.46073	0.64184	1	2	0.17234	0.17808	0.91972
mating projection tip membrane	3	0.59345	0.68693	1	0.40655	0.31317	0.86306	0.21056	0.18208	0.95132	1	0.096193	0.29187	1	2	0.26774	0.30217	0.98662
DNA repair	133	0.50288	0.68663	1	0.49712	0.31347	0.86306	0.4383	0.9663	1	67	0.44821	0.9667	1	66	0.42825	0.78502	1
protein maturation	7	0.55346	0.68633	1	0.44654	0.31377	0.86306	0.2612	0.14789	0.90321	3	0.2628	0.28667	1	4	0.25999	0.20188	0.95446
eukaryotic translation initiation factor 2 complex	3	0.59297	0.68633	1	0.40703	0.31377	0.86306	0.66848	0.93381	1	1	0.78161	0.83012	1	2	0.61191	0.81922	1
heme biosynthetic process	13	0.53416	0.68623	1	0.46584	0.31387	0.86306	0.46053	0.79742	1	6	0.4896	0.79772	1	7	0.43562	0.62174	1
sexual sporulation resulting in formation of a cellular spore	6	0.55838	0.68463	1	0.44162	0.31547	0.86656	0.16322	0.034297	0.49179	3	0.27997	0.31787	1	3	0.046465	0.020598	0.43718
U1 snRNP	18	0.52733	0.68363	1	0.47267	0.31647	0.86753	0.52539	0.9669	1	8	0.52756	0.89861	1	10	0.52365	0.88881	1
RNA-dependent DNA biosynthetic process	4	0.57005	0.68333	1	0.42995	0.31677	0.86753	0.57078	0.86361	1	1	0.42177	0.57574	1	3	0.62046	0.87761	1
pre-mRNA cleavage required for polyadenylation	15	0.52899	0.68283	1	0.47101	0.31727	0.86753	0.56773	0.9859	1	5	0.43855	0.65683	1	10	0.63232	0.9887	1
THO complex part of transcription export complex	5	0.56218	0.68253	1	0.43782	0.31757	0.86753	0.50449	0.79002	1	2	0.53607	0.76512	1	3	0.48343	0.68533	1
glutathione biosynthetic process	3	0.59023	0.68243	1	0.40977	0.31767	0.86753	0.15325	0.11129	0.80526	1	0.00057292	0.069893	0.8108	2	0.22959	0.24878	0.97288
GMP synthase (glutamine-hydrolyzing) activity	3	0.59006	0.68233	1	0.40994	0.31777	0.86753	0.77735	0.9784	1	1	0.93621	0.9536	1	2	0.69791	0.89441	1
Sin3-type complex	5	0.56141	0.68073	1	0.43859	0.31937	0.871	0.49104	0.76292	1	1	0.034659	0.18858	1	4	0.60514	0.89791	1
nuclear pore cytoplasmic filaments	9	0.54094	0.68023	1	0.45906	0.31987	0.87148	0.63274	0.9899	1	5	0.74315	0.9926	1	4	0.49473	0.72903	1
nucleocytoplasmic transport	22	0.52378	0.67923	1	0.47622	0.32087	0.87269	0.49487	0.93641	1	12	0.58056	0.9852	1	10	0.39203	0.48065	1
histone H3-K79 methylation	6	0.55612	0.67913	1	0.44388	0.32097	0.87269	0.34619	0.39126	1	3	0.45843	0.67393	1	3	0.23395	0.20388	0.95483
DNA replication-independent nucleosome assembly	6	0.55566	0.67853	1	0.44434	0.32157	0.87282	0.55075	0.89031	1	3	0.66208	0.93131	1	3	0.43943	0.59974	1
mitotic DNA replication preinitiation complex assembly	3	0.58812	0.67843	1	0.41188	0.32167	0.87282	0.26496	0.27667	1	1	0.16181	0.37006	1	2	0.31653	0.37306	1
methylation	12	0.534	0.67693	1	0.466	0.32317	0.87373	0.39513	0.54105	1	6	0.46314	0.73843	1	6	0.32712	0.29767	0.98662
TORC1 complex	5	0.55969	0.67663	1	0.44031	0.32347	0.87373	0.52183	0.82192	1	3	0.701	0.9537	1	2	0.25307	0.28147	0.98175
nuclear matrix	5	0.55944	0.67653	1	0.44056	0.32357	0.87373	0.34364	0.38566	1	3	0.5521	0.81902	1	2	0.030943	0.041896	0.60488
1-phosphatidylinositol binding	6	0.55459	0.67653	1	0.44541	0.32357	0.87373	0.51003	0.82082	1	2	0.42881	0.58784	1	4	0.55063	0.82732	1
methionine metabolic process	7	0.54957	0.67643	1	0.45043	0.32367	0.87373	0.23648	0.10169	0.80092	3	0.22488	0.22328	1	4	0.24518	0.17688	0.91834
phosphoric diester hydrolase activity	11	0.53696	0.67613	1	0.46304	0.32397	0.87373	0.37739	0.45515	1	6	0.49704	0.81492	1	5	0.23381	0.12199	0.85767
histone ubiquitination	6	0.554	0.67563	1	0.446	0.32447	0.8742	0.35418	0.41286	1	2	0.19326	0.25117	1	4	0.43464	0.59784	1
regulation of histone H3-K4 methylation	3	0.58612	0.67483	1	0.41388	0.32527	0.87486	0.32275	0.38756	1	1	0.24247	0.44676	1	2	0.36288	0.44306	1
SBF transcription complex	5	0.55847	0.67473	1	0.44153	0.32537	0.87486	0.28022	0.23298	1	2	0.24644	0.32027	1	3	0.30274	0.32517	1
nuclear DNA replication	4	0.56575	0.67413	1	0.43425	0.32597	0.87559	0.83819	0.9979	1	1	0.93939	0.9571	1	3	0.80446	0.9828	1
snoRNA processing	3	0.5853	0.67363	1	0.4147	0.32647	0.87597	0.48081	0.70253	1	1	0.47712	0.61324	1	2	0.48265	0.65393	1
transcription factor TFIIA complex	3	0.5851	0.67333	1	0.4149	0.32677	0.87597	0.8298	0.9915	1	0	NA	NA	NA	3	0.8298	0.9897	1
transcription by RNA polymerase I	21	0.521	0.67273	1	0.479	0.32737	0.8767	0.50597	0.9509	1	10	0.52538	0.92651	1	11	0.48833	0.82782	1
four-way junction DNA binding	10	0.53683	0.67233	1	0.46317	0.32777	0.87682	0.49632	0.85601	1	4	0.46249	0.70323	1	6	0.51888	0.82012	1
RNA helicase activity	9	0.5388	0.67203	1	0.4612	0.32807	0.87682	0.58619	0.9656	1	4	0.62176	0.92651	1	5	0.55774	0.85931	1
endodeoxyribonuclease activity	6	0.55241	0.67123	1	0.44759	0.32887	0.87735	0.69623	0.9883	1	3	0.80106	0.9853	1	3	0.59141	0.84512	1
protein retention in ER lumen	8	0.54099	0.67043	1	0.45901	0.32967	0.87735	0.5592	0.93091	1	3	0.52158	0.77642	1	5	0.58177	0.89121	1
triglyceride biosynthetic process	3	0.58354	0.67023	1	0.41646	0.32987	0.87735	0.63456	0.90621	1	2	0.85123	0.9754	1	1	0.20121	0.37416	1
ferric-chelate reductase (NADPH) activity	7	0.54729	0.66983	1	0.45271	0.33027	0.87735	0.061089	0.0017998	0.11442	3	0.014948	0.0071993	0.35215	4	0.095694	0.021598	0.43718
transcription coactivator activity	22	0.52154	0.66973	1	0.47846	0.33037	0.87735	0.49074	0.92881	1	9	0.43022	0.68503	1	13	0.53263	0.92951	1
regulation of transcription by RNA polymerase II	98	0.50275	0.66953	1	0.49725	0.33057	0.87735	0.43192	0.91981	1	44	0.37348	0.46275	1	54	0.47954	0.9711	1
flap-structured DNA binding	4	0.56389	0.66953	1	0.43611	0.33057	0.87735	0.4655	0.68413	1	2	0.59327	0.82212	1	2	0.33772	0.40196	1
regulation of transcriptional start site selection at RNA polymerase II promoter	3	0.58271	0.66853	1	0.41729	0.33157	0.87913	0.83458	0.992	1	0	NA	NA	NA	3	0.83458	0.9904	1
Golgi lumen	3	0.58235	0.66803	1	0.41765	0.33207	0.87958	0.68378	0.94381	1	2	0.88636	0.9858	1	1	0.2786	0.43706	1
nuclear outer membrane-endoplasmic reticulum membrane network	15	0.52504	0.66733	1	0.47496	0.33277	0.8798	0.39902	0.57194	1	6	0.31137	0.32637	1	9	0.45746	0.71413	1
tryptophan biosynthetic process	6	0.55111	0.66723	1	0.44889	0.33287	0.8798	0.36923	0.45595	1	3	0.47145	0.69463	1	3	0.267	0.25727	0.97288
signal recognition particle	5	0.55465	0.66693	1	0.44535	0.33317	0.8798	0.59268	0.91921	1	2	0.62747	0.84942	1	3	0.56949	0.81992	1
Set3 complex	8	0.53956	0.66663	1	0.46044	0.33347	0.8798	0.51868	0.86891	1	3	0.46373	0.68223	1	5	0.55166	0.85061	1
ribonucleoprotein complex binding	6	0.55064	0.66613	1	0.44936	0.33397	0.87983	0.77511	0.9978	1	2	0.81457	0.9612	1	4	0.75538	0.9883	1
protein-disulfide reductase (glutathione) activity	3	0.58116	0.66583	1	0.41884	0.33427	0.87983	0.242	0.23528	1	1	0.10647	0.30407	1	2	0.30976	0.36376	1
regulation of GTPase activity	10	0.53444	0.66563	1	0.46556	0.33447	0.87983	0.49398	0.85161	1	5	0.56285	0.89561	1	5	0.42511	0.57614	1
protein deubiquitination	24	0.51613	0.66503	1	0.48387	0.33507	0.88054	0.45539	0.84592	1	12	0.48765	0.88401	1	12	0.42312	0.60514	1
high-affinity iron permease complex	4	0.56131	0.66443	1	0.43869	0.33567	0.88125	0.6323	0.92801	1	2	0.75493	0.93191	1	2	0.50967	0.70153	1
ER to Golgi ceramide transport	4	0.56075	0.66333	1	0.43925	0.33677	0.88327	0.48226	0.71943	1	1	0.20751	0.41446	1	3	0.57384	0.82552	1
threonine-type endopeptidase activity	14	0.52647	0.66243	1	0.47353	0.33767	0.88476	0.48082	0.85891	1	6	0.45604	0.72043	1	8	0.4994	0.81492	1
phosphatidylinositol-3,5-bisphosphate 5-phosphatase activity	4	0.55996	0.66193	1	0.44004	0.33817	0.8852	0.80698	0.9947	1	2	0.9269	0.9947	1	2	0.68707	0.88471	1
ferroxidase activity	3	0.57848	0.66093	1	0.42152	0.33917	0.88695	0.65017	0.91951	1	1	0.71069	0.77942	1	2	0.61992	0.82772	1
mitochondrial respiratory chain complex III assembly	7	0.54354	0.65943	1	0.45646	0.34067	0.89	0.56441	0.92001	1	4	0.69505	0.9729	1	3	0.39021	0.50405	1
inositol metabolic process	5	0.55167	0.65853	1	0.44833	0.34157	0.89025	0.49899	0.77952	1	3	0.66861	0.93631	1	2	0.24456	0.27017	0.97288
negative regulation of Rho protein signal transduction	5	0.55127	0.65733	1	0.44873	0.34277	0.89025	0.67247	0.9716	1	3	0.8125	0.9877	1	2	0.46241	0.61524	1
phosphorelay signal transduction system	5	0.55075	0.65663	1	0.44925	0.34347	0.89025	0.55859	0.87911	1	2	0.57513	0.80712	1	3	0.54757	0.78752	1
THO complex	5	0.55077	0.65663	1	0.44923	0.34347	0.89025	0.68517	0.9773	1	1	0.46679	0.60684	1	4	0.73976	0.9846	1
mRNA cis splicing, via spliceosome	6	0.54742	0.65613	1	0.45258	0.34397	0.89025	0.65102	0.973	1	2	0.6188	0.84352	1	4	0.66714	0.94921	1
microtubule	36	0.51017	0.65603	1	0.48983	0.34407	0.89025	0.41093	0.67193	1	16	0.36019	0.41416	1	20	0.45152	0.76922	1
negative regulation of meiotic DNA double-strand break formation	3	0.57628	0.65593	1	0.42372	0.34417	0.89025	0.32622	0.39496	1	1	0.21817	0.42496	1	2	0.38025	0.47055	1
Atg12-Atg5-Atg16 complex	3	0.57631	0.65593	1	0.42369	0.34417	0.89025	0.49333	0.72273	1	2	0.73446	0.91891	1	1	0.011074	0.13769	0.88395
transcription elongation from RNA polymerase I promoter	6	0.54729	0.65573	1	0.45271	0.34437	0.89025	0.35761	0.42196	1	2	0.17829	0.23458	1	4	0.44728	0.62604	1
rRNA modification	7	0.54191	0.65573	1	0.45809	0.34437	0.89025	0.38643	0.50655	1	3	0.38195	0.52745	1	4	0.38979	0.49235	1
negative regulation of protein phosphorylation	6	0.5471	0.65543	1	0.4529	0.34467	0.89025	0.52181	0.84442	1	2	0.42402	0.58074	1	4	0.57071	0.85531	1
positive regulation of transcription from RNA polymerase II promoter in response to osmotic stress	5	0.5502	0.65523	1	0.4498	0.34487	0.89025	0.3827	0.49505	1	2	0.35386	0.46745	1	3	0.40192	0.52725	1
endopeptidase activator activity	3	0.57493	0.65363	1	0.42507	0.34647	0.89025	0.5008	0.73453	1	1	0.47598	0.61254	1	2	0.51321	0.70613	1
alcohol metabolic process	5	0.54928	0.65353	1	0.45072	0.34657	0.89025	0.34112	0.37946	1	3	0.53306	0.79322	1	2	0.053209	0.064194	0.73239
double-stranded telomeric DNA binding	5	0.54922	0.65343	1	0.45078	0.34667	0.89025	0.46817	0.71563	1	3	0.63884	0.91491	1	2	0.21216	0.22538	0.97288
osmosensory signaling pathway via Sho1 osmosensor	6	0.54574	0.65283	1	0.45426	0.34727	0.89025	0.52904	0.85691	1	3	0.62053	0.89891	1	3	0.43756	0.59574	1
DNA helicase activity	18	0.51999	0.65283	1	0.48001	0.34727	0.89025	0.45738	0.81932	1	8	0.43453	0.68893	1	10	0.47567	0.77462	1
Rho guanyl-nucleotide exchange factor activity	6	0.54562	0.65283	1	0.45438	0.34727	0.89025	0.25348	0.16068	0.90321	2	0.017081	0.031797	0.59542	4	0.37167	0.44806	1
GO_0030529	6	0.54566	0.65283	1	0.45434	0.34727	0.89025	0.44956	0.68073	1	3	0.54089	0.80572	1	3	0.35823	0.43896	1
phosphatidylinositol-4-phosphate phosphatase activity	3	0.57416	0.65243	1	0.42584	0.34767	0.89025	0.75421	0.972	1	2	0.9269	0.9947	1	1	0.40883	0.54475	1
nuclear envelope	50	0.50596	0.65233	1	0.49404	0.34777	0.89025	0.44521	0.89671	1	22	0.38311	0.53285	1	28	0.494	0.94421	1
peroxisomal membrane	23	0.51632	0.65143	1	0.48368	0.34867	0.8917	0.28912	0.070293	0.67512	10	0.22002	0.060094	0.79884	13	0.34228	0.27507	0.97288
double-strand break repair via single-strand annealing	3	0.57317	0.65023	1	0.42683	0.34987	0.89391	0.50036	0.73413	1	1	0.47005	0.60894	1	2	0.51551	0.70883	1
N-acetyltransferase activity	17	0.52	0.64964	1	0.48	0.35046	0.89416	0.49069	0.90441	1	9	0.55676	0.94711	1	8	0.41635	0.57104	1
asparagine synthase (glutamine-hydrolyzing) activity	3	0.57257	0.64914	1	0.42743	0.35096	0.89416	0.55886	0.82352	1	1	0.55599	0.66553	1	2	0.56029	0.76572	1
asparagine biosynthetic process	3	0.57257	0.64914	1	0.42743	0.35096	0.89416	0.55886	0.82352	1	1	0.55599	0.66553	1	2	0.56029	0.76572	1
protein phosphatase inhibitor activity	7	0.53874	0.64704	1	0.46126	0.35306	0.89865	0.41328	0.59014	1	4	0.55441	0.85181	1	3	0.22511	0.19098	0.94732
proline biosynthetic process	4	0.55191	0.64614	1	0.44809	0.35396	0.8998	0.46789	0.68983	1	2	0.5717	0.80402	1	2	0.36407	0.44436	1
CHRAC	5	0.54554	0.64574	1	0.45446	0.35436	0.8998	0.55057	0.86671	1	2	0.55206	0.78482	1	3	0.54958	0.79032	1
heme binding	22	0.51623	0.64524	1	0.48377	0.35486	0.8998	0.23187	0.0079992	0.26697	11	0.26432	0.11859	1	11	0.19942	0.016598	0.41132
branched-chain amino acid biosynthetic process	6	0.54284	0.64524	1	0.45716	0.35486	0.8998	0.45967	0.70663	1	3	0.54536	0.81112	1	3	0.37399	0.47035	1
MAP kinase kinase kinase activity	4	0.55044	0.64304	1	0.44956	0.35706	0.90081	0.33204	0.37286	1	2	0.43293	0.59434	1	2	0.23115	0.25107	0.97288
generation of catalytic spliceosome for first transesterification step	9	0.53027	0.64294	1	0.46973	0.35716	0.90081	0.59673	0.9737	1	3	0.4859	0.71853	1	6	0.65214	0.9715	1
cellular metal ion homeostasis	4	0.55032	0.64264	1	0.44968	0.35746	0.90081	0.22521	0.15848	0.90321	2	0.32586	0.42636	1	2	0.12457	0.13469	0.88395
hexokinase activity	5	0.54391	0.64214	1	0.45609	0.35796	0.90081	0.36565	0.44806	1	3	0.54456	0.81022	1	2	0.097293	0.10809	0.82715
glucokinase activity	5	0.54391	0.64214	1	0.45609	0.35796	0.90081	0.36565	0.44806	1	3	0.54456	0.81022	1	2	0.097293	0.10809	0.82715
cellular glucose homeostasis	5	0.54391	0.64214	1	0.45609	0.35796	0.90081	0.36565	0.44806	1	3	0.54456	0.81022	1	2	0.097293	0.10809	0.82715
fructokinase activity	5	0.54391	0.64214	1	0.45609	0.35796	0.90081	0.36565	0.44806	1	3	0.54456	0.81022	1	2	0.097293	0.10809	0.82715
mannokinase activity	5	0.54391	0.64214	1	0.45609	0.35796	0.90081	0.36565	0.44806	1	3	0.54456	0.81022	1	2	0.097293	0.10809	0.82715
ubiquitin ligase complex	13	0.52267	0.64164	1	0.47733	0.35846	0.90103	0.33739	0.28307	1	6	0.33128	0.37856	1	7	0.34263	0.33487	1
mRNA cleavage factor complex	9	0.52968	0.64104	1	0.47032	0.35906	0.90103	0.68936	0.9971	1	3	0.62308	0.90121	1	6	0.72251	0.993	1
transcription initiation from RNA polymerase III promoter	4	0.54958	0.64104	1	0.45042	0.35906	0.90103	0.56255	0.85471	1	1	0.32344	0.50505	1	3	0.64226	0.89591	1
meiotic DNA double-strand break formation	12	0.52346	0.64014	1	0.47654	0.35996	0.90225	0.41751	0.63504	1	7	0.54094	0.90201	1	5	0.2447	0.14069	0.88395
rRNA export from nucleus	18	0.51719	0.63964	1	0.48281	0.36046	0.90225	0.57384	0.9931	1	8	0.55924	0.93961	1	10	0.58552	0.9666	1
meiotic chromosome separation	5	0.54306	0.63954	1	0.45694	0.36056	0.90225	0.39294	0.52215	1	2	0.34882	0.46195	1	3	0.42235	0.56484	1
ubiquitin-dependent endocytosis	10	0.52681	0.63864	1	0.47319	0.36146	0.90261	0.325	0.27047	1	5	0.37862	0.50275	1	5	0.27137	0.19318	0.94732
magnesium ion transport	4	0.54808	0.63814	1	0.45192	0.36196	0.90261	0.35568	0.42426	1	2	0.45184	0.62584	1	2	0.25952	0.29027	0.98175
protein ubiquitination	60	0.50385	0.63794	1	0.49615	0.36216	0.90261	0.4918	0.994	1	29	0.48225	0.9574	1	31	0.50073	0.9624	1
nuclear proteasome complex	7	0.53597	0.63794	1	0.46403	0.36216	0.90261	0.82179	0.9998	1	4	0.90702	0.9995	1	3	0.70816	0.94151	1
response to endoplasmic reticulum stress	14	0.52084	0.63754	1	0.47916	0.36256	0.90261	0.37987	0.46485	1	6	0.32514	0.36276	1	8	0.42092	0.58844	1
organelle membrane	5	0.54184	0.63654	1	0.45816	0.36356	0.90261	0.11847	0.023398	0.42498	2	0.0026973	0.013599	0.4517	3	0.19566	0.15298	0.90097
transferase activity, transferring acyl groups, acyl groups converted into alkyl on transfer	7	0.53513	0.63614	1	0.46487	0.36396	0.90261	0.18036	0.037896	0.51237	3	0.12572	0.093291	0.91035	4	0.22134	0.13789	0.88395
Golgi medial cisterna	7	0.53479	0.63564	1	0.46521	0.36446	0.90261	0.4643	0.73443	1	4	0.59214	0.90051	1	3	0.29385	0.30707	0.99708
nuclear migration	4	0.54677	0.63554	1	0.45323	0.36456	0.90261	0.54389	0.83112	1	2	0.63743	0.85601	1	2	0.45035	0.59524	1
obsolete RNA polymerase II transcription factor activity, TBP-class protein binding, involved in preinitiation complex assembly	7	0.53475	0.63544	1	0.46525	0.36466	0.90261	0.63852	0.9774	1	3	0.65937	0.92981	1	4	0.62289	0.91581	1
peroxisome inheritance	5	0.54142	0.63544	1	0.45858	0.36466	0.90261	0.34377	0.38616	1	2	0.28327	0.36746	1	3	0.38411	0.49245	1
glycerophospholipid metabolic process	3	0.56543	0.63534	1	0.43457	0.36476	0.90261	0.29024	0.32197	1	1	0.13166	0.33517	1	2	0.36953	0.45325	1
translational termination	14	0.51994	0.63474	1	0.48006	0.36536	0.90326	0.55026	0.967	1	6	0.52182	0.85981	1	8	0.57159	0.93311	1
obsolete negative regulation of sterol import by negative regulation of transcription from RNA polymerase II promoter	3	0.56378	0.63244	1	0.43622	0.36766	0.90614	0.42886	0.61044	1	1	0.33464	0.51485	1	2	0.47597	0.64054	1
Rac GTPase binding	3	0.56378	0.63244	1	0.43622	0.36766	0.90614	0.42886	0.61044	1	1	0.33464	0.51485	1	2	0.47597	0.64054	1
sister chromatid cohesion	14	0.5192	0.63224	1	0.4808	0.36786	0.90614	0.61986	0.9955	1	6	0.6013	0.94991	1	8	0.63378	0.98	1
intracellular transport	6	0.5379	0.63214	1	0.4621	0.36796	0.90614	0.63263	0.9631	1	3	0.70843	0.9568	1	3	0.55683	0.80152	1
Ada2/Gcn5/Ada3 transcription activator complex	7	0.5334	0.63174	1	0.4666	0.36836	0.90614	0.34981	0.38706	1	3	0.31938	0.39476	1	4	0.37263	0.44956	1
protein processing involved in protein targeting to mitochondrion	5	0.53952	0.63154	1	0.46048	0.36856	0.90614	0.46718	0.71373	1	3	0.62186	0.90031	1	2	0.23516	0.25677	0.97288
regulation of protein-containing complex assembly	6	0.53704	0.63064	1	0.46296	0.36946	0.90707	0.48582	0.77162	1	3	0.55991	0.82882	1	3	0.41173	0.54395	1
ATPase activity	103	0.49833	0.63044	1	0.50167	0.36966	0.90707	0.42374	0.87311	1	54	0.44724	0.94511	1	49	0.39785	0.50855	1
formation of translation preinitiation complex	11	0.52386	0.63014	1	0.47614	0.36996	0.90707	0.52167	0.91101	1	4	0.40793	0.58644	1	7	0.58667	0.93861	1
regulation of pheromone-dependent signal transduction involved in conjugation with cellular fusion	3	0.56204	0.62864	1	0.43796	0.37146	0.90927	0.44644	0.64464	1	1	0.35577	0.52965	1	2	0.49177	0.67273	1
FAD binding	10	0.52414	0.62854	1	0.47586	0.37156	0.90927	0.30856	0.21728	1	5	0.35684	0.44556	1	5	0.26029	0.16948	0.90725
histone H3-K4 methylation	11	0.52308	0.62774	1	0.47692	0.37236	0.90927	0.39303	0.51915	1	5	0.38311	0.51585	1	6	0.40129	0.51835	1
polyubiquitin modification-dependent protein binding	3	0.56154	0.62754	1	0.43846	0.37256	0.90927	0.37972	0.51275	1	1	0.2542	0.45645	1	2	0.44248	0.57984	1
lipid storage	5	0.53801	0.62754	1	0.46199	0.37256	0.90927	0.45934	0.69443	1	3	0.61281	0.89231	1	2	0.22914	0.24808	0.97288
chromatin silencing at rDNA	22	0.51218	0.62624	1	0.48782	0.37386	0.91161	0.27313	0.042496	0.53269	11	0.29749	0.20438	1	11	0.24876	0.057394	0.68341
signal peptidase complex	4	0.54279	0.62584	1	0.45721	0.37426	0.91175	0.72387	0.9779	1	2	0.80945	0.9591	1	2	0.6383	0.84412	1
obsolete mitochondrial respiratory chain complex III biogenesis	4	0.54226	0.62494	1	0.45774	0.37516	0.91311	0.43008	0.60414	1	1	0.029217	0.17548	1	3	0.5637	0.81132	1
transposon integration	3	0.55973	0.62454	1	0.44027	0.37556	0.91325	0.57999	0.84792	1	1	0.54918	0.65893	1	2	0.59539	0.80482	1
positive regulation of mitotic metaphase/anaphase transition	3	0.55859	0.62294	1	0.44141	0.37716	0.91631	0.21649	0.19328	0.9737	1	0.00049299	0.068593	0.8108	2	0.32449	0.38476	1
ATPase activator activity	19	0.51281	0.62234	1	0.48719	0.37776	0.91693	0.20604	0.0047995	0.2172	10	0.27007	0.15388	1	9	0.1349	0.0037996	0.23843
morphogenesis checkpoint	4	0.54086	0.62154	1	0.45914	0.37856	0.91745	0.81316	0.9953	1	2	0.89488	0.9883	1	2	0.73145	0.91461	1
transcriptional start site selection at RNA polymerase II promoter	7	0.52966	0.62144	1	0.47034	0.37866	0.91745	0.51394	0.84792	1	2	0.25322	0.32677	1	5	0.61823	0.93061	1
spindle pole	24	0.50819	0.62104	1	0.49181	0.37906	0.91758	0.40149	0.58274	1	12	0.41786	0.67883	1	12	0.38511	0.44106	1
positive regulation of kinase activity	3	0.55727	0.62054	1	0.44273	0.37956	0.91796	0.45601	0.66083	1	1	0.35581	0.52985	1	2	0.50611	0.69673	1
GTPase activity	82	0.49945	0.61874	1	0.50055	0.38136	0.91973	0.46603	0.9855	1	41	0.46493	0.9586	1	41	0.46713	0.91971	1
inner mitochondrial membrane organization	5	0.53493	0.61854	1	0.46507	0.38156	0.91973	0.16604	0.053495	0.60041	2	0.044865	0.066693	0.8108	3	0.24683	0.22418	0.97288
error-free postreplication DNA repair	3	0.55623	0.61834	1	0.44377	0.38176	0.91973	0.43592	0.62384	1	1	0.32257	0.50455	1	2	0.4926	0.67423	1
obsolete transcription factor activity, core RNA polymerase II binding	9	0.52285	0.61824	1	0.47715	0.38186	0.91973	0.43262	0.66923	1	3	0.21748	0.21138	1	6	0.54019	0.86041	1
cell wall biogenesis	3	0.55589	0.61774	1	0.44411	0.38236	0.91973	0.40351	0.55824	1	1	0.27294	0.47075	1	2	0.4688	0.62784	1
NatB complex	3	0.55546	0.61694	1	0.44454	0.38316	0.91973	0.56492	0.82972	1	1	0.51377	0.63834	1	2	0.5905	0.79982	1
chronological cell aging	23	0.50912	0.61654	1	0.49088	0.38356	0.91973	0.34041	0.24568	1	14	0.47318	0.85821	1	9	0.1339	0.0036996	0.2381
pseudohyphal growth	50	0.50104	0.61634	1	0.49896	0.38376	0.91973	0.38971	0.51955	1	26	0.41517	0.72503	1	24	0.36212	0.29257	0.98175
metal ion transport	14	0.5147	0.61624	1	0.4853	0.38386	0.91973	0.26371	0.068893	0.66889	7	0.29311	0.25937	1	7	0.23432	0.084792	0.79645
protein membrane adaptor activity	12	0.51713	0.61594	1	0.48287	0.38416	0.91973	0.58474	0.9812	1	5	0.5428	0.86971	1	7	0.6147	0.9615	1
proteasome core complex	15	0.51269	0.61524	1	0.48731	0.38486	0.91973	0.4914	0.90001	1	7	0.48226	0.80022	1	8	0.4994	0.81492	1
Golgi inheritance	4	0.53824	0.61494	1	0.46176	0.38516	0.91973	0.49098	0.73673	1	2	0.56746	0.80012	1	2	0.4145	0.52925	1
MICOS complex	6	0.53137	0.61474	1	0.46863	0.38536	0.91973	0.49861	0.79922	1	3	0.56136	0.83022	1	3	0.43586	0.59214	1
mitochondrial crista junction	6	0.53137	0.61474	1	0.46863	0.38536	0.91973	0.49861	0.79922	1	3	0.56136	0.83022	1	3	0.43586	0.59214	1
mannose metabolic process	5	0.53339	0.61464	1	0.46661	0.38546	0.91973	0.3977	0.53515	1	3	0.55373	0.82142	1	2	0.16366	0.17078	0.91012
vesicle fusion	23	0.50827	0.61314	1	0.49173	0.38696	0.92107	0.54288	0.9872	1	12	0.57778	0.9845	1	11	0.50481	0.86901	1
peptidyl-arginine methylation	4	0.53748	0.61314	1	0.46252	0.38696	0.92107	0.36574	0.44726	1	2	0.44071	0.60874	1	2	0.29078	0.33717	1
positive regulation of TOR signaling	3	0.55322	0.61294	1	0.44678	0.38716	0.92107	0.33907	0.42426	1	1	0.16826	0.37596	1	2	0.42447	0.54775	1
chitin binding	3	0.5526	0.61214	1	0.4474	0.38796	0.92107	0.58741	0.85641	1	2	0.76945	0.94051	1	1	0.22332	0.39136	1
cell wall mannoprotein biosynthetic process	20	0.5095	0.61184	1	0.4905	0.38826	0.92107	0.37227	0.42276	1	9	0.32365	0.31117	1	11	0.41206	0.56854	1
obsolete negative regulation of ubiquitin-protein ligase activity involved in mitotic cell cycle	3	0.55238	0.61164	1	0.44762	0.38846	0.92107	0.65499	0.92501	1	2	0.81981	0.9633	1	1	0.32536	0.47175	1
assembly of large subunit precursor of preribosome	10	0.51881	0.61134	1	0.48119	0.38876	0.92107	0.48544	0.83242	1	5	0.52306	0.83932	1	5	0.44781	0.63734	1
condensed nuclear chromosome, centromeric region	13	0.51478	0.61074	1	0.48522	0.38936	0.92107	0.27895	0.10819	0.80092	7	0.35791	0.45245	1	6	0.18684	0.049995	0.64024
translational frameshifting	6	0.52948	0.61034	1	0.47052	0.38976	0.92107	0.6972	0.9884	1	3	0.75616	0.9749	1	3	0.63825	0.89291	1
coflocculation	3	0.55148	0.61014	1	0.44852	0.38996	0.92107	0.23038	0.21578	1	1	7,37E-10	0.011599	0.42071	2	0.34557	0.41496	1
thiol-dependent ubiquitinyl hydrolase activity	17	0.51112	0.60994	1	0.48888	0.39016	0.92107	0.44281	0.75842	1	9	0.49476	0.85701	1	8	0.38437	0.46185	1
nucleotide-activated protein kinase complex	5	0.53129	0.60994	1	0.46871	0.39016	0.92107	0.45436	0.68283	1	3	0.59745	0.87531	1	2	0.23973	0.26397	0.97288
mannose-ethanolamine phosphotransferase activity	4	0.53554	0.60954	1	0.46446	0.39056	0.9212	0.11695	0.041396	0.53138	2	0.18802	0.24438	1	2	0.045877	0.057994	0.68341
DUBm complex	4	0.53503	0.60804	1	0.46497	0.39206	0.92392	0.37413	0.46855	1	2	0.44419	0.61424	1	2	0.30407	0.35546	1
Cul8-RING ubiquitin ligase complex	5	0.53062	0.60764	1	0.46938	0.39246	0.92405	0.52674	0.83062	1	3	0.65665	0.92731	1	2	0.33187	0.39436	1
siderophore-dependent iron import into cell	5	0.52979	0.60614	1	0.47021	0.39396	0.92457	0.16363	0.051195	0.59952	2	0.029021	0.045895	0.67651	3	0.25337	0.23518	0.97288
protein localization to endosome	5	0.5295	0.60524	1	0.4705	0.39486	0.92457	0.45131	0.67723	1	2	0.38787	0.51955	1	3	0.49359	0.70333	1
dicarboxylic acid transmembrane transporter activity	3	0.54776	0.60514	1	0.45224	0.39496	0.92457	0.29877	0.33887	1	1	0.091425	0.28527	1	2	0.40244	0.50745	1
peptidyl-threonine dephosphorylation	3	0.54714	0.60464	1	0.45286	0.39546	0.92457	0.89811	0.9982	1	1	0.98857	0.9912	1	2	0.85288	0.9734	1
mitochondrial fission	10	0.51677	0.60434	1	0.48323	0.39576	0.92457	0.55823	0.9509	1	4	0.48971	0.75162	1	6	0.60391	0.93971	1
uridine kinase activity	5	0.52891	0.60404	1	0.47109	0.39606	0.92457	0.44961	0.67283	1	3	0.58953	0.86461	1	2	0.23973	0.26397	0.97288
pyrimidine nucleoside salvage	5	0.52891	0.60404	1	0.47109	0.39606	0.92457	0.44961	0.67283	1	3	0.58953	0.86461	1	2	0.23973	0.26397	0.97288
cleavage involved in rRNA processing	4	0.5325	0.60404	1	0.4675	0.39606	0.92457	0.89409	0.9997	1	2	0.95908	0.9982	1	2	0.8291	0.9654	1
TORC2 complex	9	0.51867	0.60334	1	0.48133	0.39676	0.92457	0.47094	0.78772	1	5	0.55745	0.88911	1	4	0.36281	0.42836	1
alpha-1,3-mannosyltransferase activity	6	0.52602	0.60214	1	0.47398	0.39796	0.92457	0.49841	0.79882	1	3	0.55044	0.81692	1	3	0.44638	0.61304	1
peptidyl-prolyl cis-trans isomerase activity	16	0.50968	0.60174	1	0.49032	0.39836	0.92457	0.38273	0.48285	1	7	0.31668	0.32437	1	9	0.4341	0.63444	1
GATOR1 complex	3	0.54533	0.60174	1	0.45467	0.39836	0.92457	0.73044	0.963	1	2	0.86583	0.9802	1	1	0.45965	0.58804	1
regulation of autophagosome assembly	3	0.54533	0.60174	1	0.45467	0.39836	0.92457	0.73044	0.963	1	2	0.86583	0.9802	1	1	0.45965	0.58804	1
alcohol O-acetyltransferase activity	4	0.5314	0.60144	1	0.4686	0.39866	0.92457	0.062936	0.013499	0.34912	2	0.12573	0.17328	1	2	0.00014465	0.0039996	0.23902
histone modification	5	0.52765	0.60094	1	0.47235	0.39916	0.92457	0.28733	0.24908	1	2	0.17829	0.23458	1	3	0.36002	0.44276	1
regulation of histone H2B conserved C-terminal lysine ubiquitination	5	0.52765	0.60094	1	0.47235	0.39916	0.92457	0.28733	0.24908	1	2	0.17829	0.23458	1	3	0.36002	0.44276	1
Cdc73/Paf1 complex	5	0.52765	0.60094	1	0.47235	0.39916	0.92457	0.28733	0.24908	1	2	0.17829	0.23458	1	3	0.36002	0.44276	1
RNA polymerase II C-terminal domain phosphoserine binding	5	0.52765	0.60094	1	0.47235	0.39916	0.92457	0.28733	0.24908	1	2	0.17829	0.23458	1	3	0.36002	0.44276	1
positive regulation of microtubule polymerization	12	0.51296	0.60084	1	0.48704	0.39926	0.92457	0.49206	0.86821	1	6	0.51798	0.85381	1	6	0.46613	0.70043	1
NLS-dependent protein nuclear import complex	3	0.54354	0.59924	1	0.45646	0.40086	0.92668	0.75084	0.9714	1	2	0.87844	0.9836	1	1	0.49563	0.61504	1
proteasome storage granule assembly	3	0.54342	0.59914	1	0.45658	0.40096	0.92668	0.35408	0.45855	1	1	0.16137	0.36986	1	2	0.45043	0.59524	1
endonuclease activity	17	0.50877	0.59854	1	0.49123	0.40156	0.92668	0.42244	0.67403	1	9	0.4711	0.80202	1	8	0.36769	0.40356	1
recruitment of 3'-end processing factors to RNA polymerase II holoenzyme complex	3	0.54304	0.59854	1	0.45696	0.40156	0.92668	0.32333	0.38896	1	1	0.11411	0.31887	1	2	0.42794	0.55324	1
termination of RNA polymerase II transcription	15	0.50843	0.59804	1	0.49157	0.40206	0.92703	0.61209	0.9961	1	6	0.53619	0.88331	1	9	0.66269	0.9932	1
transcription initiation from RNA polymerase II promoter	17	0.5085	0.59744	1	0.4915	0.40266	0.92727	0.49044	0.90361	1	7	0.40189	0.58414	1	10	0.55242	0.93261	1
histone-lysine N-methyltransferase activity	3	0.5419	0.59724	1	0.4581	0.40286	0.92727	0.28453	0.31177	1	1	0.052491	0.21788	1	2	0.40055	0.50435	1
Golgi membrane	122	0.49544	0.59684	1	0.50456	0.40326	0.92739	0.44964	0.9835	1	62	0.44955	0.9602	1	60	0.44974	0.89931	1
guanyl nucleotide binding	3	0.54106	0.59634	1	0.45894	0.40376	0.92774	0.25149	0.25197	1	1	0.0004178	0.066793	0.8108	2	0.37703	0.46565	1
replication fork arrest	5	0.52499	0.59584	1	0.47501	0.40426	0.92776	0.42636	0.61384	1	3	0.56362	0.83372	1	2	0.22047	0.23728	0.97288
oxidized purine nucleobase lesion DNA N-glycosylase activity	3	0.54056	0.59564	1	0.45944	0.40446	0.92776	0.2685	0.28287	1	1	0.024421	0.16888	1	2	0.39054	0.48715	1
glucan exo-1,3-beta-glucosidase activity	4	0.52775	0.59384	1	0.47225	0.40626	0.93063	0.73764	0.9815	1	1	0.58628	0.68503	1	3	0.78809	0.9786	1
small GTPase mediated signal transduction	23	0.50488	0.59354	1	0.49512	0.40656	0.93063	0.44916	0.81772	1	12	0.48148	0.87091	1	11	0.41391	0.57514	1
mRNA cap binding complex	5	0.52366	0.59334	1	0.47634	0.40676	0.93063	0.79592	0.998	1	1	0.60812	0.70403	1	4	0.84287	0.9982	1
perinuclear region of cytoplasm	16	0.50754	0.59244	1	0.49246	0.40766	0.9311	0.33721	0.26457	1	8	0.35229	0.42326	1	8	0.32213	0.25697	0.97288
glucose metabolic process	20	0.50542	0.59204	1	0.49458	0.40806	0.9311	0.31683	0.16128	0.90468	9	0.25297	0.12239	1	11	0.36908	0.38546	1
anaphase-promoting complex	16	0.50742	0.59204	1	0.49258	0.40806	0.9311	0.43594	0.73053	1	8	0.45078	0.73323	1	8	0.42111	0.58884	1
clathrin-coated vesicle	4	0.52662	0.59174	1	0.47338	0.40836	0.9311	0.5066	0.76842	1	2	0.55984	0.79342	1	2	0.45335	0.60104	1
fatty acid metabolic process	10	0.51307	0.59134	1	0.48693	0.40876	0.93122	0.24516	0.074193	0.69965	5	0.2713	0.23918	1	5	0.21902	0.10129	0.82655
transport vesicle membrane	3	0.53728	0.59014	1	0.46272	0.40996	0.93259	0.51982	0.76432	1	1	0.39158	0.55344	1	2	0.58394	0.79332	1
protein localization to vacuole	3	0.53722	0.59004	1	0.46278	0.41006	0.93259	0.75616	0.9727	1	1	0.74591	0.80142	1	2	0.76129	0.93081	1
regulation of molecular function	6	0.52128	0.58894	1	0.47872	0.41116	0.93407	0.66063	0.9785	1	2	0.55478	0.78872	1	4	0.71355	0.9747	1
positive regulation of cellular response to amino acid starvation	8	0.51367	0.58854	1	0.48633	0.41156	0.93407	0.43183	0.63894	1	4	0.45917	0.69783	1	4	0.40449	0.52925	1
iron ion transmembrane transport	5	0.52168	0.58834	1	0.47832	0.41176	0.93407	0.65109	0.962	1	3	0.74537	0.9711	1	2	0.50967	0.70153	1
inositol lipid-mediated signaling	6	0.52073	0.58784	1	0.47927	0.41226	0.93441	0.25057	0.15488	0.90321	3	0.29203	0.34177	1	3	0.2091	0.16858	0.90725
mRNA polyadenylation	19	0.50583	0.58684	1	0.49417	0.41326	0.93588	0.55637	0.9889	1	7	0.41375	0.62174	1	12	0.63956	0.9962	1
nucleobase-containing compound metabolic process	15	0.50551	0.58584	1	0.49449	0.41426	0.93655	0.24939	0.043496	0.54268	7	0.20757	0.081492	0.86997	8	0.28597	0.16538	0.90725
transcription factor TFIIIC complex	6	0.52025	0.58584	1	0.47975	0.41426	0.93655	0.69102	0.9869	1	3	0.73151	0.9658	1	3	0.65053	0.90261	1
snoRNA transcription by RNA polymerase II	4	0.52379	0.58494	1	0.47621	0.41516	0.93688	0.41047	0.55774	1	2	0.45806	0.63594	1	2	0.36288	0.44306	1
fungal-type cell wall (1->3)-beta-D-glucan biosynthetic process	5	0.51936	0.58394	1	0.48064	0.41616	0.93688	0.78074	0.9965	1	3	0.84954	0.9922	1	2	0.67753	0.87761	1
positive regulation of protein oligomerization	4	0.52351	0.58374	1	0.47649	0.41636	0.93688	0.40844	0.55194	1	2	0.45547	0.63084	1	2	0.36142	0.44116	1
tRNA-specific adenosine deaminase activity	3	0.53323	0.58374	1	0.46677	0.41636	0.93688	0.59529	0.86501	1	1	0.49264	0.62384	1	2	0.64662	0.85101	1
regulation of Rho protein signal transduction	7	0.5172	0.58354	1	0.4828	0.41656	0.93688	0.31631	0.28347	1	3	0.24248	0.24868	1	4	0.37167	0.44806	1
donor selection	6	0.51902	0.58334	1	0.48098	0.41676	0.93688	0.57661	0.92111	1	2	0.42196	0.57624	1	4	0.65393	0.94101	1
nucleosome mobilization	12	0.50821	0.58324	1	0.49179	0.41686	0.93688	0.57271	0.9746	1	6	0.58913	0.94041	1	6	0.55629	0.88611	1
integral component of mitochondrial inner membrane	25	0.5016	0.58204	1	0.4984	0.41806	0.93829	0.47609	0.91551	1	13	0.49932	0.91231	1	12	0.45093	0.71773	1
maintenance of DNA trinucleotide repeats	11	0.51056	0.58164	1	0.48944	0.41846	0.93829	0.52191	0.91151	1	6	0.5811	0.93391	1	5	0.45087	0.64424	1
RNA catabolic process	12	0.50774	0.58104	1	0.49226	0.41906	0.93829	0.50561	0.89511	1	4	0.28165	0.29277	1	8	0.6176	0.9728	1
RNA export from nucleus	3	0.53088	0.58004	1	0.46912	0.42006	0.93829	0.46776	0.68243	1	2	0.64714	0.86441	1	1	0.10901	0.27127	0.97288
nuclear chromatin	57	0.49713	0.57984	1	0.50287	0.42026	0.93829	0.35628	0.23138	1	26	0.28808	0.078892	0.86339	31	0.41348	0.60874	1
prefoldin complex	6	0.51713	0.57934	1	0.48287	0.42076	0.93829	0.74119	0.9953	1	3	0.77546	0.9794	1	3	0.70693	0.94131	1
G-protein beta/gamma-subunit complex binding	4	0.52128	0.57934	1	0.47872	0.42076	0.93829	0.45765	0.66533	1	1	0.0004178	0.066793	0.8108	3	0.61006	0.86571	1
box H/ACA snoRNP complex	4	0.52113	0.57904	1	0.47887	0.42106	0.93829	0.67066	0.9543	1	3	0.80862	0.987	1	1	0.2568	0.42176	1
strand invasion	5	0.5165	0.57874	1	0.4835	0.42136	0.93829	0.44232	0.65343	1	2	0.34414	0.45385	1	3	0.50777	0.72583	1
TRAPPII protein complex	10	0.50943	0.57844	1	0.49057	0.42166	0.93829	0.58523	0.9727	1	5	0.60409	0.93461	1	5	0.56638	0.87181	1
inactivation of MAPK activity	9	0.51081	0.57784	1	0.48919	0.42226	0.93829	0.75518	0.9996	1	5	0.79912	0.9981	1	4	0.70025	0.9683	1
NuA4 histone acetyltransferase complex	16	0.50454	0.57774	1	0.49546	0.42236	0.93829	0.53512	0.9642	1	8	0.54419	0.92111	1	8	0.52604	0.87011	1
CTDK-1 complex	3	0.52979	0.57774	1	0.47021	0.42236	0.93829	0.94043	0.9996	1	1	1	1	1	2	0.91064	0.9909	1
pyridoxine biosynthetic process	6	0.51629	0.57744	1	0.48371	0.42266	0.93829	0.56642	0.91011	1	3	0.599	0.87711	1	3	0.53383	0.76662	1
ribosomal subunit export from nucleus	12	0.50682	0.57734	1	0.49318	0.42276	0.93829	0.74005	0.9995	1	6	0.75368	0.9979	1	6	0.72642	0.9935	1
signal transduction involved in filamentous growth	13	0.50592	0.57624	1	0.49408	0.42386	0.93857	0.54785	0.9625	1	8	0.64225	0.9889	1	5	0.39681	0.49815	1
protein sumoylation	18	0.5035	0.57584	1	0.4965	0.42426	0.93857	0.48128	0.88961	1	9	0.48829	0.84292	1	9	0.47428	0.76542	1
sterol transporter activity	9	0.51001	0.57554	1	0.48999	0.42456	0.93857	0.30121	0.21098	1	4	0.23639	0.20198	1	5	0.35307	0.38006	1
endoribonuclease activity	11	0.50883	0.57534	1	0.49117	0.42476	0.93857	0.55859	0.9557	1	6	0.61156	0.9563	1	5	0.49503	0.74473	1
lipid droplet organization	8	0.50961	0.57534	1	0.49039	0.42476	0.93857	0.27545	0.16408	0.91462	4	0.29466	0.32117	1	4	0.25623	0.19518	0.94732
negative regulation of chromatin silencing involved in replicative cell aging	5	0.51489	0.57414	1	0.48511	0.42596	0.93857	0.59813	0.92471	1	2	0.5349	0.76362	1	3	0.64029	0.89431	1
disaccharide catabolic process	4	0.51914	0.57394	1	0.48086	0.42616	0.93857	0.038289	0.0058994	0.2309	2	0.076577	0.11009	0.98254	2	1,38E-02	0.0017998	0.15058
cellular response to amino acid stimulus	7	0.51402	0.57364	1	0.48598	0.42646	0.93857	0.34557	0.37476	1	3	0.26922	0.29827	1	4	0.40284	0.52525	1
sodium:proton antiporter activity	3	0.52767	0.57344	1	0.47233	0.42666	0.93857	0.32319	0.38876	1	1	0.067804	0.24788	1	2	0.45088	0.59584	1
positive regulation of ribosomal protein gene transcription by RNA polymerase II	9	0.50916	0.57324	1	0.49084	0.42686	0.93857	0.51715	0.89001	1	4	0.4774	0.73213	1	5	0.54895	0.84712	1
oxidoreductase activity, acting on the CH-NH2 group of donors, NAD or NADP as acceptor	4	0.51869	0.57324	1	0.48131	0.42686	0.93857	0.03839	0.0059994	0.2309	2	0.075778	0.10929	0.98254	2	0.0010027	0.0078992	0.34185
U2-type catalytic step 1 spliceosome	12	0.50546	0.57274	1	0.49454	0.42736	0.93857	0.50331	0.89001	1	5	0.41707	0.60134	1	7	0.56491	0.91221	1
phosphatidylinositol-4,5-bisphosphate binding	15	0.50199	0.57234	1	0.49801	0.42776	0.93857	0.50511	0.92551	1	8	0.53976	0.91601	1	7	0.4655	0.71383	1
ribonucleoside-diphosphate reductase inhibitor activity	3	0.52701	0.57194	1	0.47299	0.42816	0.93857	0.29861	0.33857	1	1	0.028959	0.17518	1	2	0.43344	0.56314	1
regulation of ribonucleoside-diphosphate reductase activity	3	0.52701	0.57194	1	0.47299	0.42816	0.93857	0.29861	0.33857	1	1	0.028959	0.17518	1	2	0.43344	0.56314	1
polysome	27	0.49909	0.57144	1	0.50091	0.42866	0.93866	0.51797	0.9817	1	13	0.49753	0.90801	1	14	0.53695	0.94601	1
transcription by RNA polymerase II	59	0.49532	0.57114	1	0.50468	0.42896	0.93866	0.42217	0.79782	1	30	0.42259	0.77752	1	29	0.42173	0.65133	1
tetrapyrrole biosynthetic process	4	0.51744	0.57084	1	0.48256	0.42926	0.93866	0.58699	0.88271	1	1	0.24373	0.44836	1	3	0.70141	0.93841	1
pyridoxal phosphate biosynthetic process	8	0.5081	0.56964	1	0.4919	0.43046	0.93866	0.56829	0.94131	1	4	0.58449	0.89311	1	4	0.5521	0.82952	1
FMN binding	14	0.50387	0.56954	1	0.49613	0.43056	0.93866	0.34093	0.29417	1	7	0.34866	0.42216	1	7	0.3332	0.30447	0.9912
NADPH regeneration	5	0.51339	0.56954	1	0.48661	0.43056	0.93866	0.3878	0.50945	1	2	0.26822	0.34897	1	3	0.46752	0.65593	1
glutamate biosynthetic process	11	0.50728	0.56944	1	0.49272	0.43066	0.93866	0.17969	0.013099	0.34912	6	0.26139	0.19538	1	5	0.081647	0.0070993	0.34185
posttranscriptional tethering of RNA polymerase II gene DNA at nuclear periphery	18	0.50206	0.56864	1	0.49794	0.43146	0.93963	0.47638	0.87801	1	11	0.57497	0.9751	1	7	0.32147	0.27277	0.97288
endopeptidase activity	17	0.50173	0.56684	1	0.49827	0.43326	0.94044	0.53231	0.9648	1	9	0.56157	0.951	1	8	0.4994	0.81492	1
ARF guanyl-nucleotide exchange factor activity	9	0.50737	0.56654	1	0.49263	0.43356	0.94044	0.61884	0.9853	1	5	0.67023	0.9745	1	4	0.55461	0.83232	1
replication fork	14	0.50277	0.56634	1	0.49723	0.43376	0.94044	0.34758	0.31967	1	7	0.35311	0.43776	1	7	0.34204	0.33247	1
chromatin silencing at subtelomere	4	0.5152	0.56574	1	0.4848	0.43436	0.94044	0.37686	0.47485	1	2	0.40727	0.55234	1	2	0.34646	0.41586	1
chromosome, subtelomeric region	4	0.5152	0.56574	1	0.4848	0.43436	0.94044	0.37686	0.47485	1	2	0.40727	0.55234	1	2	0.34646	0.41586	1
snoRNA splicing	4	0.51499	0.56544	1	0.48501	0.43466	0.94044	0.7296	0.9794	1	2	0.75959	0.93441	1	2	0.69962	0.89561	1
nucleic acid phosphodiester bond hydrolysis	4	0.51459	0.56454	1	0.48541	0.43556	0.94044	0.61103	0.90811	1	2	0.64021	0.85861	1	2	0.58185	0.79122	1
endocytic vesicle	3	0.52249	0.56424	1	0.47751	0.43586	0.94044	0.3118	0.36276	1	1	0.035182	0.19018	1	2	0.45011	0.59454	1
organic substance metabolic process	4	0.51417	0.56414	1	0.48583	0.43596	0.94044	0.091913	0.026097	0.4328	2	0.12025	0.16488	1	2	0.063572	0.074193	0.76842
nuclear pore inner ring	4	0.51422	0.56414	1	0.48578	0.43596	0.94044	0.61869	0.91551	1	2	0.64714	0.86441	1	2	0.59025	0.79962	1
anatomical structure morphogenesis	4	0.51423	0.56414	1	0.48577	0.43596	0.94044	0.37876	0.47935	1	2	0.40721	0.55234	1	2	0.35031	0.42226	1
negative regulation of translation	19	0.50102	0.56404	1	0.49898	0.43606	0.94044	0.60133	0.9979	1	6	0.372	0.49395	1	13	0.70717	0.9997	1
membrane organization	4	0.51375	0.56304	1	0.48625	0.43706	0.94184	0.54601	0.83452	1	2	0.5735	0.80542	1	2	0.51852	0.71273	1
succinate dehydrogenase activity	3	0.52108	0.56234	1	0.47892	0.43776	0.94259	0.37841	0.51005	1	1	0.13084	0.33437	1	2	0.50219	0.69023	1
host cell nucleus	33	0.49771	0.56144	1	0.50229	0.43866	0.94272	0.48243	0.952	1	13	0.33727	0.33637	1	20	0.57678	0.9935	1
succinate dehydrogenase (ubiquinone) activity	3	0.52016	0.56124	1	0.47984	0.43886	0.94272	0.49825	0.73103	1	2	0.65393	0.86971	1	1	0.1869	0.35866	1
7-methylguanosine mRNA capping	9	0.50575	0.56094	1	0.49425	0.43916	0.94272	0.52289	0.90061	1	3	0.3016	0.35826	1	6	0.63354	0.9619	1
flocculation	5	0.51055	0.56064	1	0.48945	0.43946	0.94272	0.18048	0.067093	0.66348	2	0.0019842	0.012099	0.42081	3	0.29947	0.31937	1
alpha-1,6-mannosyltransferase complex	7	0.5086	0.55934	1	0.4914	0.44076	0.94272	0.32404	0.30557	1	3	0.23145	0.23228	1	4	0.39349	0.50205	1
monooxygenase activity	5	0.51021	0.55924	1	0.48979	0.44086	0.94272	0.27507	0.22188	1	3	0.41292	0.58914	1	2	0.068307	0.079492	0.793
phosphopantothenoylcysteine decarboxylase complex	3	0.5189	0.55904	1	0.4811	0.44106	0.94272	0.35684	0.46355	1	1	0.09197	0.28737	1	2	0.48928	0.66753	1
phosphopantothenoylcysteine decarboxylase activity	3	0.5189	0.55904	1	0.4811	0.44106	0.94272	0.35684	0.46355	1	1	0.09197	0.28737	1	2	0.48928	0.66753	1
leading strand elongation	12	0.50188	0.55864	1	0.49812	0.44146	0.94272	0.53372	0.93691	1	5	0.44496	0.67313	1	7	0.59712	0.94791	1
response to toxic substance	4	0.512	0.55864	1	0.488	0.44146	0.94272	0.024011	0.0028997	0.15704	2	0.048019	0.070593	0.8108	2	3,46E-02	0.0020998	0.1647
transaminase activity	8	0.50433	0.55834	1	0.49567	0.44176	0.94272	0.26131	0.13159	0.86652	4	0.26997	0.26927	1	4	0.25265	0.18858	0.94732
MAP kinase kinase kinase kinase activity	3	0.51823	0.55804	1	0.48177	0.44206	0.94272	0.46313	0.67293	1	2	0.6247	0.84762	1	1	0.14001	0.30997	1
kinetochore microtubule	7	0.50772	0.55704	1	0.49228	0.44306	0.9441	0.49657	0.81412	1	4	0.573	0.87861	1	3	0.39466	0.51245	1
electron transfer activity	31	0.49552	0.55654	1	0.50448	0.44356	0.9443	0.33363	0.17428	0.93494	16	0.34576	0.34677	1	15	0.32069	0.17538	0.91781
endonucleolytic cleavage to generate mature 3'-end of SSU-rRNA from (SSU-rRNA, 5.8S rRNA, LSU-rRNA)	5	0.50917	0.55624	1	0.49083	0.44386	0.9443	0.55906	0.87961	1	3	0.64783	0.92141	1	2	0.42591	0.54995	1
negative regulation of telomerase activity	6	0.50695	0.55294	1	0.49305	0.44716	0.94861	0.25881	0.17388	0.93494	3	0.27271	0.30487	1	3	0.24491	0.22028	0.97288
telomerase holoenzyme complex	7	0.50601	0.55264	1	0.49399	0.44746	0.94861	0.47807	0.77042	1	3	0.40512	0.57394	1	4	0.53279	0.80292	1
integral component of fungal-type vacuolar membrane	9	0.50345	0.55254	1	0.49655	0.44756	0.94861	0.32452	0.28107	1	4	0.24785	0.22458	1	5	0.38585	0.46855	1
positive regulation of transcription from RNA polymerase II promoter by galactose	4	0.50987	0.55254	1	0.49013	0.44756	0.94861	0.054863	0.010699	0.3134	2	0.074598	0.10819	0.98254	2	0.035129	0.047395	0.61638
mRNA stabilization	5	0.50751	0.55164	1	0.49249	0.44846	0.94861	0.44346	0.65603	1	3	0.54874	0.81402	1	2	0.28554	0.32907	1
regulation of cell cycle	23	0.49655	0.55114	1	0.50345	0.44896	0.94861	0.48372	0.92191	1	13	0.53718	0.9607	1	10	0.41422	0.56294	1
mRNA 5'-splice site recognition	5	0.50704	0.55044	1	0.49296	0.44966	0.94861	0.68626	0.9779	1	3	0.75029	0.9724	1	2	0.59023	0.79952	1
mRNA 3'-UTR binding	4	0.50922	0.55034	1	0.49078	0.44976	0.94861	0.11289	0.037996	0.51237	2	0.13132	0.18008	1	2	0.094449	0.10569	0.82715
translation release factor activity	6	0.50607	0.55014	1	0.49393	0.44996	0.94861	0.52021	0.84112	1	3	0.53235	0.79182	1	3	0.50808	0.72633	1
fungal-type cell wall chitin biosynthetic process	14	0.49892	0.54985	1	0.50108	0.45025	0.94861	0.49392	0.88941	1	7	0.49177	0.82032	1	7	0.49607	0.79032	1
signal peptide processing	9	0.50268	0.54985	1	0.49732	0.45025	0.94861	0.74826	0.9996	1	5	0.77825	0.9966	1	4	0.71077	0.9739	1
fructose 6-phosphate metabolic process	6	0.50592	0.54985	1	0.49408	0.45025	0.94861	0.36875	0.45455	1	2	0.070879	0.10259	0.9562	4	0.51769	0.77592	1
transcription-dependent tethering of RNA polymerase II gene DNA at nuclear periphery	9	0.50264	0.54955	1	0.49736	0.45055	0.94861	0.62093	0.9867	1	6	0.71966	0.9953	1	3	0.42348	0.56714	1
osmosensory signaling pathway	6	0.50575	0.54925	1	0.49425	0.45085	0.94861	0.77872	0.998	1	2	0.68532	0.89141	1	4	0.82542	0.9971	1
chromosome condensation	4	0.50865	0.54885	1	0.49135	0.45125	0.9487	0.53482	0.81402	1	2	0.55211	0.78492	1	2	0.51752	0.71133	1
retrograde transport, vesicle recycling within Golgi	5	0.50615	0.54805	1	0.49385	0.45205	0.94915	0.36199	0.43806	1	3	0.47857	0.70693	1	2	0.18711	0.19248	0.94732
actin cytoskeleton reorganization	3	0.51239	0.54765	1	0.48761	0.45245	0.94915	0.4616	0.67063	1	2	0.61479	0.84062	1	1	0.15523	0.32747	1
mannosylation	4	0.50778	0.54715	1	0.49222	0.45295	0.94915	0.30622	0.31837	1	2	0.32177	0.42116	1	2	0.29067	0.33717	1
chromatin assembly	4	0.50749	0.54655	1	0.49251	0.45355	0.94915	0.52436	0.79912	1	2	0.53934	0.76992	1	2	0.50939	0.70133	1
DNA duplex unwinding	14	0.49827	0.54635	1	0.50173	0.45375	0.94915	0.46962	0.82772	1	6	0.37719	0.50825	1	8	0.53895	0.88921	1
RNA polymerase II CTD heptapeptide repeat phosphatase activity	4	0.50732	0.54625	1	0.49268	0.45385	0.94915	0.60337	0.90001	1	1	0.23604	0.43916	1	3	0.72582	0.9514	1
mRNA cleavage	8	0.50061	0.54615	1	0.49939	0.45395	0.94915	0.6631	0.9904	1	3	0.55242	0.81932	1	5	0.72951	0.9898	1
lysosome organization	3	0.51124	0.54515	1	0.48876	0.45495	0.94922	0.47679	0.69563	1	1	0.2489	0.45295	1	2	0.59074	0.80032	1
transferase activity, transferring phosphorus-containing groups	7	0.5036	0.54505	1	0.4964	0.45505	0.94922	0.42344	0.62184	1	3	0.33575	0.43386	1	4	0.48921	0.71623	1
negative regulation of transcription by RNA polymerase I	7	0.50353	0.54505	1	0.49647	0.45505	0.94922	0.57755	0.93331	1	2	0.27305	0.35496	1	5	0.69935	0.9801	1
chitin synthase activity	3	0.51052	0.54415	1	0.48948	0.45595	0.94949	0.35559	0.46095	1	2	0.53248	0.75992	1	1	0.0018182	0.091491	0.80294
positive regulation of endocytosis	7	0.50307	0.54395	1	0.49693	0.45615	0.94949	0.51108	0.84202	1	4	0.57756	0.88561	1	3	0.42243	0.56504	1
5S class rRNA transcription by RNA polymerase III	7	0.50295	0.54385	1	0.49705	0.45625	0.94949	0.70635	0.9945	1	4	0.74822	0.9872	1	3	0.65053	0.90261	1
phosphatidate phosphatase activity	4	0.5057	0.54215	1	0.4943	0.45795	0.95095	0.22607	0.15948	0.90321	2	0.23747	0.30937	1	2	0.21467	0.22928	0.97288
Golgi to plasma membrane transport	23	0.49481	0.54205	1	0.50519	0.45805	0.95095	0.40827	0.61974	1	9	0.23064	0.085191	0.87536	14	0.52245	0.92421	1
iron-sulfur cluster assembly	23	0.49473	0.54125	1	0.50527	0.45885	0.95095	0.36047	0.35026	1	12	0.37701	0.50645	1	11	0.34243	0.28507	0.98175
negative regulation of transposition, RNA-mediated	8	0.49921	0.54115	1	0.50079	0.45895	0.95095	0.5402	0.90641	1	5	0.63089	0.9553	1	3	0.38905	0.50245	1
meiotic chromosome segregation	9	0.50016	0.54085	1	0.49984	0.45925	0.95095	0.50758	0.87321	1	4	0.44639	0.67163	1	5	0.55653	0.85741	1
snRNA pseudouridine synthesis	6	0.50266	0.54045	1	0.49734	0.45965	0.95095	0.48943	0.77882	1	4	0.62106	0.92551	1	2	0.22616	0.24418	0.97288
mitochondrial outer membrane translocase complex assembly	10	0.49885	0.54035	1	0.50115	0.45975	0.95095	0.42165	0.64234	1	6	0.51613	0.85071	1	4	0.27993	0.24308	0.97288
regulation of protein desumoylation	4	0.5048	0.54005	1	0.4952	0.46005	0.95095	0.54205	0.82822	1	3	0.7011	0.9537	1	1	0.064883	0.22358	0.97288
peptidyl-diphthamide biosynthetic process from peptidyl-histidine	7	0.50166	0.53915	1	0.49834	0.46095	0.95095	0.40811	0.57764	1	3	0.31335	0.38076	1	4	0.47918	0.69733	1
tetrahydrofolylpolyglutamate synthase activity	3	0.50765	0.53895	1	0.49235	0.46115	0.95095	0.70541	0.9536	1	2	0.79053	0.9502	1	1	0.53515	0.64644	1
glutathione-disulfide reductase activity	4	0.50437	0.53895	1	0.49563	0.46115	0.95095	0.49492	0.74453	1	2	0.50366	0.71993	1	2	0.48619	0.66143	1
ubiquitin-dependent protein catabolic process	67	0.4923	0.53835	1	0.5077	0.46175	0.95095	0.50567	0.9983	1	37	0.53848	0.9989	1	30	0.46519	0.87401	1
O-acyltransferase activity	7	0.5013	0.53815	1	0.4987	0.46195	0.95095	0.39076	0.52025	1	4	0.46918	0.71683	1	3	0.2862	0.29227	0.98175
potassium ion transmembrane transport	5	0.50229	0.53765	1	0.49771	0.46245	0.95095	0.38007	0.48625	1	2	0.23082	0.30067	1	3	0.47957	0.67833	1
mitochondrial electron transport, succinate to ubiquinone	7	0.50105	0.53755	1	0.49895	0.46255	0.95095	0.49196	0.80532	1	3	0.40973	0.58364	1	4	0.55363	0.83142	1
phosphatidylinositol transfer activity	5	0.50218	0.53745	1	0.49782	0.46265	0.95095	0.31326	0.31247	1	2	0.14703	0.19778	1	3	0.42408	0.56844	1
regulation of formin-nucleated actin cable assembly	6	0.50127	0.53645	1	0.49873	0.46365	0.95227	0.47335	0.74323	1	3	0.47589	0.70303	1	3	0.47081	0.66173	1
omega peptidase activity	3	0.50512	0.53425	1	0.49488	0.46585	0.95573	0.34578	0.43946	1	2	0.51702	0.74003	1	1	0.0033122	0.10289	0.82655
endoplasmic reticulum polarization	3	0.5048	0.53405	1	0.4952	0.46605	0.95573	0.66995	0.93481	1	2	0.75966	0.93451	1	1	0.49053	0.60974	1
DNA-dependent DNA replication maintenance of fidelity	3	0.50354	0.53215	1	0.49646	0.46795	0.95694	0.60111	0.87251	1	1	0.41228	0.56734	1	2	0.69552	0.89241	1
meiotic sister chromatid segregation	8	0.49671	0.53195	1	0.50329	0.46815	0.95694	0.71738	0.9976	1	4	0.71081	0.9777	1	4	0.72395	0.9792	1
HIR complex	4	0.50156	0.53185	1	0.49844	0.46825	0.95694	0.59	0.88591	1	2	0.59313	0.82212	1	2	0.58688	0.79622	1
oxidoreductase activity, acting on the CH-CH group of donors	8	0.4963	0.53115	1	0.5037	0.46895	0.95694	0.36978	0.43696	1	4	0.36238	0.48055	1	4	0.37718	0.46035	1
extrinsic component of plasma membrane	7	0.49903	0.53105	1	0.50097	0.46905	0.95694	0.43177	0.64654	1	3	0.33481	0.43146	1	4	0.50449	0.75022	1
positive regulation of attachment of spindle microtubules to kinetochore	10	0.49617	0.53095	1	0.50383	0.46915	0.95694	0.47779	0.81082	1	5	0.47013	0.73373	1	5	0.48546	0.72363	1
DASH complex	10	0.49617	0.53095	1	0.50383	0.46915	0.95694	0.47779	0.81082	1	5	0.47013	0.73373	1	5	0.48546	0.72363	1
protein homodimerization activity	32	0.49332	0.53015	1	0.50668	0.46995	0.9577	0.3138	0.09909	0.79931	18	0.37817	0.50245	1	14	0.23103	0.022498	0.44464
polyamine transmembrane transporter activity	3	0.50214	0.52985	1	0.49786	0.47025	0.9577	0.3376	0.42186	1	2	0.50641	0.72383	1	1	1,39E-09	0.016298	0.41132
inositol phosphate biosynthetic process	5	0.49925	0.52895	1	0.50075	0.47115	0.9577	0.29326	0.26387	1	3	0.4098	0.58374	1	2	0.11844	0.12859	0.87705
adenylate kinase activity	5	0.49922	0.52885	1	0.50078	0.47125	0.9577	0.24005	0.15318	0.90321	2	0.048118	0.070593	0.8108	3	0.368	0.45965	1
regulation of translational fidelity	10	0.49537	0.52835	1	0.50463	0.47175	0.9577	0.69021	0.9989	1	5	0.68096	0.9785	1	5	0.69947	0.9802	1
ER membrane protein complex	6	0.49799	0.52815	1	0.50201	0.47195	0.9577	0.63904	0.9666	1	3	0.63501	0.91171	1	3	0.64306	0.89661	1
alpha-1,6-mannosyltransferase activity	8	0.49523	0.52795	1	0.50477	0.47215	0.9577	0.27612	0.16518	0.91883	3	0.022108	0.010299	0.3962	5	0.42853	0.58554	1
phospholipid translocation	12	0.49377	0.52755	1	0.50623	0.47255	0.9577	0.39684	0.54725	1	6	0.38439	0.52775	1	6	0.40929	0.54255	1
Rad17 RFC-like complex	5	0.49866	0.52735	1	0.50134	0.47275	0.9577	0.74992	0.9935	1	2	0.68405	0.89061	1	3	0.79384	0.9799	1
fatty acid beta-oxidation	13	0.49373	0.52665	1	0.50627	0.47345	0.95836	0.43526	0.70593	1	7	0.46396	0.76122	1	6	0.40178	0.52015	1
phosphatidylinositol N-acetylglucosaminyltransferase activity	5	0.49805	0.52625	1	0.50195	0.47385	0.95836	0.72514	0.9895	1	3	0.7677	0.9773	1	2	0.66129	0.86461	1
cellular calcium ion homeostasis	13	0.4936	0.52595	1	0.5064	0.47415	0.95836	0.34295	0.30387	1	6	0.27433	0.22588	1	7	0.40178	0.52115	1
protein polyubiquitination	34	0.49165	0.52495	1	0.50835	0.47515	0.95965	0.40497	0.62634	1	18	0.42225	0.72303	1	16	0.38553	0.44296	1
cell periphery	7	0.49612	0.52305	1	0.50388	0.47705	0.9625	0.39067	0.52005	1	4	0.46006	0.69893	1	3	0.29816	0.31717	1
allantoin catabolic process	7	0.49607	0.52235	1	0.50393	0.47775	0.9625	0.20827	0.064394	0.65874	4	0.30036	0.33337	1	3	0.085476	0.044396	0.60912
carbohydrate transport	8	0.49335	0.52215	1	0.50665	0.47795	0.9625	0.3127	0.25147	1	3	0.065865	0.040196	0.65844	5	0.46081	0.66913	1
channel activity	4	0.4966	0.52095	1	0.5034	0.47915	0.9625	0.025236	0.0029997	0.15704	2	0.018434	0.033797	0.60858	2	0.032039	0.042896	0.60488
endoplasmic reticulum to Golgi vesicle-mediated transport	87	0.48942	0.52055	1	0.51058	0.47955	0.9625	0.48958	0.9983	1	44	0.47447	0.9757	1	43	0.50505	0.9847	1
AMP deaminase activity	3	0.49745	0.52055	1	0.50255	0.47955	0.9625	0.35126	0.45005	1	1	0.019235	0.15498	1	2	0.51727	0.71083	1
negative regulation of protein kinase activity	7	0.49551	0.52055	1	0.50449	0.47955	0.9625	0.50943	0.84002	1	4	0.5629	0.86461	1	3	0.43814	0.59694	1
cell wall chitin biosynthetic process	3	0.49676	0.51945	1	0.50324	0.48065	0.9625	0.32806	0.39946	1	2	0.49117	0.69733	1	1	0.0018182	0.091491	0.80294
mitochondrial pyruvate transmembrane transport	4	0.49567	0.51915	1	0.50433	0.48095	0.9625	0.35741	0.42736	1	2	0.34876	0.46175	1	2	0.36606	0.44766	1
exocyst localization	4	0.49549	0.51915	1	0.50451	0.48095	0.9625	0.27178	0.24558	1	2	0.26277	0.34077	1	2	0.28079	0.32127	1
regulation of translation	26	0.4889	0.51895	1	0.5111	0.48115	0.9625	0.44655	0.81782	1	16	0.53228	0.9699	1	10	0.30939	0.19438	0.94732
deadenylation-dependent decapping of nuclear-transcribed mRNA	15	0.48953	0.51885	1	0.51047	0.48125	0.9625	0.57712	0.99	1	6	0.44524	0.69513	1	9	0.66505	0.994	1
replication fork protection	6	0.49413	0.51885	1	0.50587	0.48125	0.9625	0.40051	0.54765	1	3	0.38877	0.54265	1	3	0.41225	0.54465	1
protein catabolic process in the vacuole	13	0.49132	0.51705	1	0.50868	0.48305	0.96538	0.25948	0.072293	0.68691	6	0.17897	0.060694	0.80261	7	0.32849	0.29177	0.98175
NADH dehydrogenase activity	4	0.49399	0.51515	1	0.50601	0.48495	0.96619	0.021008	0.0025997	0.14461	2	0.008989	0.022898	0.56997	2	0.033028	0.044496	0.60912
positive regulation of catalytic activity	5	0.49346	0.51515	1	0.50654	0.48495	0.96619	0.38318	0.49635	1	3	0.47508	0.70133	1	2	0.24533	0.27127	0.97288
PAS complex	5	0.49317	0.51465	1	0.50683	0.48545	0.96619	0.57736	0.90371	1	2	0.45464	0.63004	1	3	0.65918	0.91031	1
RNA splicing	15	0.48858	0.51455	1	0.51142	0.48555	0.96619	0.44397	0.75902	1	8	0.45731	0.75032	1	7	0.42873	0.60164	1
glycerol-3-phosphate metabolic process	4	0.49367	0.51425	1	0.50633	0.48585	0.96619	0.28752	0.27587	1	2	0.27486	0.35726	1	2	0.30018	0.35026	1
regulation of growth	3	0.49439	0.51405	1	0.50561	0.48605	0.96619	0.88207	0.9966	1	1	0.80627	0.85141	1	2	0.91997	0.9927	1
proteasome core complex, alpha-subunit complex	7	0.49353	0.51375	1	0.50647	0.48635	0.96619	0.37533	0.47205	1	3	0.25612	0.27507	1	4	0.46474	0.66573	1
cytoplasmic microtubule	16	0.49035	0.51375	1	0.50965	0.48635	0.96619	0.44958	0.78032	1	8	0.43027	0.67703	1	8	0.46888	0.73843	1
mitochondrial electron transport, ubiquinol to cytochrome c	12	0.49018	0.51275	1	0.50982	0.48735	0.96713	0.49626	0.87631	1	7	0.55139	0.91631	1	5	0.41907	0.55794	1
chromosome passenger complex	4	0.49285	0.51255	1	0.50715	0.48755	0.96713	0.90609	0.9999	1	2	0.89179	0.9873	1	2	0.9204	0.9927	1
ubiquitin-protein transferase activity	49	0.48801	0.51215	1	0.51199	0.48795	0.96721	0.47139	0.968	1	24	0.43589	0.81252	1	25	0.50547	0.9527	1
iron ion transport	10	0.49062	0.51175	1	0.50938	0.48835	0.96728	0.21615	0.036596	0.50628	5	0.19739	0.10709	0.97806	5	0.23491	0.12369	0.86238
UDP-N-acetylglucosamine transferase complex	3	0.49238	0.51065	1	0.50762	0.48945	0.96768	0.46261	0.67213	1	1	0.17104	0.37796	1	2	0.60839	0.81612	1
cellular bud scar	6	0.49079	0.50995	1	0.50921	0.49015	0.96768	0.44408	0.66803	1	3	0.42566	0.61144	1	3	0.4625	0.64614	1
early endosome	10	0.48994	0.50985	1	0.51006	0.49025	0.96768	0.40003	0.55654	1	5	0.3799	0.50615	1	5	0.42016	0.56144	1
Rho protein signal transduction	10	0.48992	0.50965	1	0.51008	0.49045	0.96768	0.36058	0.39806	1	5	0.34042	0.40106	1	5	0.38075	0.45515	1
septin ring organization	11	0.49098	0.50905	1	0.50902	0.49105	0.96768	0.33634	0.29497	1	6	0.3751	0.50315	1	5	0.28983	0.22988	0.97288
proteasome-mediated ubiquitin-dependent protein catabolic process	52	0.48825	0.50895	1	0.51175	0.49115	0.96768	0.46935	0.9673	1	26	0.44585	0.85401	1	26	0.49286	0.93281	1
RNA-dependent ATPase activity	13	0.48924	0.50885	1	0.51076	0.49125	0.96768	0.6115	0.9927	1	7	0.61927	0.972	1	6	0.60244	0.93821	1
AMP salvage	3	0.49122	0.50865	1	0.50878	0.49145	0.96768	0.35089	0.44926	1	1	2,55E-03	0.026997	0.58412	2	0.52634	0.72403	1
methionyl glutamyl tRNA synthetase complex	3	0.49087	0.50805	1	0.50913	0.49205	0.96783	0.51569	0.75772	1	1	0.24613	0.45055	1	2	0.65047	0.85551	1
replication-born double-strand break repair via sister chromatid exchange	14	0.48991	0.50785	1	0.51009	0.49225	0.96783	0.39146	0.51775	1	8	0.44987	0.73113	1	6	0.31357	0.26217	0.97288
mitotic G2 DNA damage checkpoint	4	0.48988	0.50615	1	0.51012	0.49395	0.97033	0.20092	0.12399	0.84012	2	0.18069	0.23808	1	2	0.22115	0.23838	0.97288
motor activity	12	0.48856	0.50585	1	0.51144	0.49425	0.97033	0.54521	0.9517	1	5	0.4268	0.62674	1	7	0.62978	0.9719	1
plasma membrane acetate transport	3	0.48757	0.50275	1	0.51243	0.49735	0.97271	0.46071	0.66983	1	2	0.57688	0.80812	1	1	0.22836	0.39396	1
acetate transmembrane transporter activity	3	0.48757	0.50275	1	0.51243	0.49735	0.97271	0.46071	0.66983	1	2	0.57688	0.80812	1	1	0.22836	0.39396	1
positive regulation of transcription from RNA polymerase II promoter in response to nitrogen starvation	3	0.48762	0.50275	1	0.51238	0.49735	0.97271	0.3584	0.46745	1	1	0.00045094	0.067593	0.8108	2	0.53737	0.73643	1
regulation of transcription by RNA polymerase I	10	0.48798	0.50245	1	0.51202	0.49765	0.97271	0.53584	0.92621	1	4	0.38975	0.54425	1	6	0.63324	0.9619	1
protein disulfide oxidoreductase activity	21	0.4879	0.50245	1	0.5121	0.49765	0.97271	0.31162	0.13489	0.86782	11	0.31981	0.27857	1	10	0.30261	0.17678	0.91834
response to cold	3	0.48739	0.50245	1	0.51261	0.49765	0.97271	0.30814	0.35586	1	2	0.4622	0.64374	1	1	3,28E-01	0.055294	0.67824
cell surface	14	0.48819	0.50075	1	0.51181	0.49935	0.9748	0.38475	0.48755	1	6	0.25466	0.18148	1	8	0.48232	0.77212	1
glycolytic fermentation to ethanol	4	0.487	0.50065	1	0.513	0.49945	0.9748	0.092409	0.026497	0.43323	2	0.066408	0.09559	0.91035	2	0.11841	0.12859	0.87705
nuclear envelope lumen	5	0.48699	0.50025	1	0.51301	0.49985	0.97487	0.54295	0.85581	1	3	0.59745	0.87531	1	2	0.46121	0.61374	1
5'-3' DNA helicase activity	4	0.4864	0.49905	1	0.5136	0.50105	0.97567	0.38931	0.50685	1	2	0.3621	0.47875	1	2	0.41652	0.53285	1
magnesium-dependent protein serine/threonine phosphatase activity	3	0.48544	0.49865	1	0.51456	0.50145	0.97567	0.37691	0.50655	1	1	0.021682	0.16108	1	2	0.55452	0.75902	1
mitochondrial envelope	13	0.48638	0.49825	1	0.51362	0.50185	0.97567	0.51436	0.91781	1	7	0.52376	0.87671	1	6	0.50341	0.78632	1
nucleotide metabolic process	9	0.48776	0.49765	1	0.51224	0.50245	0.97567	0.44263	0.70193	1	4	0.34541	0.44176	1	5	0.5204	0.79832	1
age-dependent response to oxidative stress involved in chronological cell aging	5	0.48546	0.49745	1	0.51454	0.50265	0.97567	0.40793	0.56394	1	2	0.22357	0.29127	1	3	0.53084	0.76212	1
proton-transporting two-sector ATPase complex, proton-transporting domain	3	0.48475	0.49735	1	0.51525	0.50275	0.97567	0.62996	0.90071	1	1	0.39919	0.55734	1	2	0.74534	0.92231	1
double-strand break repair via single-strand annealing, removal of nonhomologous ends	4	0.48549	0.49695	1	0.51451	0.50315	0.97567	0.67046	0.9541	1	3	0.76097	0.9763	1	1	0.39895	0.53185	1
GTP binding	104	0.48783	0.49675	1	0.51217	0.50335	0.97567	0.48111	0.9984	1	52	0.45678	0.9623	1	52	0.50545	0.9934	1
3'-5'-exodeoxyribonuclease activity	4	0.48522	0.49655	1	0.51478	0.50355	0.97567	0.54343	0.83052	1	2	0.51387	0.73543	1	2	0.57298	0.78162	1
TBP-class protein binding	18	0.48782	0.49565	1	0.51218	0.50445	0.97645	0.71233	1	1	9	0.68797	0.9979	1	9	0.73668	0.9995	1
calcium transmembrane transporter activity, phosphorylative mechanism	5	0.48451	0.49535	1	0.51549	0.50475	0.97645	0.35373	0.41476	1	3	0.43563	0.63294	1	2	0.23088	0.25107	0.97288
regulation of telomere maintenance via telomerase	4	0.48448	0.49505	1	0.51552	0.50505	0.97645	0.56256	0.85471	1	3	0.68768	0.94631	1	1	0.18719	0.35906	1
phosphate ion transmembrane transport	4	0.48375	0.49385	1	0.51625	0.50625	0.97653	0.36994	0.45715	1	2	0.33745	0.44356	1	2	0.40244	0.50745	1
poly(U) RNA binding	3	0.48238	0.49355	1	0.51762	0.50655	0.97653	0.71572	0.9572	1	2	0.76037	0.93511	1	1	0.62643	0.71833	1
endoplasmic reticulum	190	0.4868	0.49335	1	0.5132	0.50675	0.97653	0.36209	0.12589	0.8424	96	0.34261	0.13919	1	94	0.38199	0.30947	1
GO_0043140	4	0.4834	0.49315	1	0.5166	0.50695	0.97653	0.65581	0.94411	1	2	0.62261	0.84622	1	2	0.68901	0.88631	1
cytosolic proteasome complex	5	0.48335	0.49215	1	0.51665	0.50795	0.97653	0.90335	1	1	3	0.8917	0.9972	1	2	0.92082	0.993	1
defense response to bacterium	3	0.48164	0.49215	1	0.51836	0.50795	0.97653	0.57165	0.83842	1	1	0.30239	0.49215	1	2	0.70628	0.89951	1
NLS-bearing protein import into nucleus	16	0.48526	0.49205	1	0.51474	0.50805	0.97653	0.54623	0.9726	1	10	0.6134	0.9883	1	6	0.43429	0.61174	1
regulation of Ras protein signal transduction	3	0.48144	0.49185	1	0.51856	0.50825	0.97653	0.37045	0.49365	1	1	7,64E-08	0.015498	0.46295	2	0.55567	0.76062	1
UDP-N-acetylglucosamine metabolic process	3	0.481	0.49135	1	0.519	0.50875	0.97653	0.4658	0.67823	1	1	0.14172	0.34647	1	2	0.62785	0.83542	1
glutamine-fructose-6-phosphate transaminase (isomerizing) activity	3	0.481	0.49135	1	0.519	0.50875	0.97653	0.4658	0.67823	1	1	0.14172	0.34647	1	2	0.62785	0.83542	1
dephosphorylation of RNA polymerase II C-terminal domain	6	0.4836	0.48995	1	0.5164	0.51015	0.97775	0.67913	0.9836	1	2	0.46948	0.65533	1	4	0.78395	0.9931	1
protein kinase activator activity	12	0.4839	0.48985	1	0.5161	0.51025	0.97775	0.46699	0.80442	1	6	0.4348	0.66823	1	6	0.49919	0.77622	1
protein autoubiquitination	7	0.48572	0.48935	1	0.51428	0.51075	0.97775	0.5829	0.93901	1	4	0.61005	0.91651	1	3	0.54669	0.78612	1
ESCRT II complex	3	0.47997	0.48925	1	0.52003	0.51085	0.97775	0.31603	0.37286	1	2	0.45697	0.63394	1	1	0.034138	0.18438	0.94256
nicotinamide-nucleotide adenylyltransferase activity	3	0.47955	0.48855	1	0.52045	0.51155	0.97839	0.29243	0.32577	1	2	0.43864	0.60484	1	1	1,59E-02	0.040896	0.60382
wybutosine biosynthetic process	4	0.48122	0.48815	1	0.51878	0.51195	0.97846	0.53363	0.81232	1	2	0.49607	0.70703	1	2	0.57118	0.77982	1
SNAP receptor activity	24	0.48405	0.48775	1	0.51595	0.51235	0.97852	0.45398	0.84172	1	14	0.50463	0.92521	1	10	0.38305	0.44276	1
positive regulation of translation	6	0.48252	0.48685	1	0.51748	0.51325	0.97928	0.28204	0.22378	1	3	0.24709	0.25727	1	3	0.31699	0.35596	1
folic acid biosynthetic process	5	0.48102	0.48655	1	0.51898	0.51355	0.97928	0.20641	0.09739	0.7952	3	0.30704	0.36936	1	2	0.055462	0.066293	0.75068
proteasome-activating ATPase activity	6	0.4822	0.48605	1	0.5178	0.51405	0.97928	0.91162	1	1	4	0.90702	0.9995	1	2	0.92082	0.993	1
vesicle docking involved in exocytosis	13	0.48286	0.48485	1	0.51714	0.51525	0.97928	0.49966	0.89361	1	6	0.42083	0.62894	1	7	0.56723	0.91571	1
response to DNA damage checkpoint signaling	3	0.47716	0.48455	1	0.52284	0.51555	0.97928	0.70545	0.9536	1	1	0.48965	0.62304	1	2	0.81335	0.9595	1
mitochondrial respiratory chain complex II, succinate dehydrogenase complex (ubiquinone)	7	0.48424	0.48455	1	0.51576	0.51555	0.97928	0.61603	0.9652	1	4	0.63645	0.93931	1	3	0.58882	0.84232	1
cytochrome-b5 reductase activity, acting on NAD(P)H	6	0.4817	0.48445	1	0.5183	0.51565	0.97928	0.096124	0.0062994	0.2309	3	0.059518	0.035396	0.61828	3	0.13273	0.080792	0.793
1,3-beta-glucanosyltransferase activity	6	0.48165	0.48405	1	0.51835	0.51605	0.97928	0.74833	0.9961	1	4	0.78373	0.9927	1	2	0.67753	0.87761	1
negative regulation of double-strand break repair via nonhomologous end joining	3	0.47688	0.48405	1	0.52312	0.51605	0.97928	0.45141	0.65343	1	2	0.55387	0.78772	1	1	0.24649	0.41126	1
microtubule plus-end	3	0.47668	0.48355	1	0.52332	0.51655	0.97953	0.29184	0.32497	1	2	0.4339	0.59614	1	1	0.0077133	0.12339	0.86238
regulation of pseudohyphal growth	4	0.4786	0.48115	1	0.5214	0.51895	0.98065	0.60758	0.90461	1	1	0.12958	0.33307	1	3	0.76692	0.9703	1
antiporter activity	16	0.48281	0.48105	1	0.51719	0.51905	0.98065	0.31353	0.17598	0.936	8	0.27915	0.20068	1	8	0.3479	0.33577	1
box C/D snoRNP complex	5	0.47893	0.48105	1	0.52107	0.51905	0.98065	0.62292	0.94561	1	2	0.47599	0.66803	1	3	0.72088	0.94911	1
Y-form DNA binding	4	0.47824	0.48045	1	0.52176	0.51965	0.98065	0.51038	0.77502	1	2	0.46687	0.65093	1	2	0.5539	0.75812	1
urea cycle	6	0.48044	0.48035	1	0.51956	0.51975	0.98065	0.44275	0.66513	1	4	0.55272	0.84972	1	2	0.2228	0.24008	0.97288
cell cycle arrest	4	0.47804	0.48015	1	0.52196	0.51995	0.98065	0.20108	0.12429	0.84012	2	0.15715	0.21018	1	2	0.24501	0.27087	0.97288
hydrogen peroxide catabolic process	3	0.47439	0.47985	1	0.52561	0.52025	0.98065	0.28227	0.30867	1	2	0.42328	0.57944	1	1	0.00024894	0.066993	0.75068
response to reactive oxygen species	3	0.47439	0.47985	1	0.52561	0.52025	0.98065	0.28227	0.30867	1	2	0.42328	0.57944	1	1	0.00024894	0.066993	0.75068
Prp19 complex	11	0.48319	0.47905	1	0.51681	0.52105	0.98065	0.50369	0.87741	1	5	0.41707	0.60134	1	6	0.57587	0.91131	1
integral component of peroxisomal membrane	15	0.48066	0.47835	1	0.51934	0.52175	0.98065	0.37997	0.47905	1	8	0.38246	0.52445	1	7	0.37712	0.44116	1
obsolete TFIIIB-type transcription factor activity	3	0.47348	0.47825	1	0.52652	0.52185	0.98065	0.40749	0.56594	1	1	0.031675	0.18138	1	2	0.59539	0.80482	1
transcription factor TFIIIB complex	3	0.47348	0.47825	1	0.52652	0.52185	0.98065	0.40749	0.56594	1	1	0.031675	0.18138	1	2	0.59539	0.80482	1
cellular protein-containing complex localization	8	0.47955	0.47745	1	0.52045	0.52265	0.98065	0.43269	0.64064	1	5	0.51344	0.82282	1	3	0.29812	0.31697	1
mRNA binding	87	0.48581	0.47685	1	0.51419	0.52325	0.98065	0.3977	0.61174	1	41	0.33086	0.17448	1	46	0.45727	0.89491	1
mitotic DNA replication checkpoint	8	0.47909	0.47675	1	0.52091	0.52335	0.98065	0.3637	0.41566	1	4	0.32187	0.38236	1	4	0.40553	0.53235	1
protein unfolding	3	0.47282	0.47675	1	0.52718	0.52335	0.98065	0.33362	0.41246	1	2	0.45945	0.63904	1	1	0.081955	0.24868	0.97288
pyridoxal 5'-phosphate salvage	3	0.47253	0.47665	1	0.52747	0.52345	0.98065	0.43253	0.61654	1	1	0.06639	0.24618	1	2	0.61559	0.82272	1
transcriptional open complex formation at RNA polymerase II promoter	5	0.47731	0.47635	1	0.52269	0.52375	0.98065	0.42378	0.60614	1	3	0.482	0.71253	1	2	0.33645	0.40006	1
mitochondrial intermembrane space	84	0.48466	0.47465	1	0.51534	0.52545	0.98092	0.30924	0.010799	0.3134	45	0.32666	0.14189	1	39	0.28913	0.014099	0.41132
mitochondrial respiratory chain complex III	10	0.47935	0.47225	1	0.52065	0.52785	0.98092	0.57682	0.9656	1	6	0.61293	0.9572	1	4	0.52266	0.78472	1
double-strand break repair via nonhomologous end joining	29	0.485	0.47185	1	0.515	0.52825	0.98092	0.39202	0.53155	1	15	0.38329	0.53495	1	14	0.40137	0.52455	1
5-amino-1-ribofuranosylimidazole-4-carboxamide transmembrane transport	3	0.47039	0.47165	1	0.52961	0.52845	0.98092	0.44769	0.64684	1	2	0.54135	0.77312	1	1	0.26036	0.42356	1
5-amino-1-ribofuranosylimidazole-4-carboxamide transmembrane transporter activity	3	0.47039	0.47165	1	0.52961	0.52845	0.98092	0.44769	0.64684	1	2	0.54135	0.77312	1	1	0.26036	0.42356	1
thiamine transport	3	0.47039	0.47165	1	0.52961	0.52845	0.98092	0.44769	0.64684	1	2	0.54135	0.77312	1	1	0.26036	0.42356	1
Ste12p-Dig1p-Dig2p complex	3	0.46996	0.47105	1	0.53004	0.52905	0.98092	0.40219	0.55544	1	1	0.013159	0.13599	1	2	0.59671	0.80622	1
sister chromatid biorientation	8	0.47684	0.47045	1	0.52316	0.52965	0.98092	0.45486	0.71123	1	4	0.40854	0.58774	1	4	0.50118	0.74433	1
disordered domain specific binding	4	0.47397	0.47005	1	0.52603	0.53005	0.98092	0.45206	0.65093	1	2	0.4	0.53965	1	2	0.50412	0.69453	1
cytoplasmic translation	150	0.48533	0.46995	1	0.51467	0.53015	0.98092	0.51648	1	1	78	0.50687	0.9996	1	72	0.52689	0.9998	1
mRNA cleavage and polyadenylation specificity factor complex	16	0.48017	0.46975	1	0.51983	0.53035	0.98092	0.471	0.84932	1	8	0.43134	0.67973	1	8	0.51067	0.84042	1
luminal surveillance complex	3	0.46949	0.46965	1	0.53051	0.53045	0.98092	0.27262	0.29007	1	2	0.4087	0.55494	1	1	0.00045383	0.072893	0.76842
actin cytoskeleton organization	32	0.48378	0.46885	1	0.51622	0.53125	0.98092	0.45595	0.88751	1	15	0.38509	0.54275	1	17	0.51848	0.93871	1
late endosome	25	0.48203	0.46875	1	0.51797	0.53135	0.98092	0.4398	0.79092	1	13	0.4268	0.70833	1	12	0.45389	0.72883	1
nuclear localization sequence binding	13	0.4782	0.46855	1	0.5218	0.53155	0.98092	0.51737	0.92481	1	7	0.51136	0.85561	1	6	0.52438	0.83182	1
obsolete positive regulation of invasive growth in response to glucose limitation by positive regulation of transcription from RNA polymerase II promoter	3	0.46898	0.46845	1	0.53102	0.53165	0.98092	0.32693	0.39676	1	2	0.44866	0.62124	1	1	0.083466	0.24958	0.97288
NatA complex	3	0.46896	0.46845	1	0.53104	0.53165	0.98092	0.69937	0.9505	1	2	0.72797	0.91531	1	1	0.64217	0.73003	1
cohesin complex	3	0.46874	0.46825	1	0.53126	0.53185	0.98092	0.40807	0.56724	1	2	0.50917	0.72873	1	1	0.20587	0.37686	1
chitin catabolic process	3	0.46838	0.46775	1	0.53162	0.53235	0.98092	0.41898	0.59144	1	2	0.51681	0.73943	1	1	0.22332	0.39136	1
vacuolar proton-transporting V-type ATPase complex assembly	8	0.4758	0.46755	1	0.5242	0.53255	0.98092	0.5157	0.86431	1	6	0.64486	0.9771	1	2	0.12821	0.13859	0.88395
purine nucleotide binding	3	0.46818	0.46745	1	0.53182	0.53265	0.98092	0.39698	0.54395	1	1	1,58E-02	0.032597	0.59542	2	0.59547	0.80482	1
histone acetylation	45	0.48299	0.46725	1	0.51701	0.53285	0.98092	0.47527	0.9652	1	24	0.47617	0.93231	1	21	0.47423	0.86121	1
acylglycerol lipase activity	8	0.47568	0.46725	1	0.52432	0.53285	0.98092	0.2427	0.10049	0.80092	4	0.19407	0.13179	1	4	0.29134	0.26557	0.97288
R2TP complex	4	0.47266	0.46685	1	0.52734	0.53325	0.98092	0.52579	0.80232	1	2	0.47111	0.65773	1	2	0.58047	0.79002	1
negative regulation of invasive growth in response to glucose limitation	3	0.46782	0.46675	1	0.53218	0.53335	0.98092	0.39791	0.54635	1	1	0.00031255	0.061794	0.8108	2	0.59671	0.80622	1
mitotic sister chromatid biorientation	11	0.47967	0.46665	1	0.52033	0.53345	0.98092	0.47643	0.81412	1	6	0.48279	0.78162	1	5	0.46881	0.68683	1
endoplasmic reticulum membrane	272	0.48555	0.46615	1	0.51445	0.53395	0.98117	0.37912	0.32207	1	137	0.35495	0.20228	1	135	0.40364	0.57634	1
astral microtubule	3	0.46685	0.46475	1	0.53315	0.53535	0.98141	0.32663	0.39586	1	2	0.44526	0.61554	1	1	0.089395	0.25537	0.97288
metalloendopeptidase activity	20	0.47998	0.46425	1	0.52002	0.53585	0.98141	0.41128	0.63344	1	9	0.30137	0.24568	1	11	0.5012	0.85991	1
precatalytic spliceosome	18	0.48095	0.46355	1	0.51905	0.53655	0.98141	0.36361	0.37856	1	8	0.2412	0.11829	1	10	0.46153	0.73213	1
Cul4-RING E3 ubiquitin ligase complex	4	0.47134	0.46305	1	0.52866	0.53705	0.98141	0.65223	0.94201	1	2	0.59492	0.82392	1	2	0.70955	0.90141	1
NAD+ binding	6	0.47352	0.46295	1	0.52648	0.53715	0.98141	0.49309	0.78692	1	4	0.5801	0.88891	1	2	0.31908	0.37696	1
histone H4 acetylation	4	0.47132	0.46295	1	0.52868	0.53715	0.98141	0.86748	0.999	1	2	0.81012	0.9594	1	2	0.92484	0.9935	1
ncRNA polyadenylation	5	0.47246	0.46275	1	0.52754	0.53735	0.98141	0.51647	0.81252	1	3	0.55116	0.81802	1	2	0.46443	0.61974	1
TRAMP complex	5	0.47246	0.46275	1	0.52754	0.53735	0.98141	0.51647	0.81252	1	3	0.55116	0.81802	1	2	0.46443	0.61974	1
extrinsic component of cytoplasmic side of plasma membrane	5	0.47217	0.46235	1	0.52783	0.53775	0.98141	0.54974	0.86531	1	4	0.6838	0.9682	1	1	0.013479	0.14409	0.88424
xenobiotic transmembrane transporter activity	3	0.46539	0.46205	1	0.53461	0.53805	0.98141	0.30249	0.34567	1	2	0.42495	0.58224	1	1	0.057559	0.21528	0.97288
riboflavin biosynthetic process	7	0.47669	0.46145	1	0.52331	0.53865	0.98141	0.33946	0.35536	1	4	0.38124	0.52395	1	3	0.28375	0.28717	0.98175
tRNA aminoacylation	8	0.47397	0.46125	1	0.52603	0.53885	0.98141	0.3671	0.42686	1	5	0.45203	0.69033	1	3	0.22553	0.19128	0.94732
nuclear SCF ubiquitin ligase complex	3	0.46466	0.46115	1	0.53534	0.53895	0.98141	0.26668	0.27957	1	2	0.397	0.53385	1	1	0.0060292	0.11679	0.84722
response to pH	3	0.46341	0.45975	1	0.53659	0.54035	0.98141	0.26016	0.26857	1	2	0.39024	0.52275	1	1	7,42E-61	0.00039996	0.077223
nucleosome organization	3	0.46317	0.45925	1	0.53683	0.54085	0.98141	0.62594	0.89821	1	1	0.32842	0.50815	1	2	0.7747	0.93891	1
cAMP-dependent protein kinase inhibitor activity	3	0.46267	0.45845	1	0.53733	0.54165	0.98141	0.40828	0.56774	1	1	0.00045094	0.067593	0.8108	2	0.6122	0.81962	1
GO_0001202	3	0.46236	0.45775	1	0.53764	0.54235	0.98141	0.43999	0.63184	1	1	0.047051	0.21058	1	2	0.63646	0.84302	1
HDA1 complex	3	0.46239	0.45775	1	0.53761	0.54235	0.98141	0.30275	0.34597	1	2	0.42064	0.57434	1	1	0.06695	0.22808	0.97288
gene silencing involved in chronological cell aging	3	0.46239	0.45775	1	0.53761	0.54235	0.98141	0.30275	0.34597	1	2	0.42064	0.57434	1	1	0.06695	0.22808	0.97288
gene silencing by RNA	3	0.46239	0.45775	1	0.53761	0.54235	0.98141	0.30275	0.34597	1	2	0.42064	0.57434	1	1	0.06695	0.22808	0.97288
solute:proton symporter activity	4	0.46858	0.45665	1	0.53142	0.54345	0.98141	0.43715	0.62004	1	3	0.58287	0.85571	1	1	3,09E-02	0.045495	0.61275
U2-type post-mRNA release spliceosomal complex	5	0.47013	0.45655	1	0.52987	0.54355	0.98141	0.44987	0.67363	1	2	0.23765	0.30967	1	3	0.59134	0.84502	1
septin ring	5	0.46985	0.45595	1	0.53015	0.54415	0.98141	0.67216	0.9715	1	3	0.67655	0.94041	1	2	0.66556	0.86811	1
poly(A) binding	7	0.4746	0.45455	1	0.5254	0.54555	0.98141	0.53688	0.88411	1	3	0.40043	0.56404	1	4	0.63921	0.93111	1
barbed-end actin filament capping	7	0.4745	0.45385	1	0.5255	0.54625	0.98141	0.44589	0.68823	1	4	0.47052	0.71943	1	3	0.41304	0.54675	1
ubiquitin-protein transferase activator activity	6	0.46967	0.45365	1	0.53033	0.54645	0.98141	0.31892	0.31867	1	3	0.25826	0.27927	1	3	0.37957	0.48435	1
cystathionine beta-lyase activity	3	0.45998	0.45295	1	0.54002	0.54715	0.98141	0.41338	0.57704	1	1	1,84E-08	0.014799	0.45881	2	0.62007	0.82792	1
DNA-dependent ATPase activity	20	0.47812	0.45275	1	0.52188	0.54735	0.98141	0.4929	0.92371	1	10	0.44913	0.77392	1	10	0.53666	0.91041	1
GDP-dissociation inhibitor activity	5	0.46859	0.45255	1	0.53141	0.54755	0.98141	0.60529	0.93321	1	3	0.61872	0.89721	1	2	0.58513	0.79422	1
maintenance of meiotic sister chromatid cohesion	3	0.45939	0.45225	1	0.54061	0.54785	0.98141	0.73138	0.9636	1	2	0.73761	0.92131	1	1	0.7189	0.79222	1
glucan endo-1,3-beta-D-glucosidase activity	4	0.46619	0.45165	1	0.53381	0.54845	0.98141	0.36642	0.44876	1	2	0.29879	0.38776	1	2	0.43405	0.56464	1
oxysterol binding	7	0.47339	0.45035	1	0.52661	0.54975	0.98141	0.29674	0.23468	1	3	0.11744	0.085991	0.87536	4	0.43122	0.58984	1
nuclear retention of pre-mRNA with aberrant 3'-ends at the site of transcription	4	0.46531	0.45025	1	0.53469	0.54985	0.98141	0.38525	0.49615	1	2	0.31587	0.41156	1	2	0.45464	0.60304	1
transferase activity, transferring glycosyl groups	25	0.47841	0.44996	1	0.52159	0.55014	0.98141	0.36522	0.36126	1	14	0.39468	0.58584	1	11	0.32773	0.23138	0.97288
GO_0015992	10	0.47348	0.44926	1	0.52652	0.55084	0.98141	0.36364	0.40916	1	4	0.13826	0.068393	0.8108	6	0.5139	0.80952	1
eisosome assembly	11	0.47518	0.44876	1	0.52482	0.55134	0.98141	0.30856	0.20388	0.99395	6	0.32068	0.35196	1	5	0.29403	0.23888	0.97288
Elg1 RFC-like complex	5	0.46705	0.44846	1	0.53295	0.55164	0.98141	0.78734	0.9974	1	3	0.76786	0.9774	1	2	0.81656	0.9606	1
protein catabolic process	23	0.47735	0.44796	1	0.52265	0.55214	0.98141	0.54145	0.9866	1	13	0.55429	0.9755	1	10	0.52475	0.89121	1
fungal-type vacuole	65	0.4811	0.44616	1	0.5189	0.55394	0.98141	0.38059	0.42726	1	35	0.38972	0.59314	1	30	0.36993	0.32027	1
negative regulation of nuclear-transcribed mRNA catabolic process, deadenylation-dependent decay	3	0.45537	0.44576	1	0.54463	0.55434	0.98141	0.61216	0.88511	1	2	0.64218	0.86111	1	1	0.55214	0.65713	1
positive regulation of autophagy	4	0.46369	0.44576	1	0.53631	0.55434	0.98141	0.6572	0.94551	1	3	0.72305	0.9629	1	1	0.45965	0.58804	1
oxidoreductase activity, acting on a sulfur group of donors, disulfide as acceptor	5	0.46579	0.44526	1	0.53421	0.55484	0.98141	0.51839	0.81712	1	3	0.54164	0.80662	1	2	0.48351	0.65533	1
nuclear migration involved in conjugation with cellular fusion	5	0.46564	0.44526	1	0.53436	0.55484	0.98141	0.29565	0.26917	1	3	0.35578	0.47545	1	2	0.20546	0.21708	0.97288
histone deacetylase complex	8	0.46862	0.44486	1	0.53138	0.55524	0.98141	0.46233	0.73483	1	3	0.19943	0.18528	1	5	0.62007	0.93231	1
tRNA-intron endonuclease complex	4	0.4634	0.44466	1	0.5366	0.55544	0.98141	0.33578	0.38156	1	2	0.26258	0.34027	1	2	0.40898	0.51955	1
tRNA-type intron splice site recognition and cleavage	4	0.4634	0.44466	1	0.5366	0.55544	0.98141	0.33578	0.38156	1	2	0.26258	0.34027	1	2	0.40898	0.51955	1
cellular response to water deprivation	3	0.4543	0.44396	1	0.5457	0.55614	0.98141	0.24194	0.23518	1	2	0.3629	0.48005	1	1	5,96E-05	0.026697	0.48913
purine-containing compound transmembrane transport	3	0.454	0.44356	1	0.546	0.55654	0.98141	0.24169	0.23468	1	2	0.36227	0.47905	1	1	0.00051689	0.073193	0.76842
cytosine transport	3	0.454	0.44356	1	0.546	0.55654	0.98141	0.24169	0.23468	1	2	0.36227	0.47905	1	1	0.00051689	0.073193	0.76842
obsolete mRNA splicing via endonucleolytic cleavage and ligation involved in unfolded protein response	4	0.46249	0.44266	1	0.53751	0.55744	0.98141	0.54452	0.83202	1	3	0.64634	0.92021	1	1	0.23906	0.40506	1
SNARE complex assembly	6	0.4662	0.44256	1	0.5338	0.55754	0.98141	0.38395	0.50015	1	4	0.48726	0.74773	1	2	0.17733	0.18188	0.93168
regulation of pH	4	0.46241	0.44246	1	0.53759	0.55764	0.98141	0.10907	0.035696	0.499	2	0.033902	0.053495	0.7422	2	0.18425	0.18908	0.94732
hydroxypyruvate reductase activity	3	0.4532	0.44226	1	0.5468	0.55784	0.98141	0.23973	0.23148	1	2	0.35959	0.47555	1	1	5,47E-10	0.016198	0.41132
glyoxylate reductase (NADP) activity	3	0.4532	0.44226	1	0.5468	0.55784	0.98141	0.23973	0.23148	1	2	0.35959	0.47555	1	1	5,47E-10	0.016198	0.41132
GINS complex	4	0.46224	0.44226	1	0.53776	0.55784	0.98141	0.3045	0.31477	1	2	0.22898	0.29827	1	2	0.38002	0.47045	1
endodeoxyribonuclease activity, producing 5'-phosphomonoesters	3	0.45308	0.44206	1	0.54692	0.55804	0.98141	0.53836	0.79582	1	2	0.58339	0.81422	1	1	0.4483	0.57924	1
cardiolipin metabolic process	7	0.46973	0.44196	1	0.53027	0.55814	0.98141	0.26341	0.15348	0.90321	4	0.30252	0.33817	1	3	0.21127	0.17138	0.91071
superoxide metabolic process	5	0.46431	0.44176	1	0.53569	0.55834	0.98141	0.27526	0.22198	1	2	0.0048339	0.016598	0.46826	3	0.45554	0.63314	1
mitochondrial translational termination	3	0.45289	0.44166	1	0.54711	0.55844	0.98141	0.44805	0.64744	1	1	0.030739	0.17928	1	2	0.65671	0.86071	1
proteasome regulatory particle	3	0.45276	0.44136	1	0.54724	0.55874	0.98141	0.42817	0.60924	1	2	0.50027	0.71453	1	1	0.28397	0.43996	1
response to ethanol	3	0.45279	0.44136	1	0.54721	0.55874	0.98141	0.24718	0.24338	1	2	0.36457	0.48215	1	1	0.012413	0.14089	0.88395
phosphatase activity	31	0.47747	0.44096	1	0.52253	0.55914	0.98141	0.38216	0.46525	1	15	0.315	0.22938	1	16	0.44512	0.72353	1
positive regulation of transcription initiation from RNA polymerase II promoter	6	0.46531	0.43976	1	0.53469	0.56034	0.98141	0.45134	0.68543	1	3	0.38197	0.52745	1	3	0.52072	0.74683	1
cellular metabolic process	9	0.46961	0.43966	1	0.53039	0.56044	0.98141	0.36379	0.41916	1	4	0.21589	0.16728	1	5	0.4821	0.71703	1
ubiquinone binding	5	0.46324	0.43946	1	0.53676	0.56064	0.98141	0.38927	0.51315	1	3	0.42979	0.62094	1	2	0.32849	0.38966	1
multivesicular body sorting pathway	5	0.46317	0.43936	1	0.53683	0.56074	0.98141	0.31572	0.31797	1	3	0.36837	0.49905	1	2	0.23673	0.25937	0.97288
translation regulator activity	11	0.47318	0.43896	1	0.52682	0.56114	0.98141	0.46147	0.77332	1	7	0.53473	0.89321	1	4	0.33326	0.35926	1
vacuolar transport	25	0.47615	0.43806	1	0.52385	0.56204	0.98141	0.36439	0.35696	1	13	0.34296	0.35656	1	12	0.3876	0.45095	1
obsolete transcription factor activity, transcription factor binding	5	0.46255	0.43806	1	0.53745	0.56204	0.98141	0.44929	0.67173	1	2	0.21799	0.28417	1	3	0.6035	0.85901	1
positive regulation of transcription involved in G2/M transition of mitotic cell cycle	4	0.45994	0.43776	1	0.54006	0.56234	0.98141	0.6835	0.9609	1	3	0.73559	0.968	1	1	0.52723	0.63994	1
nuclear protein quality control by the ubiquitin-proteasome system	5	0.46221	0.43746	1	0.53779	0.56264	0.98141	0.70622	0.9855	1	2	0.5383	0.76802	1	3	0.81816	0.9866	1
histone demethylation	4	0.45951	0.43706	1	0.54049	0.56304	0.98141	0.41955	0.57864	1	3	0.55904	0.82792	1	1	0.0010798	0.084892	0.79645
conjugation with cellular fusion	16	0.47239	0.43686	1	0.52761	0.56324	0.98141	0.40005	0.57004	1	8	0.34483	0.40066	1	8	0.45528	0.69583	1
actin nucleation	4	0.45903	0.43656	1	0.54097	0.56354	0.98141	0.55637	0.84742	1	2	0.47442	0.66473	1	2	0.63831	0.84412	1
structural molecule activity	45	0.47919	0.43606	1	0.52081	0.56404	0.98141	0.40132	0.60934	1	22	0.34515	0.32837	1	23	0.45504	0.80062	1
dynactin complex	5	0.46165	0.43576	1	0.53835	0.56434	0.98141	0.5378	0.84772	1	2	0.32636	0.42686	1	3	0.67875	0.92531	1
glycolytic process	24	0.4745	0.43376	1	0.5255	0.56634	0.98141	0.33145	0.19878	0.988	14	0.38325	0.53595	1	10	0.25893	0.081592	0.793
exocyst assembly	4	0.45752	0.43306	1	0.54248	0.56704	0.98141	0.19583	0.11699	0.83225	2	0.11086	0.15248	1	2	0.28079	0.32127	1
mannosyl-oligosaccharide 1,2-alpha-mannosidase activity	3	0.44845	0.43286	1	0.55155	0.56724	0.98141	0.60112	0.87251	1	1	0.24702	0.45185	1	2	0.77816	0.94011	1
water transport	3	0.44835	0.43286	1	0.55165	0.56724	0.98141	0.2309	0.21608	1	2	0.34569	0.45585	1	1	0.0013014	0.088091	0.79987
ATPase-coupled intramembrane lipid transporter activity	5	0.46074	0.43266	1	0.53926	0.56744	0.98141	0.33568	0.36816	1	3	0.38097	0.52545	1	2	0.26774	0.30217	0.98662
valine biosynthetic process	7	0.46664	0.43246	1	0.53336	0.56764	0.98141	0.3967	0.54025	1	4	0.41374	0.59884	1	3	0.37399	0.47035	1
respirasome	4	0.45703	0.43236	1	0.54297	0.56774	0.98141	0.18089	0.10009	0.80092	2	0.094963	0.13429	1	2	0.26682	0.30087	0.98662
phosphatidylinositol biosynthetic process	4	0.4567	0.43186	1	0.5433	0.56824	0.98141	0.42634	0.59554	1	2	0.33974	0.44616	1	2	0.51294	0.70583	1
misfolded protein binding	6	0.46253	0.43166	1	0.53747	0.56844	0.98141	0.65369	0.9751	1	3	0.57876	0.85151	1	3	0.72862	0.9528	1
basic amino acid transport	5	0.46026	0.43136	1	0.53974	0.56874	0.98141	0.31766	0.32267	1	2	0.047735	0.070093	0.8108	3	0.49762	0.70933	1
fungal-type cell wall biogenesis	14	0.47208	0.43106	1	0.52792	0.56904	0.98141	0.40423	0.57724	1	9	0.49319	0.85431	1	5	0.2441	0.13969	0.88395
protein glycosylation	42	0.47883	0.43006	1	0.52117	0.57004	0.98141	0.40197	0.61704	1	20	0.32762	0.25367	1	22	0.46956	0.84932	1
dynamin family protein polymerization involved in mitochondrial fission	3	0.44704	0.42956	1	0.55296	0.57054	0.98141	0.74904	0.9707	1	2	0.73235	0.91781	1	1	0.78244	0.83512	1
Mre11 complex	4	0.45563	0.42946	1	0.54437	0.57064	0.98141	0.60297	0.89971	1	3	0.67615	0.94041	1	1	0.38343	0.51675	1
RNA polymerase I core promoter sequence-specific DNA binding	3	0.44692	0.42926	1	0.55308	0.57084	0.98141	0.59383	0.86361	1	1	0.23151	0.43426	1	2	0.77499	0.93901	1
RNA polymerase I core factor complex	3	0.44692	0.42926	1	0.55308	0.57084	0.98141	0.59383	0.86361	1	1	0.23151	0.43426	1	2	0.77499	0.93901	1
proteasome binding	8	0.46299	0.42906	1	0.53701	0.57104	0.98141	0.48133	0.78602	1	4	0.40731	0.58484	1	4	0.55535	0.83282	1
positive regulation of GTPase activity	18	0.47312	0.42876	1	0.52688	0.57134	0.98141	0.58285	0.9952	1	10	0.57619	0.9724	1	8	0.59118	0.9537	1
ribosome-associated ubiquitin-dependent protein catabolic process	7	0.46506	0.42866	1	0.53494	0.57144	0.98141	0.41975	0.60954	1	4	0.43114	0.63774	1	3	0.40456	0.53045	1
promoter-specific chromatin binding	6	0.46131	0.42866	1	0.53869	0.57144	0.98141	0.5474	0.88471	1	3	0.47002	0.69293	1	3	0.62478	0.88161	1
core mediator complex	20	0.47322	0.42836	1	0.52678	0.57174	0.98141	0.48789	0.91501	1	10	0.43433	0.72763	1	10	0.54146	0.91741	1
Golgi cis cisterna	7	0.46494	0.42836	1	0.53506	0.57174	0.98141	0.39425	0.53125	1	3	0.21149	0.20128	1	4	0.53133	0.79992	1
positive regulation of transcription from RNA polymerase II promoter by pheromones	7	0.46492	0.42826	1	0.53508	0.57184	0.98141	0.53464	0.88051	1	3	0.37522	0.51365	1	4	0.65421	0.94131	1
glucan catabolic process	4	0.45507	0.42826	1	0.54493	0.57184	0.98141	0.59227	0.88781	1	1	0.0048141	0.10099	0.94968	3	0.78809	0.9786	1
cellular glucan metabolic process	4	0.45507	0.42826	1	0.54493	0.57184	0.98141	0.59227	0.88781	1	1	0.0048141	0.10099	0.94968	3	0.78809	0.9786	1
integral component of plasma membrane	65	0.47916	0.42786	1	0.52084	0.57224	0.98141	0.32409	0.054095	0.60041	33	0.29327	0.066493	0.8108	32	0.35586	0.22438	0.97288
GET complex	3	0.44628	0.42756	1	0.55372	0.57254	0.98141	0.56605	0.83132	1	1	0.18791	0.39896	1	2	0.75512	0.92761	1
GARP complex	4	0.45421	0.42716	1	0.54579	0.57294	0.98141	0.35193	0.41666	1	2	0.26036	0.33677	1	2	0.4435	0.58124	1
histone deubiquitination	6	0.46065	0.42706	1	0.53935	0.57304	0.98141	0.45735	0.70073	1	4	0.53398	0.82372	1	2	0.30407	0.35546	1
cellular response to DNA damage stimulus	55	0.4788	0.42626	1	0.5212	0.57384	0.98141	0.42013	0.77322	1	29	0.40992	0.70703	1	26	0.43151	0.70933	1
eukaryotic translation elongation factor 1 complex	4	0.45393	0.42626	1	0.54607	0.57384	0.98141	0.55737	0.84882	1	2	0.46523	0.64894	1	2	0.64952	0.85471	1
positive regulation of phosphorylation of RNA polymerase II C-terminal domain serine 2 residues	4	0.45385	0.42606	1	0.54615	0.57404	0.98141	0.27059	0.24328	1	2	0.17829	0.23458	1	2	0.36288	0.44306	1
damaged DNA binding	26	0.47353	0.42596	1	0.52647	0.57414	0.98141	0.4535	0.84392	1	15	0.4805	0.88621	1	11	0.4167	0.58824	1
COPI-coated vesicle	3	0.44514	0.42546	1	0.55486	0.57464	0.98164	0.71555	0.9571	1	1	0.40873	0.56584	1	2	0.86895	0.9785	1
cytoskeletal protein binding	6	0.45958	0.42416	1	0.54042	0.57594	0.98173	0.56227	0.90441	1	3	0.48143	0.71123	1	3	0.64312	0.89671	1
ubiquitin protein ligase activity	29	0.47708	0.42406	1	0.52292	0.57604	0.98173	0.5169	0.985	1	14	0.45217	0.80032	1	15	0.57731	0.9833	1
nucleosomal histone binding	3	0.44412	0.42396	1	0.55588	0.57614	0.98173	0.50487	0.74173	1	1	0.089653	0.28197	1	2	0.71247	0.90221	1
cellular bud neck	142	0.48201	0.42336	1	0.51799	0.57674	0.98173	0.42324	0.90991	1	74	0.4121	0.82552	1	68	0.43536	0.83132	1
CDP-diacylglycerol biosynthetic process	5	0.45725	0.42296	1	0.54275	0.57714	0.98173	0.36752	0.45315	1	2	0.10252	0.14429	1	3	0.54419	0.78212	1
mitochondrial membrane organization	4	0.45243	0.42296	1	0.54757	0.57714	0.98173	0.52047	0.79222	1	2	0.42533	0.58304	1	2	0.61562	0.82282	1
transcriptionally active chromatin	6	0.45911	0.42256	1	0.54089	0.57754	0.98173	0.36331	0.43996	1	3	0.28153	0.32167	1	3	0.4451	0.61044	1
tubulin binding	7	0.46295	0.42246	1	0.53705	0.57764	0.98173	0.67966	0.9903	1	5	0.7239	0.9894	1	2	0.56907	0.77692	1
maturation of LSU-rRNA	15	0.4682	0.42116	1	0.5318	0.57894	0.98258	0.43481	0.72813	1	9	0.476	0.81522	1	6	0.37301	0.43246	1
U1 snRNA binding	3	0.44228	0.42086	1	0.55772	0.57924	0.98258	0.62817	0.89991	1	2	0.63454	0.85391	1	1	0.61543	0.71113	1
regulation of translational initiation	11	0.46832	0.42086	1	0.53168	0.57924	0.98258	0.63765	0.994	1	5	0.53171	0.85221	1	6	0.72593	0.9934	1
mitotic checkpoint complex	4	0.45167	0.42026	1	0.54833	0.57984	0.98297	0.11825	0.041896	0.53142	2	0.021593	0.038496	0.64215	2	0.21491	0.22948	0.97288
transferase activity, transferring acyl groups other than amino-acyl groups	6	0.45675	0.41836	1	0.54325	0.58174	0.98353	0.54047	0.87581	1	4	0.59047	0.89891	1	2	0.44045	0.57524	1
GPI anchor biosynthetic process	25	0.4728	0.41796	1	0.5272	0.58214	0.98353	0.46155	0.87591	1	13	0.42994	0.72013	1	12	0.49578	0.85471	1
spindle pole body	45	0.47696	0.41786	1	0.52304	0.58224	0.98353	0.31263	0.056194	0.605	26	0.36529	0.42916	1	19	0.24058	0.011299	0.3844
protein N-linked glycosylation via asparagine	6	0.45642	0.41736	1	0.54358	0.58274	0.98353	0.54926	0.88811	1	3	0.46211	0.67923	1	3	0.63641	0.89101	1
ubiquinol-cytochrome-c reductase activity	3	0.43981	0.41676	1	0.56019	0.58334	0.98353	0.76101	0.9742	1	2	0.73047	0.91631	1	1	0.82208	0.86681	1
lipid tube assembly	3	0.4399	0.41676	1	0.5601	0.58334	0.98353	0.73476	0.9649	1	2	0.71093	0.90751	1	1	0.78244	0.83512	1
cellular response to misfolded protein	3	0.43945	0.41556	1	0.56055	0.58454	0.98353	0.21224	0.18468	0.95377	2	0.31836	0.41606	1	1	6,92E-02	0.048995	0.63391
peptide catabolic process	6	0.45556	0.41516	1	0.54444	0.58494	0.98353	0.57778	0.92191	1	5	0.69334	0.9833	1	1	2,34E-27	0.0049995	0.27886
positive regulation of protein phosphorylation	6	0.45547	0.41496	1	0.54453	0.58514	0.98353	0.56191	0.90411	1	2	0.20929	0.27327	1	4	0.73822	0.9837	1
regulation of actin filament polymerization	5	0.4544	0.41466	1	0.5456	0.58544	0.98353	0.30878	0.30037	1	2	0.021969	0.038696	0.64215	3	0.49998	0.71313	1
cellular bud neck septin collar	3	0.43858	0.41426	1	0.56142	0.58584	0.98353	0.5254	0.77372	1	2	0.55192	0.78472	1	1	0.47236	0.59854	1
6-phosphofructo-2-kinase activity	4	0.44854	0.41396	1	0.55146	0.58614	0.98353	0.3321	0.37316	1	2	0.22917	0.29847	1	2	0.43503	0.56594	1
fructose 2,6-bisphosphate metabolic process	4	0.44854	0.41396	1	0.55146	0.58614	0.98353	0.3321	0.37316	1	2	0.22917	0.29847	1	2	0.43503	0.56594	1
protein acetylation	3	0.43801	0.41326	1	0.56199	0.58684	0.98353	0.60926	0.88151	1	2	0.61395	0.83982	1	1	0.59987	0.69883	1
mitochondrial citrate transmembrane transport	3	0.43743	0.41246	1	0.56257	0.58764	0.98353	0.35236	0.45345	1	2	0.42042	0.57354	1	1	0.21623	0.38776	1
Ndc80 complex	4	0.44727	0.41136	1	0.55273	0.58874	0.98353	0.44511	0.63694	1	3	0.55977	0.82872	1	1	0.10113	0.26307	0.97288
U2-type post-spliceosomal complex	3	0.4369	0.41086	1	0.5631	0.58924	0.98353	0.52089	0.76652	1	2	0.54602	0.77952	1	1	0.47062	0.59834	1
protein dimerization activity	21	0.47073	0.41056	1	0.52927	0.58954	0.98353	0.30371	0.11169	0.80597	10	0.20743	0.045595	0.67651	11	0.39124	0.47955	1
rescue of stalled ribosome	5	0.4524	0.41016	1	0.5476	0.58994	0.98353	0.39784	0.53585	1	3	0.41886	0.59984	1	2	0.3663	0.44776	1
phosphatidylinositol-3-phosphatase activity	4	0.44661	0.40996	1	0.55339	0.59014	0.98353	0.59764	0.89341	1	3	0.66057	0.93071	1	1	0.40883	0.54475	1
response to arsenic-containing substance	7	0.45915	0.40996	1	0.54085	0.59014	0.98353	0.27229	0.17438	0.93494	4	0.29177	0.31367	1	3	0.24633	0.22318	0.97288
triglyceride metabolic process	4	0.44665	0.40996	1	0.55335	0.59014	0.98353	0.1125	0.037796	0.51237	2	0.0057959	0.018198	0.49154	2	0.2192	0.23528	0.97288
mRNA transport	34	0.47378	0.40966	1	0.52622	0.59044	0.98353	0.467	0.92751	1	18	0.44709	0.82042	1	16	0.48939	0.87151	1
aminoacyl-tRNA hydrolase activity	4	0.44621	0.40966	1	0.55379	0.59044	0.98353	0.52755	0.80452	1	2	0.41997	0.57294	1	2	0.63514	0.84172	1
positive regulation of DNA replication initiation	3	0.43594	0.40916	1	0.56406	0.59094	0.98353	0.5567	0.82082	1	2	0.57143	0.80352	1	1	0.52723	0.63994	1
DNA dealkylation involved in DNA repair	3	0.43549	0.40876	1	0.56451	0.59134	0.98353	0.59548	0.86551	1	2	0.59984	0.82812	1	1	0.58677	0.68973	1
interspecies interaction between organisms	3	0.43546	0.40876	1	0.56454	0.59134	0.98353	0.63005	0.90071	1	1	0.25146	0.45495	1	2	0.81935	0.962	1
clathrin binding	16	0.4658	0.40816	1	0.5342	0.59194	0.98353	0.42018	0.66353	1	9	0.4238	0.66333	1	7	0.41553	0.56154	1
tryptophan metabolic process	3	0.43464	0.40756	1	0.56536	0.59254	0.98353	0.3573	0.46425	1	2	0.41993	0.57284	1	1	0.23204	0.39776	1
oligopeptide transmembrane transporter activity	3	0.4346	0.40756	1	0.5654	0.59254	0.98353	0.20598	0.17668	0.93786	2	0.30638	0.39896	1	1	0.0051771	0.11149	0.8415
aldehyde dehydrogenase [NAD(P)+] activity	4	0.44522	0.40756	1	0.55478	0.59254	0.98353	0.13987	0.055894	0.605	2	0.030305	0.046995	0.68575	2	0.24944	0.27647	0.97297
glutamine metabolic process	20	0.46882	0.40716	1	0.53118	0.59294	0.98353	0.47504	0.88691	1	12	0.51057	0.92381	1	8	0.42174	0.59054	1
intracellular protein transport	93	0.47911	0.40706	1	0.52089	0.59304	0.98353	0.45351	0.9788	1	50	0.45291	0.94871	1	43	0.4542	0.87291	1
Ras guanyl-nucleotide exchange factor activity	4	0.44467	0.40636	1	0.55533	0.59374	0.98353	0.34345	0.39766	1	2	0.2328	0.30337	1	2	0.45411	0.60194	1
regulation of translational elongation	3	0.43369	0.40616	1	0.56631	0.59394	0.98353	0.23808	0.22758	1	2	0.3291	0.43186	1	1	0.056037	0.21098	0.96811
mitochondria-nucleus signaling pathway	6	0.45194	0.40596	1	0.54806	0.59414	0.98353	0.48141	0.76162	1	3	0.3853	0.53535	1	3	0.57752	0.82982	1
transcription coregulator activity	32	0.47327	0.40576	1	0.52673	0.59434	0.98353	0.47442	0.93331	1	16	0.42095	0.70563	1	16	0.52789	0.94771	1
positive regulation of transcription elongation from RNA polymerase II promoter	45	0.47536	0.40576	1	0.52464	0.59434	0.98353	0.54397	0.9994	1	22	0.48321	0.93101	1	23	0.60209	0.999	1
actomyosin contractile ring contraction	4	0.4444	0.40556	1	0.5556	0.59454	0.98353	0.50166	0.75712	1	2	0.39046	0.52325	1	2	0.61286	0.82012	1
mitotic spindle orientation checkpoint	14	0.46627	0.40466	1	0.53373	0.59544	0.98441	0.43475	0.70993	1	8	0.44638	0.72033	1	6	0.41924	0.56834	1
DNA-templated transcription, termination	9	0.45919	0.40366	1	0.54081	0.59644	0.98453	0.29693	0.19908	0.988	5	0.29378	0.28947	1	4	0.30086	0.28577	0.98175
eukaryotic translation initiation factor 2B complex	6	0.45068	0.40356	1	0.54932	0.59654	0.98453	0.63795	0.9661	1	3	0.53931	0.80412	1	3	0.73658	0.957	1
removal of nonhomologous ends	4	0.44333	0.40256	1	0.55667	0.59754	0.98453	0.58614	0.88211	1	3	0.64854	0.92201	1	1	0.39895	0.53185	1
calcium ion binding	28	0.47122	0.40146	1	0.52878	0.59864	0.98453	0.39477	0.55004	1	14	0.33722	0.33227	1	14	0.45232	0.74203	1
pyruvate metabolic process	14	0.46539	0.40096	1	0.53461	0.59914	0.98453	0.30311	0.15888	0.90321	7	0.23389	0.12299	1	7	0.37232	0.42486	1
pyridoxal phosphate binding	39	0.47361	0.40086	1	0.52639	0.59924	0.98453	0.30755	0.052495	0.60041	18	0.19266	0.0054995	0.32311	21	0.40603	0.54335	1
nucleoside metabolic process	16	0.46395	0.40076	1	0.53605	0.59934	0.98453	0.43642	0.73263	1	10	0.49146	0.87451	1	6	0.34468	0.34727	1
regulation of termination of mating projection growth	4	0.4423	0.40056	1	0.5577	0.59954	0.98453	0.1167	0.040996	0.53135	2	0.0012976	0.010599	0.40165	2	0.2321	0.25247	0.97288
3'-5'-exoribonuclease activity	10	0.45977	0.40026	1	0.54023	0.59984	0.98453	0.246	0.074993	0.69965	5	0.16554	0.066593	0.8108	5	0.32646	0.31237	1
Cdc48p-Npl4p-Vms1p AAA ATPase complex	3	0.43018	0.39996	1	0.56982	0.60014	0.98453	0.52405	0.77132	1	2	0.5383	0.76802	1	1	0.49555	0.61464	1
monopolin complex	3	0.42983	0.39966	1	0.57017	0.60044	0.98453	0.43093	0.61324	1	2	0.46794	0.65293	1	1	0.3569	0.49555	1
protein autophosphorylation	20	0.46736	0.39946	1	0.53264	0.60064	0.98453	0.40471	0.59944	1	9	0.26604	0.14979	1	11	0.51816	0.89701	1
actin binding	32	0.47203	0.39926	1	0.52797	0.60084	0.98453	0.49892	0.9727	1	16	0.44299	0.79302	1	16	0.55485	0.9761	1
carboxyl- or carbamoyltransferase activity	3	0.42962	0.39926	1	0.57038	0.60084	0.98453	0.36583	0.48315	1	2	0.4188	0.57074	1	1	0.2599	0.42246	1
kinetochore assembly	10	0.45945	0.39906	1	0.54055	0.60104	0.98453	0.30578	0.20848	0.99852	6	0.35391	0.44216	1	4	0.2336	0.15698	0.90374
maintenance of translational fidelity	7	0.45502	0.39846	1	0.54498	0.60164	0.9849	0.38479	0.50045	1	4	0.38299	0.52775	1	3	0.38721	0.49855	1
copper ion transport	6	0.44839	0.39566	1	0.55161	0.60444	0.98604	0.38948	0.51605	1	4	0.46469	0.70843	1	2	0.23906	0.26317	0.97288
nucleotidyltransferase activity	14	0.46392	0.39536	1	0.53608	0.60474	0.98604	0.50982	0.92001	1	8	0.50795	0.86341	1	6	0.5123	0.80612	1
establishment of mitotic spindle localization	4	0.44026	0.39516	1	0.55974	0.60494	0.98604	0.22579	0.15918	0.90321	2	0.1063	0.14789	1	2	0.34528	0.41486	1
origin recognition complex	3	0.4265	0.39456	1	0.5735	0.60554	0.98604	0.57084	0.83712	1	1	0.13576	0.34057	1	2	0.78837	0.94651	1
peptide pheromone maturation	4	0.43989	0.39426	1	0.56011	0.60584	0.98604	0.39894	0.52985	1	3	0.51914	0.77282	1	1	0.038335	0.19188	0.94732
RNA cap binding	3	0.42588	0.39386	1	0.57412	0.60624	0.98604	0.65793	0.92751	1	2	0.63226	0.85231	1	1	0.70926	0.78242	1
oxidoreductase activity, oxidizing metal ions	3	0.42577	0.39376	1	0.57423	0.60634	0.98604	0.34882	0.44566	1	2	0.40028	0.54035	1	1	0.24591	0.41006	1
free ubiquitin chain depolymerization	3	0.42569	0.39366	1	0.57431	0.60644	0.98604	0.73654	0.9658	1	2	0.69094	0.89441	1	1	0.82774	0.87061	1
mitotic DNA replication initiation	3	0.42468	0.39256	1	0.57532	0.60754	0.98604	0.23686	0.22618	1	2	0.31467	0.40936	1	1	0.081238	0.24758	0.97288
cellular bud tip	84	0.47648	0.39106	1	0.52352	0.60904	0.98604	0.42419	0.84402	1	47	0.44341	0.91971	1	37	0.39976	0.51285	1
L-kynurenine catabolic process	3	0.42351	0.39086	1	0.57649	0.60924	0.98604	0.22291	0.20488	0.99395	2	0.30245	0.39306	1	1	0.063816	0.22178	0.97288
pyridoxal 5'-phosphate synthase (glutamine hydrolysing) activity	6	0.44673	0.39056	1	0.55327	0.60954	0.98604	0.55253	0.89241	1	4	0.58449	0.89311	1	2	0.4886	0.66583	1
vitamin B6 biosynthetic process	6	0.44673	0.39056	1	0.55327	0.60954	0.98604	0.55253	0.89241	1	4	0.58449	0.89311	1	2	0.4886	0.66583	1
endoplasmic reticulum-plasma membrane tethering	3	0.42325	0.39026	1	0.57675	0.60984	0.98604	0.18224	0.14619	0.90321	2	0.27155	0.35296	1	1	0.0036217	0.10409	0.82655
maintenance of protein location in nucleus	4	0.43833	0.39026	1	0.56167	0.60984	0.98604	0.16688	0.085491	0.73205	2	0.043551	0.065293	0.8108	2	0.29022	0.33657	1
COPII-coated vesicle budding	4	0.43815	0.38986	1	0.56185	0.61024	0.98604	0.62959	0.92531	1	2	0.50589	0.72333	1	2	0.75329	0.92611	1
osmosensor activity	4	0.43804	0.38956	1	0.56196	0.61054	0.98604	0.65836	0.94621	1	3	0.68962	0.94751	1	1	0.56457	0.66723	1
mitogen-activated protein kinase binding	3	0.42258	0.38946	1	0.57742	0.61064	0.98604	0.17921	0.14189	0.89138	2	0.26829	0.34897	1	1	0.0010676	0.084792	0.79645
response to amino acid	3	0.42261	0.38946	1	0.57739	0.61064	0.98604	0.35838	0.46745	1	2	0.4027	0.54415	1	1	0.26975	0.43056	1
protein phosphatase 1 binding	5	0.44446	0.38936	1	0.55554	0.61074	0.98604	0.33018	0.35466	1	3	0.34925	0.46095	1	2	0.30157	0.35186	1
chromosome separation	3	0.42226	0.38886	1	0.57774	0.61124	0.98604	0.65271	0.92251	1	2	0.62293	0.84662	1	1	0.71229	0.78362	1
respiratory chain complex IV assembly	3	0.42216	0.38866	1	0.57784	0.61144	0.98604	0.45474	0.65913	1	2	0.47429	0.66443	1	1	0.41563	0.55124	1
positive regulation of exit from mitosis	3	0.4222	0.38866	1	0.5778	0.61144	0.98604	0.18004	0.14259	0.89158	2	0.26833	0.34907	1	1	0.0034592	0.10299	0.82655
Doa10p ubiquitin ligase complex	7	0.45139	0.38796	1	0.54861	0.61214	0.98604	0.53444	0.88021	1	4	0.50757	0.78492	1	3	0.57027	0.82102	1
NADH kinase activity	3	0.42139	0.38736	1	0.57861	0.61274	0.98604	0.6245	0.89651	1	2	0.60046	0.82842	1	1	0.67257	0.75292	1
NAD metabolic process	3	0.42139	0.38736	1	0.57861	0.61274	0.98604	0.6245	0.89651	1	2	0.60046	0.82842	1	1	0.67257	0.75292	1
NADP biosynthetic process	3	0.42139	0.38736	1	0.57861	0.61274	0.98604	0.6245	0.89651	1	2	0.60046	0.82842	1	1	0.67257	0.75292	1
cellular biosynthetic process	6	0.44551	0.38716	1	0.55449	0.61294	0.98604	0.40986	0.57504	1	4	0.47566	0.72863	1	2	0.27827	0.31767	1
regulation of COPII vesicle coating	5	0.4433	0.38636	1	0.5567	0.61374	0.98604	0.49477	0.77052	1	2	0.22673	0.29517	1	3	0.67347	0.92111	1
dolichyl-phosphate-mannose-glycolipid alpha-mannosyltransferase activity	3	0.42073	0.38626	1	0.57927	0.61384	0.98604	0.29382	0.32817	1	2	0.35147	0.46465	1	1	0.17854	0.34727	1
nuclear migration along microtubule	15	0.45902	0.38466	1	0.54098	0.61544	0.98604	0.43108	0.71273	1	8	0.3898	0.54835	1	7	0.47827	0.74943	1
transcription factor TFIIH holo complex	11	0.45777	0.38406	1	0.54223	0.61604	0.98604	0.31761	0.23348	1	7	0.39747	0.56954	1	4	0.17786	0.083092	0.793
attachment of mitotic spindle microtubules to kinetochore	6	0.44418	0.38366	1	0.55582	0.61644	0.98604	0.3866	0.50815	1	4	0.45623	0.69113	1	2	0.24736	0.27357	0.97288
protein folding in endoplasmic reticulum	14	0.46113	0.38336	1	0.53887	0.61674	0.98604	0.50448	0.91111	1	9	0.55413	0.94451	1	5	0.4151	0.54675	1
peroxisome organization	20	0.46434	0.38336	1	0.53566	0.61674	0.98604	0.3221	0.18008	0.94778	10	0.25079	0.11279	0.98409	10	0.39342	0.48595	1
L-lysine transmembrane transporter activity	3	0.41919	0.38286	1	0.58081	0.61724	0.98604	0.32083	0.38286	1	2	0.36941	0.48865	1	1	0.22366	0.39166	1
L-histidine transmembrane transporter activity	3	0.41919	0.38286	1	0.58081	0.61724	0.98604	0.32083	0.38286	1	2	0.36941	0.48865	1	1	0.22366	0.39166	1
L-arginine transmembrane transporter activity	3	0.41919	0.38286	1	0.58081	0.61724	0.98604	0.32083	0.38286	1	2	0.36941	0.48865	1	1	0.22366	0.39166	1
response to hydrogen peroxide	5	0.4418	0.38256	1	0.5582	0.61754	0.98604	0.57754	0.90371	1	3	0.55095	0.81772	1	2	0.61743	0.82462	1
actin cortical patch localization	16	0.45999	0.38246	1	0.54001	0.61764	0.98604	0.45827	0.81002	1	9	0.44732	0.73703	1	7	0.47234	0.73303	1
proton-exporting ATPase activity, phosphorylative mechanism	5	0.44136	0.38196	1	0.55864	0.61814	0.98604	0.48006	0.74173	1	2	0.20349	0.26507	1	3	0.66445	0.91501	1
acid phosphatase activity	8	0.4478	0.38116	1	0.5522	0.61894	0.98604	0.11932	0.0051995	0.21769	4	0.014915	0.0015998	0.16925	4	0.22373	0.14219	0.88395
5'-3' exonuclease activity	5	0.44085	0.38096	1	0.55915	0.61914	0.98604	0.32761	0.34837	1	3	0.34109	0.44426	1	2	0.30739	0.36006	1
obsolete regulation of glycolytic process by positive regulation of transcription from RNA polymerase II promoter	6	0.44325	0.38036	1	0.55675	0.61974	0.98604	0.4167	0.59544	1	4	0.4774	0.73213	1	2	0.29529	0.34337	1
phosphate-containing compound metabolic process	7	0.4483	0.38026	1	0.5517	0.61984	0.98604	0.20435	0.059994	0.62817	4	0.21332	0.16208	1	3	0.19238	0.14669	0.88622
mRNA cap methyltransferase complex	3	0.41781	0.37996	1	0.58219	0.62014	0.98604	0.6142	0.88631	1	1	0.17475	0.38106	1	2	0.83393	0.9673	1
mitochondrial respiratory chain complex IV assembly	21	0.46459	0.37956	1	0.53541	0.62054	0.98604	0.3909	0.51455	1	12	0.40507	0.62704	1	9	0.37201	0.40606	1
positive regulation of adenylate cyclase activity	3	0.41758	0.37946	1	0.58242	0.62064	0.98604	0.16853	0.12729	0.84652	2	0.25277	0.32617	1	1	4,13E-01	0.056194	0.68139
phosphatase activator activity	5	0.43993	0.37916	1	0.56007	0.62094	0.98604	0.32568	0.34357	1	3	0.33795	0.43866	1	2	0.30727	0.35986	1
GO_0015238	8	0.44708	0.37896	1	0.55292	0.62114	0.98604	0.26187	0.13299	0.8675	5	0.32483	0.36236	1	3	0.15694	0.10429	0.82655
negative regulation of glycogen biosynthetic process	5	0.43978	0.37876	1	0.56022	0.62134	0.98604	0.50363	0.78762	1	4	0.6145	0.92021	1	1	0.060151	0.21668	0.97288
spliceosomal tri-snRNP complex assembly	6	0.44271	0.37856	1	0.55729	0.62154	0.98604	0.44663	0.67383	1	3	0.33204	0.42516	1	3	0.56121	0.80822	1
cytoplasmic stress granule	90	0.47684	0.37676	1	0.52316	0.62334	0.98734	0.44487	0.9565	1	44	0.38488	0.55944	1	46	0.50226	0.986	1
cell budding	8	0.44616	0.37676	1	0.55384	0.62334	0.98734	0.43646	0.65273	1	5	0.46303	0.71783	1	3	0.39217	0.50775	1
histone deacetylation	23	0.46335	0.37626	1	0.53665	0.62384	0.98734	0.50897	0.9601	1	11	0.41001	0.62864	1	12	0.59968	0.9853	1
RNA methylation	4	0.43217	0.37626	1	0.56783	0.62384	0.98734	0.45129	0.64954	1	3	0.54375	0.80952	1	1	0.1739	0.34407	1
obsolete protein import into nucleus, translocation	5	0.43773	0.37406	1	0.56227	0.62604	0.99024	0.61518	0.94051	1	3	0.57553	0.84792	1	2	0.67466	0.87571	1
methylated histone binding	11	0.45433	0.37246	1	0.54567	0.62764	0.99218	0.55512	0.9531	1	5	0.41016	0.58504	1	6	0.67593	0.9817	1
meiotic joint molecule formation	3	0.41366	0.37156	1	0.58634	0.62854	0.99256	0.2982	0.33787	1	2	0.34414	0.45385	1	1	0.20631	0.37786	1
arginine transport	4	0.42991	0.37106	1	0.57009	0.62904	0.99256	0.43184	0.60814	1	2	0.29166	0.37896	1	2	0.57203	0.78092	1
vesicle	5	0.43596	0.37096	1	0.56404	0.62914	0.99256	0.75353	0.9936	1	3	0.68787	0.94631	1	2	0.85203	0.9731	1
chromatin DNA binding	12	0.45204	0.37066	1	0.54796	0.62944	0.99256	0.46968	0.81212	1	6	0.37376	0.49885	1	6	0.5656	0.89911	1
cytoplasmic vesicle	8	0.44419	0.37036	1	0.55581	0.62974	0.99256	0.29706	0.21068	1	5	0.34835	0.42356	1	3	0.21158	0.17198	0.91071
mitochondrial respirasome assembly	3	0.41105	0.36746	1	0.58895	0.63264	0.99486	0.3633	0.47735	1	2	0.38905	0.52095	1	1	0.31181	0.46075	1
ATP transmembrane transporter activity	22	0.46336	0.36706	1	0.53664	0.63304	0.99486	0.30148	0.10209	0.80092	12	0.29251	0.18188	1	10	0.31224	0.20268	0.95446
Golgi vesicle docking	3	0.41064	0.36666	1	0.58936	0.63344	0.99486	0.34672	0.44176	1	2	0.376	0.49995	1	1	0.28816	0.44406	1
Rpd3S complex	5	0.43403	0.36636	1	0.56597	0.63374	0.99486	0.72916	0.9901	1	2	0.49651	0.70753	1	3	0.88425	0.9966	1
copper ion binding	18	0.46036	0.36616	1	0.53964	0.63394	0.99486	0.46762	0.85421	1	9	0.38834	0.54295	1	9	0.5469	0.92121	1
Rab guanyl-nucleotide exchange factor activity	3	0.41009	0.36546	1	0.58991	0.63464	0.99486	0.79509	0.9837	1	2	0.71145	0.90811	1	1	0.96237	0.9703	1
thiol-dependent ubiquitin-specific protease activity	21	0.46171	0.36516	1	0.53829	0.63494	0.99486	0.46401	0.85381	1	12	0.46401	0.82902	1	9	0.46402	0.73543	1
mitochondrial DNA metabolic process	3	0.40971	0.36506	1	0.59029	0.63504	0.99486	0.51916	0.76362	1	2	0.50393	0.72013	1	1	0.54961	0.65493	1
leucine catabolic process	3	0.40927	0.36396	1	0.59073	0.63614	0.99486	0.15188	0.10999	0.80238	2	0.22781	0.29737	1	1	4,64E-03	0.036996	0.57677
lysosomal membrane	4	0.42596	0.36336	1	0.57404	0.63674	0.99486	0.61476	0.91131	1	2	0.46667	0.65093	1	2	0.76284	0.93151	1
regulation of transposition, RNA-mediated	6	0.43715	0.36296	1	0.56285	0.63714	0.99486	0.5863	0.92981	1	4	0.59545	0.90311	1	2	0.568	0.77562	1
endoplasmic reticulum inheritance	13	0.45368	0.36256	1	0.54632	0.63754	0.99486	0.41566	0.62494	1	7	0.37137	0.48845	1	6	0.46733	0.70313	1
positive regulation of transcription from RNA polymerase II promoter in response to acidic pH	4	0.4254	0.36216	1	0.5746	0.63794	0.99486	0.38818	0.50405	1	2	0.23898	0.31117	1	2	0.53737	0.73643	1
nuclear-transcribed mRNA catabolic process, nonsense-mediated decay	18	0.45923	0.36066	0.99997	0.54077	0.63944	0.99486	0.66267	0.9999	1	10	0.62303	0.9911	1	8	0.71223	0.9978	1
telomeric DNA binding	17	0.45829	0.36056	0.99997	0.54171	0.63954	0.99486	0.51703	0.94571	1	10	0.51857	0.91721	1	7	0.51484	0.83302	1
fatty acid elongation, polyunsaturated fatty acid	3	0.40772	0.36036	0.99997	0.59228	0.63974	0.99486	0.16407	0.12209	0.83225	2	0.23463	0.30537	1	1	0.022952	0.16588	0.90725
3-oxo-lignoceronyl-CoA synthase activity	3	0.40772	0.36036	0.99997	0.59228	0.63974	0.99486	0.16407	0.12209	0.83225	2	0.23463	0.30537	1	1	0.022952	0.16588	0.90725
fatty acid elongation, monounsaturated fatty acid	3	0.40772	0.36036	0.99997	0.59228	0.63974	0.99486	0.16407	0.12209	0.83225	2	0.23463	0.30537	1	1	0.022952	0.16588	0.90725
very-long-chain 3-ketoacyl-CoA synthase activity	3	0.40772	0.36036	0.99997	0.59228	0.63974	0.99486	0.16407	0.12209	0.83225	2	0.23463	0.30537	1	1	0.022952	0.16588	0.90725
3-oxo-arachidoyl-CoA synthase activity	3	0.40772	0.36036	0.99997	0.59228	0.63974	0.99486	0.16407	0.12209	0.83225	2	0.23463	0.30537	1	1	0.022952	0.16588	0.90725
fatty acid elongation, saturated fatty acid	3	0.40772	0.36036	0.99997	0.59228	0.63974	0.99486	0.16407	0.12209	0.83225	2	0.23463	0.30537	1	1	0.022952	0.16588	0.90725
3-oxo-cerotoyl-CoA synthase activity	3	0.40772	0.36036	0.99997	0.59228	0.63974	0.99486	0.16407	0.12209	0.83225	2	0.23463	0.30537	1	1	0.022952	0.16588	0.90725
heteroduplex DNA loop binding	3	0.40747	0.35996	0.99997	0.59253	0.64014	0.99486	0.31225	0.36366	1	2	0.34539	0.45555	1	1	0.24597	0.41046	1
phosphatidic acid transfer activity	3	0.40745	0.35996	0.99997	0.59255	0.64014	0.99486	0.28445	0.31177	1	2	0.32451	0.42456	1	1	0.20434	0.37616	1
90S preribosome	22	0.46195	0.35916	0.99997	0.53805	0.64094	0.99524	0.56843	0.995	1	13	0.57043	0.9842	1	9	0.56553	0.94411	1
positive regulation of ubiquitin protein ligase activity	4	0.42395	0.35896	0.99997	0.57605	0.64114	0.99524	0.1528	0.069593	0.67177	2	0.00070318	0.0085991	0.35215	2	0.30491	0.35636	1
negative regulation of gene expression	4	0.42308	0.35746	0.99997	0.57692	0.64264	0.99524	0.32212	0.35066	1	2	0.16827	0.22388	1	2	0.47597	0.64054	1
protein maturation by copper ion transfer	5	0.43052	0.35736	0.99997	0.56948	0.64274	0.99524	0.33458	0.36576	1	3	0.32967	0.42006	1	2	0.34193	0.40986	1
negative regulation of transcription involved in G1/S transition of mitotic cell cycle	8	0.43992	0.35676	0.99997	0.56008	0.64334	0.99524	0.49811	0.82722	1	4	0.37795	0.51545	1	4	0.61828	0.90981	1
porin activity	3	0.40571	0.35676	0.99997	0.59429	0.64334	0.99524	0.39877	0.54885	1	2	0.40764	0.55324	1	1	0.38103	0.51315	1
pore complex	3	0.40571	0.35676	0.99997	0.59429	0.64334	0.99524	0.39877	0.54885	1	2	0.40764	0.55324	1	1	0.38103	0.51315	1
mitochondrial double-strand break repair via homologous recombination	4	0.42268	0.35666	0.99997	0.57732	0.64344	0.99524	0.53708	0.81832	1	3	0.5883	0.86311	1	1	0.38343	0.51675	1
guanyl-nucleotide exchange factor activity	23	0.45935	0.35636	0.99997	0.54065	0.64374	0.99524	0.42664	0.71573	1	13	0.42088	0.68583	1	10	0.43413	0.63794	1
GO_0001105	5	0.42997	0.35566	0.99997	0.57003	0.64444	0.99536	0.50928	0.79902	1	2	0.21153	0.27647	1	3	0.70778	0.94131	1
cytosolic ribosome	12	0.44812	0.35536	0.99997	0.55188	0.64474	0.99536	0.41124	0.60664	1	6	0.30748	0.31457	1	6	0.51501	0.81262	1
regulation of actin cytoskeleton organization	7	0.43933	0.35516	0.99997	0.56067	0.64494	0.99536	0.41693	0.60104	1	5	0.50691	0.81082	1	2	0.19198	0.19888	0.95084
rRNA pseudouridine synthesis	3	0.40431	0.35466	0.99997	0.59569	0.64544	0.99556	0.80862	0.9881	1	3	0.80862	0.987	1	0	NA	NA	NA
meiotic sister chromatid cohesion, centromeric	3	0.40371	0.35406	0.99997	0.59629	0.64604	0.99591	0.24454	0.23868	1	2	0.28896	0.37526	1	1	0.15569	0.32777	1
GO_0032403	6	0.43332	0.35346	0.99997	0.56668	0.64664	0.99599	0.34136	0.37796	1	4	0.406	0.58234	1	2	0.21207	0.22518	0.97288
GO_0004003	9	0.44445	0.35326	0.99997	0.55555	0.64684	0.99599	0.39326	0.52765	1	5	0.35394	0.43726	1	4	0.44241	0.61534	1
cullin family protein binding	3	0.40261	0.35236	0.99997	0.59739	0.64774	0.9968	0.36217	0.47495	1	2	0.37554	0.49955	1	1	0.33544	0.47805	1
vesicle tethering involved in exocytosis	8	0.43766	0.34987	0.99908	0.56234	0.65023	0.99885	0.31894	0.27007	1	4	0.19426	0.13209	1	4	0.44363	0.61824	1
TOR signaling	18	0.45674	0.34987	0.99908	0.54326	0.65023	0.99885	0.49194	0.91631	1	12	0.55406	0.9703	1	6	0.3677	0.41746	1
glycerol metabolic process	8	0.43766	0.34987	0.99908	0.56234	0.65023	0.99885	0.29109	0.19618	0.9839	5	0.33312	0.38356	1	3	0.22104	0.18518	0.94281
Golgi-associated vesicle	4	0.41865	0.34937	0.99908	0.58135	0.65073	0.99885	0.61859	0.91551	1	2	0.45589	0.63194	1	2	0.78129	0.94201	1
deaminase activity	4	0.41853	0.34917	0.99908	0.58147	0.65093	0.99885	0.35433	0.42096	1	2	0.19139	0.24838	1	2	0.51727	0.71083	1
protein N-linked glycosylation	42	0.46716	0.34787	0.99871	0.53284	0.65223	1	0.3923	0.53865	1	22	0.35723	0.39236	1	20	0.43087	0.67403	1
nuclear chromosome	16	0.45132	0.34657	0.99605	0.54868	0.65353	1	0.34586	0.30727	1	10	0.39879	0.60014	1	6	0.25763	0.14339	0.88395
cleavage in ITS2 between 5.8S rRNA and LSU-rRNA of tricistronic rRNA transcript (SSU-rRNA, 5.8S rRNA, LSU-rRNA)	9	0.4416	0.34627	0.99605	0.5584	0.65383	1	0.37173	0.44976	1	6	0.44119	0.68523	1	3	0.23281	0.20268	0.95446
cellular response to osmotic stress	10	0.44426	0.34577	0.99589	0.55574	0.65433	1	0.34618	0.34547	1	5	0.2347	0.16638	1	5	0.45765	0.66133	1
cellular sodium ion homeostasis	4	0.41648	0.34527	0.99553	0.58352	0.65483	1	0.38748	0.50225	1	2	0.22045	0.28697	1	2	0.55452	0.75902	1
regulation of ARF protein signal transduction	5	0.42484	0.34497	0.99553	0.57516	0.65513	1	0.60667	0.93421	1	3	0.54695	0.81232	1	2	0.69625	0.89291	1
cardiolipin biosynthetic process	4	0.4162	0.34497	0.99553	0.5838	0.65513	1	0.48061	0.71613	1	2	0.31302	0.40766	1	2	0.64821	0.85321	1
protein localization to nuclear inner membrane	7	0.43545	0.34487	0.99553	0.56455	0.65523	1	0.70035	0.9937	1	6	0.7499	0.9978	1	1	0.40308	0.53565	1
GO_0001106	3	0.39761	0.34217	0.99087	0.60239	0.65793	1	0.54483	0.80502	1	1	0.010059	0.12329	1	2	0.81221	0.9591	1
glycerol-3-phosphate dehydrogenase complex	3	0.39703	0.34137	0.98963	0.60297	0.65873	1	0.2391	0.22988	1	2	0.27486	0.35726	1	1	0.16756	0.33857	1
leucine biosynthetic process	7	0.43321	0.34027	0.98751	0.56679	0.65983	1	0.31254	0.27407	1	5	0.42527	0.62374	1	2	0.030726	0.041796	0.60488
DNA replication checkpoint	8	0.43491	0.34027	0.98751	0.56509	0.65983	1	0.38629	0.49455	1	5	0.40489	0.57254	1	3	0.35527	0.43276	1
cristae formation	10	0.44235	0.34017	0.98751	0.55765	0.65993	1	0.43699	0.68843	1	6	0.43474	0.66803	1	4	0.44037	0.61104	1
TRAPP complex	4	0.41411	0.34017	0.98751	0.58589	0.65993	1	0.72656	0.9786	1	2	0.55478	0.78872	1	2	0.89833	0.9881	1
GPI-anchor transamidase activity	3	0.39639	0.34007	0.98751	0.60361	0.66003	1	0.63608	0.90821	1	2	0.57165	0.80402	1	1	0.76494	0.82572	1
snoRNA polyadenylation	3	0.39626	0.33987	0.98751	0.60374	0.66023	1	0.43161	0.61484	1	2	0.4181	0.56914	1	1	0.45863	0.58714	1
SNARE complex	27	0.4611	0.33937	0.98751	0.5389	0.66073	1	0.4652	0.89451	1	17	0.51352	0.9544	1	10	0.38305	0.44276	1
actin cytoskeleton	7	0.43288	0.33897	0.98751	0.56712	0.66113	1	0.43717	0.66203	1	4	0.39005	0.54455	1	3	0.49998	0.71313	1
positive regulation of ATPase activity	6	0.42748	0.33757	0.98751	0.57252	0.66253	1	0.40256	0.55444	1	3	0.25751	0.27767	1	3	0.54761	0.78752	1
Hrd1p ubiquitin ligase ERAD-L complex	11	0.4446	0.33707	0.98751	0.5554	0.66303	1	0.53787	0.93531	1	6	0.47483	0.76342	1	5	0.61353	0.92651	1
guanyl-nucleotide exchange factor complex	7	0.43211	0.33687	0.98751	0.56789	0.66323	1	0.63842	0.9774	1	4	0.56481	0.86791	1	3	0.73658	0.957	1
ceramide metabolic process	4	0.41238	0.33607	0.98713	0.58762	0.66403	1	0.5773	0.87191	1	3	0.60137	0.88031	1	1	0.50509	0.62344	1
drug transport	5	0.42123	0.33607	0.98713	0.57877	0.66403	1	0.20777	0.09909	0.79931	3	0.20853	0.19618	1	2	0.20663	0.21848	0.97288
aldose 1-epimerase activity	3	0.39365	0.33567	0.98713	0.60635	0.66443	1	0.12343	0.080292	0.71222	2	0.18305	0.23998	1	1	0.004173	0.10699	0.82715
Golgi to plasma membrane protein transport	12	0.44312	0.33557	0.98713	0.55688	0.66453	1	0.3958	0.54375	1	7	0.3846	0.53155	1	5	0.41147	0.53785	1
glycerol catabolic process	5	0.42099	0.33507	0.98713	0.57901	0.66503	1	0.28213	0.23678	1	3	0.2701	0.30007	1	2	0.30018	0.35026	1
NAD-dependent histone deacetylase activity	6	0.42654	0.33477	0.98713	0.57346	0.66533	1	0.51995	0.84062	1	5	0.62382	0.94861	1	1	0.00060313	0.075992	0.77537
invasive growth in response to glucose limitation	43	0.46487	0.33357	0.98629	0.53513	0.66653	1	0.37794	0.42516	1	23	0.35284	0.36146	1	20	0.40681	0.54905	1
protein phosphatase regulator activity	23	0.45473	0.33327	0.98629	0.54527	0.66683	1	0.26531	0.033597	0.49042	13	0.26999	0.11669	1	10	0.25922	0.082092	0.793
L-glutamine transmembrane transporter activity	3	0.39283	0.33317	0.98629	0.60717	0.66693	1	0.20223	0.17218	0.93062	2	0.24092	0.31317	1	1	0.12486	0.29087	0.98175
L-isoleucine transmembrane transporter activity	3	0.39283	0.33317	0.98629	0.60717	0.66693	1	0.20223	0.17218	0.93062	2	0.24092	0.31317	1	1	0.12486	0.29087	0.98175
polysomal ribosome	4	0.41079	0.33307	0.98629	0.58921	0.66703	1	0.37485	0.47015	1	3	0.46429	0.68353	1	1	0.10654	0.26987	0.97288
post-chaperonin tubulin folding pathway	4	0.4107	0.33287	0.98629	0.5893	0.66723	1	0.35448	0.42136	1	3	0.45059	0.65983	1	1	0.066146	0.22618	0.97288
lysosome	3	0.39217	0.33217	0.98629	0.60783	0.66793	1	0.27271	0.29027	1	2	0.29278	0.37996	1	1	0.23256	0.39876	1
respiratory electron transport chain	4	0.40996	0.33167	0.98629	0.59004	0.66843	1	0.31991	0.34687	1	3	0.42655	0.61394	1	1	4,64E-03	0.036996	0.57677
regulation of ribosomal protein gene transcription by RNA polymerase II	3	0.39062	0.32947	0.98288	0.60938	0.67063	1	0.55222	0.81542	1	1	0.00019989	0.056294	0.76434	2	0.82824	0.9652	1
superoxide dismutase activity	4	0.40805	0.32887	0.98219	0.59195	0.67123	1	0.18873	0.10779	0.80092	2	0.0048339	0.016598	0.46826	2	0.37262	0.45825	1
mitotic spindle organization	5	0.41811	0.32847	0.98209	0.58189	0.67163	1	0.59013	0.91661	1	4	0.64146	0.94361	1	1	0.38479	0.51855	1
response to pheromone	11	0.44176	0.32827	0.98209	0.55824	0.67183	1	0.39923	0.54515	1	6	0.34252	0.40946	1	5	0.46728	0.68263	1
threonine catabolic process	3	0.38956	0.32827	0.98209	0.61044	0.67183	1	0.5368	0.79282	1	2	0.48694	0.68883	1	1	0.63653	0.72643	1
tetrahydrofolate biosynthetic process	5	0.41782	0.32797	0.98209	0.58218	0.67213	1	0.33281	0.36086	1	3	0.30704	0.36936	1	2	0.37145	0.45645	1
phagophore	7	0.4284	0.32707	0.98209	0.5716	0.67303	1	0.32286	0.30257	1	5	0.42576	0.62444	1	2	0.065615	0.076592	0.77833
rRNA 2'-O-methylation	4	0.40688	0.32677	0.98209	0.59312	0.67333	1	0.66223	0.94901	1	2	0.47599	0.66803	1	2	0.84847	0.9722	1
glycosylphosphatidylinositol-N-acetylglucosaminyltransferase (GPI-GnT) complex	6	0.42316	0.32627	0.98209	0.57684	0.67383	1	0.62051	0.9573	1	4	0.60012	0.90751	1	2	0.66129	0.86461	1
lipid transport	7	0.42775	0.32597	0.98209	0.57225	0.67413	1	0.42771	0.63364	1	4	0.3728	0.50655	1	3	0.50092	0.71423	1
intracellular membrane-bounded organelle	4	0.40627	0.32517	0.98101	0.59373	0.67493	1	0.48207	0.71913	1	3	0.52974	0.78792	1	1	0.33906	0.48105	1
fungal-type cell wall beta-glucan biosynthetic process	4	0.40597	0.32497	0.98101	0.59403	0.67513	1	0.31217	0.33137	1	3	0.41607	0.59484	1	1	0.00045383	0.072893	0.76842
eukaryotic translation initiation factor 4F complex	6	0.42211	0.32487	0.98101	0.57789	0.67523	1	0.51992	0.84052	1	3	0.36415	0.48935	1	3	0.67569	0.92291	1
lipid metabolic process	26	0.4556	0.32337	0.9789	0.5444	0.67673	1	0.32536	0.16038	0.90321	17	0.41619	0.68363	1	9	0.1538	0.0069993	0.34185
actin cortical patch	58	0.46638	0.32317	0.9789	0.53362	0.67693	1	0.47642	0.9816	1	33	0.4808	0.9643	1	25	0.47064	0.86851	1
positive regulation of protein serine/threonine kinase activity	4	0.40477	0.32207	0.97718	0.59523	0.67803	1	0.4415	0.62954	1	2	0.25104	0.32407	1	2	0.63196	0.83932	1
GO_0004012	6	0.42095	0.32197	0.97718	0.57905	0.67813	1	0.35372	0.41136	1	4	0.39671	0.55964	1	2	0.26774	0.30217	0.98662
fructose metabolic process	7	0.42605	0.32177	0.97718	0.57395	0.67833	1	0.26517	0.15728	0.90321	4	0.22761	0.18458	1	3	0.31525	0.35206	1
ferrous iron transmembrane transporter activity	3	0.38526	0.32117	0.97718	0.61474	0.67893	1	0.11761	0.075392	0.69965	2	0.16609	0.22108	1	1	0.020645	0.16188	0.90725
mating projection	8	0.42791	0.32077	0.97718	0.57209	0.67933	1	0.40612	0.55674	1	4	0.26194	0.25297	1	4	0.55029	0.82672	1
protein-arginine N-methyltransferase activity	3	0.38466	0.32047	0.97718	0.61534	0.67963	1	0.48495	0.70963	1	2	0.44071	0.60874	1	1	0.57345	0.67713	1
potassium:proton antiporter activity	4	0.40397	0.31997	0.97718	0.59603	0.68013	1	0.3648	0.44476	1	2	0.17273	0.22918	1	2	0.55686	0.76162	1
metallopeptidase activity	21	0.4526	0.31987	0.97718	0.5474	0.68023	1	0.53987	0.9828	1	12	0.51444	0.92971	1	9	0.57378	0.9517	1
AP-3 adaptor complex	4	0.40357	0.31957	0.97718	0.59643	0.68053	1	0.39861	0.52905	1	3	0.4705	0.69323	1	1	0.18293	0.35336	1
aminoacyl-tRNA editing activity	9	0.43249	0.31727	0.97257	0.56751	0.68283	1	0.52311	0.90111	1	6	0.54107	0.89001	1	3	0.48719	0.69243	1
carbohydrate derivative binding	3	0.38288	0.31677	0.97215	0.61712	0.68333	1	0.66205	0.93001	1	1	0.14172	0.34647	1	2	0.92221	0.9933	1
isoleucine biosynthetic process	10	0.43461	0.31627	0.97173	0.56539	0.68383	1	0.42091	0.63914	1	6	0.40844	0.59504	1	4	0.43963	0.60944	1
clathrin adaptor complex	6	0.41782	0.31497	0.96885	0.58218	0.68513	1	0.51101	0.82252	1	3	0.34666	0.45565	1	3	0.67536	0.92281	1
CCR4-NOT core complex	10	0.43425	0.31497	0.96885	0.56575	0.68513	1	0.56082	0.9536	1	5	0.42931	0.63364	1	5	0.69233	0.9771	1
autophagosome	4	0.40131	0.31477	0.96885	0.59869	0.68533	1	0.30816	0.32247	1	3	0.40718	0.57794	1	1	0.011074	0.13769	0.88395
protein localization to nucleolar rDNA repeats	5	0.41218	0.31427	0.96885	0.58782	0.68583	1	0.38053	0.48795	1	3	0.33741	0.43726	1	2	0.4452	0.58464	1
transcription elongation factor complex	4	0.40087	0.31367	0.96885	0.59913	0.68643	1	0.60652	0.90321	1	3	0.60551	0.88471	1	1	0.60955	0.70593	1
karyogamy involved in conjugation with cellular fusion	14	0.44255	0.31297	0.96828	0.55745	0.68713	1	0.28302	0.10859	0.80092	8	0.27211	0.18508	1	6	0.29757	0.22768	0.97288
lyase activity	10	0.43279	0.31077	0.96259	0.56721	0.68933	1	0.47611	0.80662	1	5	0.3417	0.40466	1	5	0.61052	0.92341	1
membrane raft	17	0.44703	0.31017	0.96185	0.55297	0.68993	1	0.47582	0.87041	1	11	0.51308	0.91031	1	6	0.4075	0.53725	1
NAD-dependent histone deacetylase activity (H3-K14 specific)	6	0.41591	0.30997	0.96185	0.58409	0.69013	1	0.46132	0.71133	1	4	0.46985	0.71853	1	2	0.44426	0.58214	1
cadmium ion transport	3	0.37946	0.30917	0.96098	0.62054	0.69093	1	0.75891	0.9738	1	3	0.75891	0.9759	1	0	NA	NA	NA
cAMP-mediated signaling	6	0.41508	0.30837	0.95961	0.58492	0.69173	1	0.47226	0.74033	1	3	0.30241	0.35996	1	3	0.64211	0.89571	1
inorganic cation transmembrane transporter activity	6	0.41503	0.30827	0.95961	0.58497	0.69183	1	0.25687	0.16958	0.92707	4	0.31519	0.36716	1	2	0.14021	0.14739	0.88622
syntaxin binding	8	0.42364	0.30777	0.95961	0.57636	0.69233	1	0.47218	0.76412	1	5	0.45557	0.69893	1	3	0.49986	0.71283	1
cytoplasmic vesicle membrane	11	0.43559	0.30777	0.95961	0.56441	0.69233	1	0.47656	0.81442	1	8	0.55157	0.93061	1	3	0.27654	0.27487	0.97288
translation initiation factor binding	16	0.44236	0.30757	0.95961	0.55764	0.69253	1	0.47283	0.85301	1	8	0.35755	0.44166	1	8	0.5881	0.9511	1
maintenance of cell polarity	13	0.43846	0.30707	0.95961	0.56154	0.69303	1	0.45016	0.76302	1	7	0.37515	0.50245	1	6	0.53767	0.85611	1
carboxylic ester hydrolase activity	7	0.42067	0.30697	0.95961	0.57933	0.69313	1	0.34537	0.37386	1	5	0.43069	0.63714	1	2	0.13207	0.14239	0.88395
vacuole-isolation membrane contact site	9	0.42878	0.30697	0.95961	0.57122	0.69313	1	0.35071	0.37136	1	6	0.40621	0.59044	1	3	0.23971	0.21278	0.97281
MAP kinase kinase activity	4	0.39709	0.30647	0.95961	0.60291	0.69363	1	0.69944	0.9668	1	3	0.66242	0.93171	1	1	0.81051	0.85481	1
transcription export complex 2	5	0.4083	0.30647	0.95961	0.5917	0.69363	1	0.30359	0.28887	1	3	0.26682	0.29417	1	2	0.35874	0.43646	1
post-Golgi vesicle-mediated transport	6	0.41435	0.30647	0.95961	0.58565	0.69363	1	0.3256	0.33687	1	4	0.36572	0.48855	1	2	0.24534	0.27137	0.97288
endoplasmic reticulum organization	8	0.42329	0.30617	0.95961	0.57671	0.69393	1	0.29875	0.21488	1	4	0.14533	0.074893	0.84103	4	0.45216	0.63864	1
GO_0001104	13	0.43811	0.30597	0.95961	0.56189	0.69413	1	0.53014	0.94401	1	8	0.51767	0.88241	1	5	0.55009	0.84882	1
cellular bud neck septin ring	13	0.43797	0.30537	0.95961	0.56203	0.69473	1	0.42367	0.66123	1	8	0.43093	0.67893	1	5	0.41204	0.53955	1
actin filament severing	3	0.37734	0.30507	0.95961	0.62266	0.69503	1	0.53524	0.79062	1	2	0.46744	0.65243	1	1	0.67083	0.75202	1
translation reinitiation	5	0.40686	0.30367	0.95961	0.59314	0.69643	1	0.40676	0.56174	1	2	0.025606	0.042596	0.6676	3	0.66087	0.91191	1
base-excision repair	17	0.44534	0.30317	0.95961	0.55466	0.69693	1	0.4124	0.62454	1	10	0.40761	0.63424	1	7	0.41924	0.57234	1
negative regulation of DNA recombination	7	0.41918	0.30267	0.95961	0.58082	0.69743	1	0.31933	0.29087	1	5	0.41039	0.58534	1	2	0.091681	0.10259	0.82655
GO_0035786	6	0.41251	0.30257	0.95961	0.58749	0.69753	1	0.38909	0.51505	1	4	0.41058	0.59224	1	2	0.3461	0.41576	1
multivesicular body membrane	3	0.3756	0.30207	0.95961	0.6244	0.69803	1	0.72612	0.9616	1	2	0.608	0.83542	1	1	0.96237	0.9703	1
nuclear mRNA surveillance of mRNA 3'-end processing	5	0.40571	0.30117	0.95957	0.59429	0.69893	1	0.59951	0.92631	1	4	0.63182	0.93541	1	1	0.47023	0.59764	1
protein deneddylation	6	0.41177	0.30057	0.95881	0.58823	0.69953	1	0.44398	0.66783	1	4	0.45065	0.67973	1	2	0.43066	0.55784	1
inositol phosphate dephosphorylation	4	0.39364	0.30007	0.95836	0.60636	0.70003	1	0.36695	0.45015	1	3	0.43615	0.63394	1	1	0.15936	0.32937	1
oligosaccharyltransferase complex	9	0.42671	0.29967	0.95823	0.57329	0.70043	1	0.5446	0.92921	1	5	0.45821	0.70523	1	4	0.65257	0.94011	1
UDP-glucose transmembrane transport	4	0.39313	0.29927	0.95809	0.60687	0.70083	1	0.23963	0.18398	0.95377	2	0.025896	0.042596	0.6676	2	0.45337	0.60124	1
myosin complex	5	0.40455	0.29857	0.957	0.59545	0.70153	1	0.58341	0.91021	1	3	0.49376	0.73153	1	2	0.71787	0.90571	1
microfilament motor activity	5	0.40455	0.29857	0.957	0.59545	0.70153	1	0.58341	0.91021	1	3	0.49376	0.73153	1	2	0.71787	0.90571	1
mRNA pseudouridine synthesis	6	0.41098	0.29837	0.957	0.58902	0.70173	1	0.37416	0.47235	1	3	0.19612	0.17968	1	3	0.55219	0.79432	1
purine ribonucleoside salvage	5	0.40431	0.29817	0.957	0.59569	0.70193	1	0.42968	0.62294	1	3	0.36524	0.49195	1	2	0.52634	0.72403	1
hydrolase activity, hydrolyzing O-glycosyl compounds	18	0.44444	0.29797	0.957	0.55556	0.70213	1	0.39416	0.53445	1	9	0.28303	0.19298	1	9	0.50528	0.84432	1
NADH pyrophosphatase activity	3	0.37317	0.29787	0.957	0.62683	0.70223	1	0.6052	0.87681	1	2	0.51366	0.73523	1	1	0.7883	0.83942	1
negative regulation of transcription involved in meiotic cell cycle	3	0.37307	0.29767	0.957	0.62693	0.70243	1	0.58722	0.85601	1	1	3,39E-01	0.045295	0.67651	2	0.88081	0.9828	1
regulation of eIF2 alpha phosphorylation by amino acid starvation	3	0.37298	0.29727	0.957	0.62702	0.70283	1	0.47935	0.69973	1	2	0.41899	0.57084	1	1	0.60008	0.69943	1
drug transmembrane transport	9	0.42596	0.29667	0.957	0.57404	0.70343	1	0.19828	0.033797	0.49042	6	0.28765	0.26147	1	3	0.019534	0.0094991	0.37646
budding cell isotropic bud growth	5	0.40349	0.29657	0.957	0.59651	0.70353	1	0.43984	0.64814	1	4	0.52926	0.81702	1	1	0.082157	0.24878	0.97288
alpha DNA polymerase:primase complex	4	0.39173	0.29637	0.957	0.60827	0.70373	1	0.6276	0.92401	1	2	0.41106	0.55814	1	2	0.84414	0.9707	1
oxidative phosphorylation	3	0.37211	0.29537	0.957	0.62789	0.70473	1	0.52606	0.77462	1	2	0.4527	0.62704	1	1	0.67277	0.75392	1
Piccolo NuA4 histone acetyltransferase complex	3	0.37207	0.29527	0.957	0.62793	0.70483	1	0.4271	0.60744	1	2	0.37843	0.50335	1	1	0.52442	0.63754	1
tRNA threonylcarbamoyladenosine metabolic process	4	0.39123	0.29497	0.957	0.60877	0.70513	1	0.639	0.93211	1	2	0.42147	0.57554	1	2	0.85653	0.9746	1
RQC complex	6	0.40915	0.29477	0.957	0.59085	0.70533	1	0.42322	0.61124	1	4	0.43114	0.63774	1	2	0.40737	0.51605	1
G2/M transition of mitotic cell cycle	22	0.44893	0.29377	0.957	0.55107	0.70633	1	0.43397	0.74843	1	13	0.43463	0.73653	1	9	0.43302	0.62964	1
NAD biosynthesis via nicotinamide riboside salvage pathway	4	0.39071	0.29377	0.957	0.60929	0.70633	1	0.29224	0.28787	1	3	0.38245	0.52785	1	1	0.021632	0.16298	0.90725
cellular protein modification process	10	0.4272	0.29357	0.957	0.5728	0.70653	1	0.48336	0.82602	1	6	0.44812	0.70303	1	4	0.5362	0.80762	1
SCF-dependent proteasomal ubiquitin-dependent protein catabolic process	17	0.44241	0.29317	0.957	0.55759	0.70693	1	0.40802	0.60214	1	11	0.45356	0.77832	1	6	0.32453	0.29197	0.98175
negative regulation of antisense RNA transcription	4	0.39019	0.29287	0.957	0.60981	0.70723	1	0.54135	0.82652	1	2	0.32173	0.42096	1	2	0.76096	0.93061	1
oxidoreductase activity, acting on a sulfur group of donors, NAD(P) as acceptor	3	0.36984	0.29177	0.957	0.63016	0.70833	1	0.53554	0.79122	1	2	0.45641	0.63294	1	1	0.69379	0.76822	1
lysophosphatidic acid acyltransferase activity	4	0.38886	0.29107	0.957	0.61114	0.70903	1	0.43159	0.60774	1	3	0.47288	0.69673	1	1	0.30772	0.45855	1
mannose binding	4	0.38873	0.29097	0.957	0.61127	0.70913	1	0.22452	0.15758	0.90321	2	0.0019842	0.012099	0.42081	2	0.44706	0.58844	1
GO_0000501	4	0.38873	0.29097	0.957	0.61127	0.70913	1	0.22452	0.15758	0.90321	2	0.0019842	0.012099	0.42081	2	0.44706	0.58844	1
glutaminase complex	4	0.38848	0.29067	0.957	0.61152	0.70943	1	0.42391	0.58964	1	3	0.46725	0.68863	1	1	0.29387	0.44906	1
transcription initiation from RNA polymerase I promoter	4	0.3878	0.28947	0.95654	0.6122	0.71063	1	0.55058	0.84042	1	2	0.32617	0.42666	1	2	0.77499	0.93901	1
protein serine/threonine kinase inhibitor activity	3	0.36793	0.28847	0.95442	0.63207	0.71163	1	0.34874	0.44556	1	2	0.31345	0.40786	1	1	0.41932	0.55584	1
protein localization to plasma membrane	12	0.42952	0.28827	0.95442	0.57048	0.71183	1	0.37295	0.44556	1	6	0.232	0.13799	1	6	0.5139	0.80952	1
positive regulation of division septum assembly	3	0.36712	0.28747	0.95348	0.63288	0.71263	1	0.18846	0.15328	0.90321	2	0.19202	0.24928	1	1	0.18134	0.35226	1
peptide mating pheromone maturation involved in positive regulation of conjugation with cellular fusion	5	0.39878	0.28747	0.95348	0.60122	0.71263	1	0.41301	0.57844	1	2	0.013225	0.028297	0.58412	3	0.67954	0.92601	1
checkpoint clamp complex	3	0.36687	0.28717	0.95348	0.63313	0.71293	1	0.67233	0.93611	1	2	0.55455	0.78852	1	1	0.9079	0.93681	1
copper ion import	11	0.42875	0.28637	0.95338	0.57125	0.71373	1	0.19982	0.023098	0.42498	7	0.25932	0.17438	1	4	0.095694	0.021598	0.43718
aerobic respiration	43	0.457	0.28487	0.94957	0.543	0.71523	1	0.38468	0.47785	1	24	0.37173	0.46635	1	19	0.40104	0.52175	1
polyadenylation-dependent RNA catabolic process	3	0.36597	0.28487	0.94957	0.63403	0.71523	1	0.67373	0.93721	1	2	0.55425	0.78842	1	1	0.9127	0.94031	1
L-tyrosine transmembrane transporter activity	6	0.40601	0.28477	0.94957	0.59399	0.71533	1	0.26153	0.17928	0.94778	4	0.30516	0.34357	1	2	0.17426	0.17928	0.92213
histone deacetylase activity	5	0.39785	0.28467	0.94957	0.60215	0.71543	1	0.52925	0.83472	1	3	0.43746	0.63674	1	2	0.66693	0.86911	1
negative regulation of cell death	4	0.38526	0.28427	0.94957	0.61474	0.71583	1	0.4388	0.62304	1	3	0.47288	0.69673	1	1	0.33656	0.47845	1
3'-5' exonuclease activity	10	0.4241	0.28317	0.94957	0.5759	0.71693	1	0.52456	0.90841	1	6	0.4773	0.76842	1	4	0.59546	0.88571	1
6-phosphogluconolactonase activity	4	0.38416	0.28297	0.94957	0.61584	0.71713	1	0.23214	0.16918	0.92707	2	0.00045259	0.0076992	0.35215	2	0.46383	0.61844	1
protein methylation	4	0.38373	0.28197	0.94819	0.61627	0.71813	1	0.27233	0.24648	1	3	0.35986	0.48325	1	1	0.0097199	0.13379	0.88395
plasma membrane organization	3	0.36445	0.28107	0.94636	0.63555	0.71903	1	0.13545	0.091291	0.75934	2	0.14827	0.19948	1	1	0.10982	0.27227	0.97288
positive regulation of translational initiation	4	0.38313	0.28097	0.94636	0.61687	0.71913	1	0.41824	0.57584	1	2	0.18451	0.24118	1	2	0.65197	0.85621	1
peptidyl-threonine phosphorylation	19	0.44146	0.28067	0.94636	0.55854	0.71943	1	0.41747	0.65853	1	11	0.39579	0.57304	1	8	0.44727	0.67373	1
late endosome membrane	22	0.44583	0.28027	0.94636	0.55417	0.71983	1	0.51777	0.9681	1	12	0.45866	0.81392	1	10	0.58872	0.9685	1
vesicle tethering	6	0.40399	0.27897	0.94405	0.59601	0.72113	1	0.4822	0.76352	1	4	0.46764	0.71403	1	2	0.51133	0.70373	1
integral component of mitochondrial membrane	8	0.41325	0.27857	0.94389	0.58675	0.72153	1	0.57858	0.952	1	5	0.52407	0.84122	1	3	0.66944	0.91841	1
protein kinase binding	18	0.43935	0.27737	0.94102	0.56065	0.72273	1	0.41673	0.64884	1	10	0.36589	0.47065	1	8	0.48027	0.76762	1
transcription factor catabolic process	3	0.3619	0.27657	0.9395	0.6381	0.72353	1	0.090925	0.053295	0.60041	2	0.11104	0.15278	1	1	0.050693	0.20808	0.96323
Asi complex	3	0.3619	0.27657	0.9395	0.6381	0.72353	1	0.090925	0.053295	0.60041	2	0.11104	0.15278	1	1	0.050693	0.20808	0.96323
cellular response to nutrient levels	4	0.3809	0.27647	0.9395	0.6191	0.72363	1	0.2942	0.29227	1	2	0.056008	0.081592	0.86997	2	0.53239	0.73063	1
Ski complex	3	0.36161	0.27617	0.9395	0.63839	0.72393	1	0.56142	0.82622	1	2	0.46349	0.64634	1	1	0.75729	0.82092	1
MutSbeta complex	4	0.38055	0.27567	0.9395	0.61945	0.72443	1	0.38409	0.49225	1	3	0.43013	0.62144	1	1	0.24597	0.41046	1
double-strand/single-strand DNA junction binding	4	0.38055	0.27567	0.9395	0.61945	0.72443	1	0.38409	0.49225	1	3	0.43013	0.62144	1	1	0.24597	0.41046	1
negative regulation of MAPK cascade	4	0.37981	0.27457	0.9395	0.62019	0.72553	1	0.67076	0.9544	1	2	0.43039	0.59014	1	2	0.91114	0.991	1
RNA polymerase II core promoter sequence-specific DNA binding	8	0.41124	0.27337	0.93698	0.58876	0.72673	1	0.50706	0.84842	1	4	0.32954	0.40036	1	4	0.68459	0.9603	1
protein insertion into mitochondrial outer membrane	11	0.42489	0.27297	0.93681	0.57511	0.72713	1	0.41787	0.61814	1	8	0.49651	0.84052	1	3	0.20817	0.16748	0.90725
positive regulation of translation in response to stress	3	0.35937	0.27257	0.93664	0.64063	0.72753	1	0.71874	0.9576	1	3	0.71874	0.9608	1	0	NA	NA	NA
regulation of phosphoprotein phosphatase activity	9	0.41867	0.27207	0.93613	0.58133	0.72803	1	0.38525	0.50005	1	6	0.41694	0.61784	1	3	0.32187	0.36676	1
oligo-1,6-glucosidase activity	3	0.35886	0.27177	0.93613	0.64114	0.72833	1	0.051051	0.025197	0.4328	2	0.076577	0.11009	0.98254	1	7,64E-15	0.010699	0.37823
TFIIIC-class transcription factor complex binding	3	0.35864	0.27167	0.93613	0.64136	0.72843	1	0.50273	0.73793	1	2	0.41501	0.56414	1	1	0.67817	0.75782	1
mitotic spindle	17	0.43671	0.27117	0.93613	0.56329	0.72893	1	0.5034	0.92751	1	12	0.55859	0.9726	1	5	0.37096	0.42746	1
glucosidase activity	7	0.40535	0.27117	0.93613	0.59465	0.72893	1	0.41338	0.59074	1	5	0.45685	0.70203	1	2	0.3047	0.35606	1
receptor-mediated endocytosis	5	0.39148	0.27097	0.93613	0.60852	0.72913	1	0.57732	0.90371	1	2	0.20035	0.26107	1	3	0.82863	0.9894	1
L-serine transmembrane transporter activity	4	0.37728	0.27007	0.93613	0.62272	0.73003	1	0.36638	0.44866	1	3	0.41395	0.59144	1	1	0.22366	0.39166	1
cellular response to alkaline pH	5	0.39082	0.27007	0.93613	0.60918	0.73003	1	0.45417	0.68243	1	4	0.52237	0.80732	1	1	0.18134	0.35226	1
gene conversion at mating-type locus, DNA double-strand break processing	3	0.35662	0.26837	0.93302	0.64338	0.73173	1	0.63734	0.90891	1	2	0.51294	0.73433	1	1	0.88615	0.91971	1
telomeric 3' overhang formation	3	0.35662	0.26837	0.93302	0.64338	0.73173	1	0.63734	0.90891	1	2	0.51294	0.73433	1	1	0.88615	0.91971	1
defense response to virus	4	0.37583	0.26757	0.93266	0.62417	0.73253	1	0.63031	0.92601	1	3	0.58799	0.86271	1	1	0.75729	0.82092	1
establishment of cell polarity	29	0.44879	0.26667	0.93074	0.55121	0.73343	1	0.38	0.45405	1	18	0.41805	0.70613	1	11	0.31773	0.20218	0.95446
enzyme inhibitor activity	9	0.41692	0.26597	0.92951	0.58308	0.73413	1	0.23601	0.074793	0.69965	6	0.30239	0.30127	1	3	0.10326	0.055894	0.68104
telomerase RNA binding	6	0.39898	0.26597	0.92951	0.60102	0.73413	1	0.66419	0.9802	1	4	0.59662	0.90411	1	2	0.79934	0.9522	1
cell	9	0.41677	0.26567	0.92951	0.58323	0.73443	1	0.41877	0.61764	1	5	0.32709	0.36696	1	4	0.53338	0.80362	1
regulation of translational termination	7	0.40317	0.26447	0.92792	0.59683	0.73563	1	0.47618	0.76632	1	3	0.16295	0.13639	1	4	0.71111	0.974	1
zinc ion transmembrane transporter activity	9	0.4162	0.26427	0.92792	0.5838	0.73583	1	0.19956	0.034697	0.49179	6	0.27397	0.22508	1	3	0.050745	0.022498	0.44464
positive regulation of histone H3-K36 trimethylation	3	0.35457	0.26407	0.92792	0.64543	0.73603	1	0.19524	0.16238	0.90894	2	0.17829	0.23458	1	1	0.22915	0.39576	1
RNA modification	15	0.42896	0.26407	0.92792	0.57104	0.73603	1	0.20748	0.012199	0.33928	8	0.12381	0.009899	0.38667	7	0.3031	0.22038	0.97288
reciprocal meiotic recombination	45	0.45483	0.26347	0.92792	0.54517	0.73663	1	0.35028	0.21728	1	26	0.35956	0.39246	1	19	0.33757	0.20218	0.95446
lysine biosynthetic process via aminoadipic acid	10	0.4176	0.26327	0.92792	0.5824	0.73683	1	0.29145	0.16728	0.92473	6	0.27221	0.22168	1	4	0.3203	0.32957	1
protein-macromolecule adaptor activity	61	0.46073	0.26257	0.92792	0.53927	0.73753	1	0.41071	0.70883	1	32	0.36348	0.40496	1	29	0.46283	0.85721	1
actin filament bundle assembly	14	0.42863	0.26187	0.92733	0.57137	0.73823	1	0.32426	0.22758	1	7	0.18152	0.050995	0.72739	7	0.46699	0.71683	1
meiosis I	5	0.38743	0.26187	0.92733	0.61257	0.73823	1	0.37509	0.47255	1	4	0.46873	0.71633	1	1	0.00056415	0.074393	0.76842
mRNA 5'-UTR binding	4	0.3718	0.26067	0.92553	0.6282	0.73943	1	0.25213	0.20668	0.99395	3	0.33048	0.42186	1	1	0.017073	0.15548	0.90097
organic acid transmembrane transporter activity	3	0.35244	0.26067	0.92553	0.64756	0.73943	1	0.30923	0.35826	1	2	0.26059	0.33687	1	1	0.40653	0.54235	1
nucleotide biosynthetic process	6	0.3971	0.26057	0.92553	0.6029	0.73953	1	0.50669	0.81362	1	4	0.47566	0.72863	1	2	0.56874	0.77652	1
GO_0043234	8	0.40698	0.26057	0.92553	0.59302	0.73953	1	0.38626	0.49435	1	4	0.20023	0.14139	1	4	0.5723	0.85701	1
histone mRNA catabolic process	3	0.35226	0.26057	0.92553	0.64774	0.73953	1	0.3436	0.43506	1	2	0.28609	0.37076	1	1	0.45863	0.58714	1
cell wall integrity MAPK cascade	6	0.39697	0.26047	0.92553	0.60303	0.73963	1	0.6467	0.9713	1	4	0.58049	0.88921	1	2	0.77913	0.94031	1
exocytosis	46	0.45483	0.26037	0.92553	0.54517	0.73973	1	0.41971	0.75122	1	26	0.40675	0.67943	1	20	0.43656	0.70373	1
vacuole inheritance	18	0.43471	0.26037	0.92553	0.56529	0.73973	1	0.43989	0.75702	1	12	0.48199	0.87181	1	6	0.35569	0.38026	1
tyrosine biosynthetic process	3	0.35185	0.25977	0.92553	0.64815	0.74033	1	0.46207	0.67153	1	2	0.37432	0.49705	1	1	0.63756	0.72753	1
peroxisomal importomer complex	10	0.41605	0.25907	0.92553	0.58395	0.74103	1	0.29391	0.17428	0.93494	5	0.12601	0.034597	0.61782	5	0.46181	0.67133	1
negative regulation of autophagy	6	0.39618	0.25907	0.92553	0.60382	0.74103	1	0.52513	0.85051	1	4	0.48811	0.74903	1	2	0.59916	0.80872	1
positive regulation of histone deacetylation	3	0.35074	0.25817	0.92553	0.64926	0.74193	1	0.40089	0.55304	1	2	0.32678	0.42776	1	1	0.54911	0.65443	1
nuclease activity	17	0.43342	0.25787	0.92553	0.56658	0.74223	1	0.29307	0.10529	0.80092	9	0.20658	0.052895	0.73791	8	0.39038	0.48395	1
protein peptidyl-prolyl isomerization	10	0.41548	0.25707	0.92553	0.58452	0.74303	1	0.38615	0.49855	1	6	0.34759	0.42486	1	4	0.44398	0.61874	1
vesicle organization	26	0.44335	0.25627	0.92553	0.55665	0.74383	1	0.34457	0.24118	1	14	0.28619	0.15248	1	12	0.41268	0.55884	1
GTPase binding	4	0.36977	0.25597	0.92553	0.63023	0.74413	1	0.42205	0.58504	1	3	0.44106	0.64274	1	1	0.36504	0.50235	1
fatty acid elongase activity	4	0.3697	0.25587	0.92553	0.6303	0.74423	1	0.25087	0.20428	0.99395	3	0.32684	0.41286	1	1	0.022952	0.16588	0.90725
mitochondrial nucleoid	24	0.43997	0.25547	0.92553	0.56003	0.74463	1	0.26883	0.032897	0.48797	15	0.31901	0.24588	1	9	0.1852	0.017198	0.41132
peroxisomal matrix	14	0.42629	0.25537	0.92553	0.57371	0.74473	1	0.3493	0.32607	1	9	0.37925	0.51135	1	5	0.2954	0.24098	0.97288
G1/S transition of mitotic cell cycle	27	0.44496	0.25477	0.92553	0.55504	0.74533	1	0.3993	0.57644	1	17	0.43557	0.76292	1	10	0.33765	0.27987	0.97975
mitotic cell cycle	24	0.43973	0.25397	0.92553	0.56027	0.74613	1	0.41488	0.66163	1	14	0.39515	0.58794	1	10	0.44252	0.66883	1
positive regulation of receptor internalization	3	0.34841	0.25357	0.92553	0.65159	0.74653	1	0.18951	0.15418	0.90321	2	0.16475	0.21998	1	1	0.23903	0.40446	1
premeiotic DNA replication	7	0.39887	0.25297	0.92526	0.60113	0.74713	1	0.26064	0.14659	0.90321	5	0.34087	0.40266	1	2	0.060076	0.070893	0.76842
RNA polyadenylation	3	0.34778	0.25257	0.92507	0.65222	0.74753	1	0.56184	0.82672	1	2	0.44305	0.61274	1	1	0.79941	0.84792	1
regulation of transcription by RNA polymerase III	10	0.41366	0.25227	0.92507	0.58634	0.74783	1	0.54615	0.93891	1	6	0.47789	0.76982	1	4	0.64853	0.93781	1
RAVE complex	3	0.34756	0.25197	0.92507	0.65244	0.74813	1	0.53226	0.78552	1	2	0.42053	0.57394	1	1	0.75572	0.81982	1
clathrin-dependent endocytosis	4	0.36752	0.25187	0.92507	0.63248	0.74823	1	0.42561	0.59404	1	3	0.44044	0.64164	1	1	0.38113	0.51345	1
endoplasmic reticulum unfolded protein response	17	0.43218	0.25167	0.92507	0.56782	0.74843	1	0.34937	0.31577	1	11	0.39244	0.55904	1	6	0.27042	0.16798	0.90725
extracellular space	4	0.36734	0.25147	0.92507	0.63266	0.74863	1	0.26548	0.23178	1	2	0.00016156	0.0050995	0.32311	2	0.53079	0.72873	1
protein localization to bud neck	10	0.41295	0.25117	0.92507	0.58705	0.74893	1	0.34673	0.34757	1	6	0.31052	0.32427	1	4	0.40105	0.51965	1
extrinsic component of mitochondrial outer membrane	4	0.36618	0.25037	0.92507	0.63382	0.74973	1	0.24436	0.19318	0.9737	3	0.31781	0.39026	1	1	0.024005	0.16988	0.90725
regulation of mitotic spindle assembly	4	0.36581	0.25007	0.92507	0.63419	0.75002	1	0.71526	0.975	1	3	0.63126	0.90971	1	1	0.96727	0.9754	1
sphingolipid metabolic process	9	0.4115	0.24968	0.92507	0.5885	0.75042	1	0.21504	0.048995	0.57884	5	0.13424	0.039296	0.64787	4	0.31604	0.31857	1
retrograde vesicle-mediated transport, Golgi to endoplasmic reticulum	32	0.44609	0.24948	0.92507	0.55391	0.75062	1	0.45929	0.89711	1	19	0.45388	0.85081	1	13	0.46721	0.77982	1
error-free translesion synthesis	12	0.41735	0.24938	0.92507	0.58265	0.75072	1	0.35759	0.37726	1	7	0.30767	0.29907	1	5	0.42748	0.58204	1
DNA double-strand break processing	7	0.39777	0.24898	0.92507	0.60223	0.75112	1	0.6135	0.9634	1	5	0.58633	0.92021	1	2	0.68145	0.88091	1
carbonyl reductase (NADPH) activity	4	0.36498	0.24858	0.92507	0.63502	0.75152	1	0.66765	0.9526	1	2	0.39761	0.53495	1	2	0.9377	0.9949	1
fatty acid biosynthetic process	14	0.42414	0.24838	0.92507	0.57586	0.75172	1	0.22048	0.021398	0.42009	7	0.068751	0.0023998	0.2101	7	0.3722	0.42486	1
multivesicular body	3	0.34519	0.24758	0.92507	0.65481	0.75252	1	0.023706	0.012199	0.33928	2	0.035559	0.055494	0.76026	1	1,39E-09	0.016298	0.41132
protein localization to chromosome, centromeric region	6	0.39103	0.24678	0.92411	0.60897	0.75332	1	0.44874	0.67943	1	5	0.53848	0.86291	1	1	1,09E-01	0.050295	0.64081
sterol homeostasis	3	0.34482	0.24648	0.92411	0.65518	0.75362	1	0.32474	0.39256	1	2	0.26079	0.33727	1	1	0.45264	0.58294	1
translation elongation factor activity	16	0.42554	0.24598	0.92371	0.57446	0.75412	1	0.42929	0.70323	1	10	0.42429	0.69443	1	6	0.43761	0.62284	1
ATPase-coupled cation transmembrane transporter activity	4	0.36333	0.24588	0.92371	0.63667	0.75422	1	0.22666	0.16028	0.90321	3	0.30221	0.35936	1	1	7,42E-61	0.00039996	0.077223
nuclear export signal receptor activity	3	0.344	0.24478	0.92179	0.656	0.75532	1	0.58242	0.85061	1	2	0.45282	0.62784	1	1	0.84162	0.88021	1
decanoate-CoA ligase activity	3	0.34388	0.24468	0.92179	0.65612	0.75542	1	0.036686	0.017098	0.36444	2	0.043335	0.064994	0.8108	1	0.023387	0.16778	0.90725
siderophore transmembrane transporter activity	3	0.34301	0.24358	0.91987	0.65699	0.75652	1	0.019349	0.009999	0.3134	2	0.029021	0.045895	0.67651	1	4,76E-02	0.046795	0.61638
3'-UTR-mediated mRNA destabilization	3	0.34295	0.24358	0.91987	0.65705	0.75652	1	0.051682	0.025297	0.4328	2	0.053183	0.077092	0.85394	1	0.048681	0.20428	0.95483
CURI complex	4	0.36119	0.24288	0.91983	0.63881	0.75722	1	0.43362	0.61344	1	2	0.156	0.20908	1	2	0.71125	0.90191	1
integral component of mitochondrial outer membrane	24	0.43713	0.24278	0.91983	0.56287	0.75732	1	0.30795	0.10739	0.80092	13	0.24512	0.068493	0.8108	11	0.3822	0.43936	1
protein tyrosine/serine/threonine phosphatase activity	6	0.38868	0.24208	0.91941	0.61132	0.75802	1	0.56269	0.90481	1	4	0.50503	0.78102	1	2	0.67799	0.87791	1
mitochondrion organization	41	0.44826	0.24138	0.91805	0.55174	0.75872	1	0.33624	0.14779	0.90321	23	0.31614	0.17918	1	18	0.36191	0.32057	1
ion transmembrane transport	8	0.39913	0.24138	0.91805	0.60087	0.75872	1	0.34501	0.34917	1	5	0.31462	0.33867	1	3	0.39566	0.51465	1
prospore membrane	29	0.44393	0.24068	0.91801	0.55607	0.75942	1	0.29518	0.055394	0.605	18	0.3419	0.32107	1	11	0.21875	0.028697	0.50725
cellular ion homeostasis	12	0.41437	0.24058	0.91801	0.58563	0.75952	1	0.4713	0.81652	1	8	0.47504	0.79572	1	4	0.46383	0.66453	1
vesicle docking	15	0.42213	0.24038	0.91801	0.57787	0.75972	1	0.51616	0.94191	1	7	0.31474	0.32087	1	8	0.6924	0.9957	1
cytosol	508	0.47685	0.23918	0.91621	0.52315	0.76092	1	0.40466	0.89331	1	270	0.39638	0.83922	1	238	0.41405	0.78402	1
intracellular	44	0.45004	0.23918	0.91621	0.54996	0.76092	1	0.36988	0.35446	1	27	0.40515	0.68203	1	17	0.31386	0.13639	0.88395
negative regulation of mRNA polyadenylation	3	0.34073	0.23888	0.91621	0.65927	0.76122	1	0.38288	0.51865	1	2	0.29825	0.38716	1	1	0.55214	0.65713	1
protein serine/threonine kinase activity	102	0.46356	0.23788	0.91517	0.53644	0.76222	1	0.39001	0.52665	1	55	0.36679	0.40306	1	47	0.41718	0.65713	1
nuclear-transcribed mRNA catabolic process, deadenylation-dependent decay	14	0.42083	0.23768	0.91517	0.57917	0.76242	1	0.47952	0.85501	1	8	0.40603	0.60274	1	6	0.57751	0.91261	1
cellular response to phosphate starvation	6	0.38651	0.23738	0.91517	0.61349	0.76272	1	0.26406	0.18508	0.95399	4	0.2778	0.28457	1	2	0.23657	0.25897	0.97288
Atg1/ULK1 kinase complex	6	0.3863	0.23698	0.91517	0.6137	0.76312	1	0.25202	0.15818	0.90321	3	0.02462	0.011599	0.42071	3	0.47942	0.67803	1
mediator complex	28	0.44122	0.23658	0.91517	0.55878	0.76352	1	0.46251	0.89371	1	14	0.34494	0.36776	1	14	0.58008	0.9825	1
Golgi stack	5	0.37481	0.23648	0.91517	0.62519	0.76362	1	0.46487	0.70743	1	4	0.50905	0.78732	1	1	0.28816	0.44406	1
stress granule assembly	11	0.41169	0.23478	0.91112	0.58831	0.76532	1	0.50105	0.87161	1	6	0.38072	0.51825	1	5	0.64544	0.9531	1
ligase activity	16	0.42298	0.23458	0.91112	0.57702	0.76552	1	0.47653	0.86331	1	8	0.3225	0.32647	1	8	0.63056	0.9785	1
mitochondrial crista	4	0.35564	0.23458	0.91112	0.64436	0.76552	1	0.55301	0.84342	1	3	0.50953	0.75722	1	1	0.68348	0.76152	1
polyphosphate catabolic process	4	0.35562	0.23448	0.91112	0.64438	0.76562	1	0.49539	0.74533	1	2	0.20663	0.27007	1	2	0.78416	0.94371	1
DNA replication factor C complex	5	0.37372	0.23418	0.91112	0.62628	0.76592	1	0.60068	0.92751	1	3	0.45676	0.67193	1	2	0.81656	0.9606	1
ubiquitin-dependent ERAD pathway	51	0.4532	0.23338	0.91112	0.5468	0.76672	1	0.42493	0.79512	1	30	0.43163	0.81902	1	21	0.41535	0.59724	1
spliceosome conformational change to release U4 (or U4atac) and U1 (or U11)	3	0.33747	0.23308	0.91112	0.66253	0.76702	1	0.47391	0.69183	1	2	0.36164	0.47825	1	1	0.69844	0.77272	1
protein tyrosine phosphatase activity	19	0.42947	0.23288	0.91112	0.57053	0.76722	1	0.48369	0.90911	1	11	0.43227	0.70923	1	8	0.5544	0.91411	1
trehalose catabolic process	3	0.33721	0.23278	0.91112	0.66279	0.76732	1	0.011492	0.0063994	0.2309	2	0.014437	0.029297	0.58971	1	0.0056004	0.11349	0.8415
alpha,alpha-trehalase activity	3	0.33721	0.23278	0.91112	0.66279	0.76732	1	0.011492	0.0063994	0.2309	2	0.014437	0.029297	0.58971	1	0.0056004	0.11349	0.8415
obsolete positive regulation of gluconeogenesis by positive regulation of transcription from RNA polymerase II promoter	4	0.35498	0.23258	0.91112	0.64502	0.76752	1	0.26506	0.23138	1	3	0.31669	0.38796	1	1	0.1102	0.27237	0.97288
cellular response to starvation	14	0.41898	0.23208	0.91112	0.58102	0.76802	1	0.21227	0.016598	0.36031	8	0.16895	0.028897	0.58971	6	0.27001	0.16748	0.90725
anchored component of external side of plasma membrane	13	0.41646	0.23188	0.91112	0.58354	0.76822	1	0.51449	0.91791	1	8	0.46976	0.78092	1	5	0.58605	0.89771	1
transport vesicle	6	0.38343	0.23118	0.91112	0.61657	0.76892	1	0.45961	0.70663	1	4	0.41985	0.61304	1	2	0.53913	0.73903	1
positive regulation of cytoplasmic mRNA processing body assembly	5	0.37136	0.23018	0.91112	0.62864	0.76992	1	0.544	0.85711	1	3	0.4056	0.57494	1	2	0.75158	0.92501	1
negative regulation of Ras protein signal transduction	7	0.38959	0.23008	0.91112	0.61041	0.77002	1	0.55757	0.91271	1	4	0.41965	0.61244	1	3	0.74147	0.9591	1
ESCRT III complex	4	0.353	0.22898	0.90978	0.647	0.77112	1	0.40167	0.53655	1	3	0.40512	0.57394	1	1	0.39133	0.52285	1
ribosomal protein import into nucleus	4	0.35286	0.22858	0.90954	0.64714	0.77152	1	0.65757	0.94561	1	3	0.57553	0.84792	1	1	0.90368	0.93461	1
SCF ubiquitin ligase complex	21	0.43162	0.22788	0.90811	0.56838	0.77222	1	0.42678	0.70683	1	13	0.42656	0.70713	1	8	0.42714	0.60784	1
glycogen catabolic process	3	0.33338	0.22768	0.90811	0.66662	0.77242	1	9,28E-01	0.00029997	0.057209	2	0.00013916	0.0045995	0.30732	1	2,59E-07	0.020198	0.43718
cellular monovalent inorganic cation homeostasis	3	0.33285	0.22728	0.90811	0.66715	0.77282	1	0.10747	0.066793	0.66348	2	0.079887	0.11459	0.99637	1	0.16265	0.33357	1
histone methyltransferase activity	3	0.33233	0.22618	0.90539	0.66767	0.77392	1	0.1339	0.089891	0.75003	2	0.098928	0.13839	1	1	0.20385	0.37586	1
dynein complex	6	0.38046	0.22438	0.89953	0.61954	0.77572	1	0.52627	0.85261	1	3	0.28719	0.33137	1	3	0.76535	0.9692	1
histone H3 acetylation	5	0.36787	0.22388	0.89888	0.63213	0.77622	1	0.58557	0.91201	1	3	0.43443	0.63134	1	2	0.81229	0.9591	1
coenzyme A biosynthetic process	7	0.38605	0.22348	0.89862	0.61395	0.77662	1	0.34178	0.36276	1	4	0.22465	0.17988	1	3	0.49795	0.71013	1
condensed nuclear chromosome	21	0.43028	0.22338	0.89862	0.56972	0.77672	1	0.42907	0.71753	1	14	0.46722	0.84182	1	7	0.35278	0.36626	1
transcriptional preinitiation complex	4	0.35044	0.22328	0.89862	0.64956	0.77682	1	0.52328	0.79752	1	3	0.48278	0.71303	1	1	0.64479	0.73373	1
metabolic process	6	0.37981	0.22268	0.89862	0.62019	0.77742	1	0.25264	0.15928	0.90321	4	0.25919	0.24798	1	2	0.23954	0.26377	0.97288
phosphoric ester hydrolase activity	6	0.37978	0.22258	0.89862	0.62022	0.77752	1	0.55093	0.89061	1	4	0.48287	0.74063	1	2	0.68707	0.88471	1
TRAPPI protein complex	6	0.37952	0.22218	0.89862	0.62048	0.77792	1	0.69126	0.9869	1	4	0.58772	0.89671	1	2	0.89833	0.9881	1
mitotic spindle disassembly	4	0.34992	0.22198	0.89862	0.65008	0.77812	1	0.44762	0.64204	1	3	0.43164	0.62474	1	1	0.49555	0.61464	1
septin filament array	4	0.34976	0.22158	0.89862	0.65024	0.77852	1	0.59069	0.88661	1	3	0.52681	0.78362	1	1	0.78234	0.83442	1
response to ionizing radiation	5	0.36688	0.22158	0.89862	0.63312	0.77852	1	0.39496	0.52655	1	3	0.27393	0.30747	1	2	0.57651	0.78622	1
[truncated: 671 more rows]

## Sheet: Supplementary_GSEA_T2
Name	Genes (tot)	Stat (dist.dir.up)	p (dist.dir.up)	p adj (dist.dir.up)	Stat (dist.dir.dn)	p (dist.dir.dn)	p adj (dist.dir.dn)	Stat (non-dir.)	p (non-dir.)	p adj (non-dir.)	Genes (up)	Stat (mix.dir.up)	p (mix.dir.up)	p adj (mix.dir.up)	Genes (down)	Stat (mix.dir.dn)	p (mix.dir.dn)	p adj (mix.dir.dn)
nucleolus	266	0.77939	1	1	0.22061	0.0001	0.009206	0.16456	0.00039996	0.044496	54	0.31861	0.9776	1	212	0.12532	0.0001	0.014015
ribosome	171	0.72117	1	1	0.27883	0.0001	0.009206	0.16371	0.0040996	0.18382	48	0.29829	0.92791	1	123	0.1112	0.0001	0.014015
translation	183	0.71573	1	1	0.28427	0.0001	0.009206	0.15634	0.0010999	0.086374	53	0.28836	0.90021	1	130	0.10251	0.0001	0.014015
cytoplasmic translation	150	0.8129	1	1	0.1871	0.0001	0.009206	0.14519	0.00049995	0.04944	28	0.3866	0.9933	1	122	0.089789	0.0001	0.014015
RNA binding	305	0.68261	1	1	0.31739	0.0001	0.009206	0.19782	0.076192	0.70334	91	0.26772	0.86531	1	214	0.1681	0.012899	0.36196
cytosolic large ribosomal subunit	83	0.84291	1	1	0.15709	0.0001	0.009206	0.11622	0.00039996	0.044496	12	0.31542	0.82332	1	71	0.082557	0.0001	0.014015
structural constituent of ribosome	219	0.70919	1	1	0.29081	0.0001	0.009206	0.16366	0.0015998	0.10953	66	0.30656	0.9721	1	153	0.10202	0.0001	0.014015
rRNA binding	46	0.78522	1	1	0.21478	0.0001	0.009206	0.15493	0.061294	0.66798	11	0.42579	0.9769	1	35	0.069805	0.00049995	0.048514
nucleic acid binding	234	0.68262	1	1	0.31738	0.0001	0.009206	0.22305	0.55704	0.9999	71	0.32156	0.9902	1	163	0.18014	0.082692	0.7871
ribosomal large subunit biogenesis	52	0.82629	1	1	0.17371	0.0001	0.009206	0.15618	0.051395	0.63804	8	0.37843	0.90421	1	44	0.11577	0.010799	0.34346
ribosomal large subunit assembly	40	0.86969	1	1	0.13031	0.0001	0.009206	0.14687	0.048695	0.62508	4	0.43121	0.88531	1	36	0.11528	0.014799	0.38892
rRNA methylation	57	0.87361	1	1	0.12639	0.0001	0.009206	0.088223	0.00019998	0.044496	6	0.21832	0.48165	1	51	0.072917	0.0001	0.014015
nucleoplasm	150	0.78268	1	1	0.21732	0.0001	0.009206	0.19988	0.19278	0.88163	31	0.43202	0.9997	1	119	0.13941	0.0020998	0.1204
ribosome biogenesis	63	0.77876	1	1	0.22124	0.0001	0.009206	0.10624	0.00039996	0.044496	14	0.24343	0.56164	1	49	0.067036	0.0001	0.014015
rRNA processing	111	0.77656	1	1	0.22344	0.0001	0.009206	0.16317	0.016398	0.38106	19	0.17129	0.18578	0.97262	92	0.16149	0.045595	0.63819
snoRNA binding	20	0.91193	1	1	0.088068	0.0001	0.009206	0.095405	0.018998	0.4124	1	0.19268	0.63084	1	19	0.090285	0.026197	0.51231
maturation of SSU-rRNA from tricistronic rRNA transcript (SSU-rRNA, 5.8S rRNA, LSU-rRNA)	70	0.80995	1	1	0.19005	0.0001	0.009206	0.1266	0.0021998	0.12768	13	0.31753	0.83702	1	57	0.083057	0.0001	0.014015
small-subunit processome	52	0.86412	1	1	0.13588	0.0001	0.009206	0.069312	0.0001	0.029664	6	0.12271	0.19678	0.99822	46	0.062347	0.0001	0.014015
preribosome, large subunit precursor	52	0.89875	1	1	0.10125	0.0001	0.009206	0.088848	0.00019998	0.044496	5	0.40898	0.88631	1	47	0.054791	0.0001	0.014015
maturation of LSU-rRNA from tricistronic rRNA transcript (SSU-rRNA, 5.8S rRNA, LSU-rRNA)	35	0.89927	1	1	0.10073	0.0001	0.009206	0.1266	0.022798	0.44757	4	0.67247	0.9924	1	31	0.056162	0.00049995	0.048514
sucrose alpha-glucosidase activity	4	1	1	1	6.49e-07	0.0001	0.009206	1.3e-06	0.0013999	0.10679	0	NA	NA	NA	4	1.3e-06	0.00089991	0.064871
oligo-1,6-glucosidase activity	3	1	1	1	8.28e-11	0.0001	0.009206	1.66e-10	0.00029997	0.044496	0	NA	NA	NA	3	1.66e-10	0.00089991	0.064871
disaccharide catabolic process	4	1	1	1	3.45e-09	0.0001	0.009206	6.89e-09	0.00049995	0.04944	0	NA	NA	NA	4	6.89e-09	0.00029997	0.034401
cytosolic small ribosomal subunit	66	0.79365	1	1	0.20635	0.0001	0.009206	0.16283	0.054295	0.64836	14	0.41102	0.9795	1	52	0.096005	0.00059994	0.056061
endonucleolytic cleavage to generate mature 5'-end of SSU-rRNA from (SSU-rRNA, 5.8S rRNA, LSU-rRNA)	32	0.86568	1	1	0.13432	0.0001	0.009206	0.18037	0.22598	0.92708	3	0.52916	0.93061	1	29	0.14428	0.10629	0.83197
endonucleolytic cleavage in 5'-ETS of tricistronic rRNA transcript (SSU-rRNA, 5.8S rRNA, LSU-rRNA)	31	0.83887	1	1	0.16113	0.0001	0.009206	0.16663	0.14789	0.8437	4	0.3969	0.84482	1	27	0.13252	0.068193	0.73428
endonucleolytic cleavage in ITS1 to separate SSU-rRNA from 5.8S rRNA and LSU-rRNA from tricistronic rRNA transcript (SSU-rRNA, 5.8S rRNA, LSU-rRNA)	43	0.84176	1	1	0.15824	0.0001	0.009206	0.17733	0.17358	0.87613	6	0.50139	0.9766	1	37	0.12478	0.026997	0.51783
RNA-dependent ATPase activity	13	0.96358	1	1	0.036416	0.0001	0.009206	0.072832	0.023598	0.45656	0	NA	NA	NA	13	0.072832	0.028897	0.53139
pentose transmembrane transporter activity	3	1	1	1	1e-100	0.0001	0.009206	1.55e-34	0.0001	0.029664	0	NA	NA	NA	3	1.55e-34	0.0001	0.014015
ribosomal small subunit biogenesis	30	0.8294	0.9999	1	0.1706	0.00019998	0.017224	0.13012	0.033697	0.5486	4	0.20849	0.46445	1	26	0.11807	0.043096	0.63819
RNA processing	31	0.79393	0.9999	1	0.20607	0.00019998	0.017224	0.21962	0.50195	0.9999	6	0.50266	0.9772	1	25	0.15169	0.15428	0.89801
ribonucleoprotein complex	6	0.99494	0.9998	1	0.0050605	0.00029997	0.021646	0.010121	0.012399	0.3378	0	NA	NA	NA	6	0.010121	0.011899	0.34507
GO_0004004	41	0.78449	0.9998	1	0.21551	0.00029997	0.021646	0.15945	0.083392	0.7303	9	0.38142	0.92161	1	32	0.097016	0.0066993	0.25227
vacuolar transporter chaperone complex	5	0.99921	0.9998	1	0.00079426	0.00029997	0.021646	0.0015885	0.0054995	0.21135	0	NA	NA	NA	5	0.0015885	0.0052995	0.21223
polyphosphate biosynthetic process	5	0.99921	0.9998	1	0.00079426	0.00029997	0.021646	0.0015885	0.0054995	0.21135	0	NA	NA	NA	5	0.0015885	0.0052995	0.21223
Pwp2p-containing subcomplex of 90S preribosome	6	0.99502	0.9998	1	0.0049796	0.00029997	0.021646	0.0099592	0.012399	0.3378	0	NA	NA	NA	6	0.0099592	0.011599	0.34507
rRNA 2'-O-methylation	4	0.99999	0.9998	1	1.21e-05	0.00029997	0.021646	2.43e-05	0.0025997	0.1361	0	NA	NA	NA	4	2.43e-05	0.0025997	0.13118
transcription by RNA polymerase I	21	0.85692	0.9997	1	0.14308	0.00039996	0.028102	0.077673	0.0064994	0.21358	3	0.27026	0.59924	1	18	0.045574	0.00089991	0.064871
DNA binding	297	0.61027	0.9996	1	0.38973	0.00049995	0.032558	0.24733	0.94611	0.9999	114	0.30683	0.996	1	183	0.21027	0.52365	1
biotin biosynthetic process	6	0.98884	0.9996	1	0.011162	0.00049995	0.032558	0.022324	0.026997	0.48885	0	NA	NA	NA	6	0.022324	0.027997	0.52324
endonucleolytic cleavage in ITS1 upstream of 5.8S rRNA from tricistronic rRNA transcript (SSU-rRNA, 5.8S rRNA, LSU-rRNA)	3	1	0.9996	1	4.34e-08	0.00049995	0.032558	8.67e-08	0.0022998	0.12815	0	NA	NA	NA	3	8.67e-08	0.0017998	0.11075
ribosomal large subunit export from nucleus	27	0.79763	0.9995	1	0.20237	0.00059994	0.038139	0.18653	0.27977	0.95381	4	0.26357	0.61374	1	23	0.17314	0.28047	0.98177
translation initiation factor activity	37	0.74183	0.9994	1	0.25817	0.00069993	0.041529	0.16241	0.11109	0.78885	8	0.18156	0.34057	1	29	0.15713	0.16078	0.89894
preribosome, small subunit precursor	21	0.83132	0.9994	1	0.16868	0.00069993	0.041529	0.13117	0.073893	0.69246	3	0.27836	0.61464	1	18	0.10664	0.053895	0.68456
box H/ACA snoRNA binding	4	0.99992	0.9994	1	7.53e-05	0.00069993	0.041529	0.00015062	0.0046995	0.19606	0	NA	NA	NA	4	0.00015062	0.0052995	0.21223
assembly of large subunit precursor of preribosome	10	0.92275	0.9993	1	0.077254	0.00079992	0.045442	0.062965	0.028097	0.50191	1	0.54229	0.81032	1	9	0.0097068	0.0019998	0.12013
90S preribosome	22	0.81718	0.9993	1	0.18282	0.00079992	0.045442	0.1706	0.21818	0.92319	3	0.28485	0.62784	1	19	0.15256	0.19918	0.92193
RNA polymerase I complex	14	0.88065	0.9992	1	0.11935	0.00089991	0.048055	0.067328	0.014799	0.3625	2	0.40019	0.75852	1	12	0.011851	0.00079992	0.063069
RNA polymerase I activity	14	0.88065	0.9992	1	0.11935	0.00089991	0.048055	0.067328	0.014799	0.3625	2	0.40019	0.75852	1	12	0.011851	0.00079992	0.063069
rRNA export from nucleus	18	0.83958	0.9992	1	0.16042	0.00089991	0.048055	0.1782	0.28577	0.95615	3	0.57206	0.9523	1	15	0.099431	0.056394	0.68979
4 iron, 4 sulfur cluster binding	27	0.78022	0.9991	1	0.21978	0.0009999	0.051341	0.16328	0.15078	0.84915	6	0.3784	0.87301	1	21	0.10182	0.031397	0.54059
RNA secondary structure unwinding	30	0.77855	0.9991	1	0.22145	0.0009999	0.051341	0.15221	0.09549	0.73765	7	0.3771	0.89071	1	23	0.083764	0.0082992	0.28296
positive regulation of transcription from RNA polymerase II promoter in response to increased salt	4	0.99955	0.9988	1	0.00045084	0.0012999	0.065484	0.00090169	0.011099	0.31526	0	NA	NA	NA	4	0.00090169	0.011899	0.34507
DNA-templated transcription, termination	9	0.92275	0.9986	1	0.077255	0.0014999	0.072811	0.15451	0.27207	0.94711	0	NA	NA	NA	9	0.15451	0.30127	0.98537
replication fork protection complex	27	0.77321	0.9986	1	0.22679	0.0014999	0.072811	0.2717	0.81292	0.9999	4	0.38616	0.83232	1	23	0.2518	0.76802	1
chromatin remodeling	62	0.68712	0.9983	1	0.31288	0.0017998	0.085813	0.27892	0.93401	0.9999	17	0.36751	0.9582	1	45	0.24545	0.80762	1
nucleobase-containing compound metabolic process	15	0.83353	0.9982	1	0.16647	0.0018998	0.088991	0.23426	0.59464	0.9999	2	0.62994	0.94821	1	13	0.17338	0.34547	1
ergosterol biosynthetic process	25	0.76775	0.998	1	0.23225	0.0020998	0.095024	0.1658	0.17418	0.87613	5	0.25323	0.58684	1	20	0.14394	0.15728	0.89894
maturation of 5.8S rRNA from tricistronic rRNA transcript (SSU-rRNA, 5.8S rRNA, LSU-rRNA)	15	0.8311	0.998	1	0.1689	0.0020998	0.095024	0.10639	0.059294	0.66579	2	0.13223	0.41946	1	13	0.10241	0.078392	0.77422
DNA binding, bending	12	0.87147	0.9979	1	0.12853	0.0021998	0.09789	0.10361	0.080192	0.72335	1	0.079356	0.52595	1	11	0.10582	0.10849	0.83197
translational initiation	31	0.73779	0.9978	1	0.26221	0.0022998	0.099038	0.1672	0.15108	0.84915	7	0.20903	0.43996	1	24	0.155	0.18188	0.91613
U6 snRNA binding	6	0.96676	0.9978	1	0.033235	0.0022998	0.099038	0.06647	0.094291	0.73554	0	NA	NA	NA	6	0.06647	0.10849	0.83197
protein maturation by iron-sulfur cluster transfer	10	0.88854	0.9977	1	0.11146	0.0023998	0.1017	0.22293	0.53685	0.9999	0	NA	NA	NA	10	0.22293	0.58354	1
positive regulation of transcription from RNA polymerase II promoter in response to alkaline pH	3	0.99992	0.9975	1	8.12e-05	0.0025997	0.10834	0.00016241	0.018898	0.4124	0	NA	NA	NA	3	0.00016241	0.019598	0.47544
obsolete positive regulation of sterol import by positive regulation of transcription from RNA polymerase II promoter	4	0.99828	0.9974	1	0.0017194	0.0026997	0.10834	0.0034389	0.019698	0.41391	0	NA	NA	NA	4	0.0034389	0.023398	0.50855
TIM22 mitochondrial import inner membrane insertion complex	7	0.92859	0.9973	1	0.071412	0.0027997	0.10834	0.14282	0.25877	0.94219	0	NA	NA	NA	7	0.14282	0.29257	0.98177
TFIID-class transcription factor complex binding	4	0.99818	0.9973	1	0.0018183	0.0027997	0.10834	0.0036365	0.020898	0.42878	0	NA	NA	NA	4	0.0036365	0.024298	0.50855
positive regulation of transcription from RNA polymerase II promoter in response to ethanol	4	0.99815	0.9973	1	0.0018505	0.0027997	0.10834	0.003701	0.021198	0.42878	0	NA	NA	NA	4	0.003701	0.024398	0.50855
zinc ion transmembrane transport	3	0.99991	0.9973	1	9.42e-05	0.0027997	0.10834	0.00018839	0.019898	0.41391	0	NA	NA	NA	3	0.00018839	0.020898	0.48603
'de novo' IMP biosynthetic process	9	0.88875	0.9971	1	0.11125	0.0029997	0.11337	0.00028688	0.0001	0.029664	1	3.02e-06	0.15898	0.95764	8	0.00032237	0.00029997	0.034401
isoleucine biosynthetic process	10	0.87977	0.997	1	0.12023	0.0030997	0.11337	0.087971	0.064694	0.67473	1	0.2376	0.65833	1	9	0.071346	0.055194	0.68979
U3 snoRNA binding	8	0.90621	0.997	1	0.093786	0.0030997	0.11337	0.18757	0.39966	0.9999	0	NA	NA	NA	8	0.18757	0.44726	1
5S rRNA binding	4	0.99768	0.997	1	0.0023174	0.0030997	0.11337	0.0046348	0.025097	0.47234	0	NA	NA	NA	4	0.0046348	0.027597	0.51961
catalytic step 2 spliceosome	22	0.77529	0.9969	1	0.22471	0.0031997	0.11545	0.20559	0.42096	0.9999	5	0.4636	0.93821	1	17	0.12971	0.12769	0.86665
Golgi cis cisterna	7	0.91938	0.9967	1	0.080618	0.0033997	0.12103	0.16124	0.32207	0.99528	0	NA	NA	NA	7	0.16124	0.35726	1
regulation of sphingolipid biosynthetic process	3	0.99974	0.9964	1	0.00025728	0.0036996	0.12829	0.00051457	0.028597	0.50409	0	NA	NA	NA	3	0.00051457	0.029197	0.53139
maturation of SSU-rRNA	15	0.80912	0.9964	1	0.19088	0.0036996	0.12829	0.15033	0.17838	0.87865	2	0.13216	0.41936	1	13	0.15313	0.25247	0.97137
transcription, DNA-templated	324	0.59193	0.9959	1	0.40807	0.0041996	0.14173	0.22855	0.68863	0.9999	134	0.28963	0.9836	1	190	0.18548	0.11389	0.85264
ribosomal small subunit assembly	26	0.73687	0.9958	1	0.26313	0.0042996	0.14173	0.17319	0.21018	0.91019	7	0.34429	0.83642	1	19	0.11015	0.058894	0.70012
telomerase holoenzyme complex	7	0.90634	0.9958	1	0.093657	0.0042996	0.14173	0.18731	0.41066	0.9999	0	NA	NA	NA	7	0.18731	0.45215	1
protein-disulfide reductase (glutathione) activity	3	0.99958	0.9958	1	0.00042287	0.0042996	0.14173	0.00084574	0.033397	0.54705	0	NA	NA	NA	3	0.00084574	0.034397	0.55989
glyoxysome	3	0.99952	0.9957	1	0.00048365	0.0043996	0.14325	0.0009673	0.034997	0.5529	0	NA	NA	NA	3	0.0009673	0.035196	0.56561
nucleolar large rRNA transcription by RNA polymerase I	17	0.79231	0.9955	1	0.20769	0.0045995	0.14796	0.12388	0.081992	0.72489	3	0.17409	0.42206	1	14	0.11312	0.09869	0.83197
mRNA cis splicing, via spliceosome	6	0.94613	0.9952	1	0.053872	0.0048995	0.1539	0.10774	0.18648	0.88163	0	NA	NA	NA	6	0.10774	0.20578	0.92604
GO_0015758	8	0.88423	0.9952	1	0.11577	0.0048995	0.1539	0.026697	0.011799	0.33161	1	0.18065	0.62204	1	7	0.0047028	0.0028997	0.13804
double-stranded RNA binding	6	0.94277	0.995	1	0.057228	0.0050995	0.15832	0.11446	0.20218	0.89226	0	NA	NA	NA	6	0.11446	0.22278	0.94383
positive regulation of transcription by RNA polymerase I	15	0.7908	0.9947	1	0.2092	0.0053995	0.16315	0.054525	0.0058994	0.21358	3	0.090301	0.26637	1	12	0.045581	0.010999	0.34346
UMP salvage	4	0.99346	0.9947	1	0.0065443	0.0053995	0.16315	0.013089	0.048495	0.62508	0	NA	NA	NA	4	0.013089	0.053995	0.68456
mRNA splicing, via spliceosome	86	0.64833	0.9946	1	0.35167	0.0054995	0.16315	0.24592	0.79242	0.9999	29	0.32176	0.93831	1	57	0.20734	0.48075	1
RNA cap binding	3	0.99919	0.9946	1	0.00081406	0.0054995	0.16315	0.0016281	0.040896	0.58992	0	NA	NA	NA	3	0.0016281	0.042896	0.63819
regulation of histone H3-K4 methylation	3	0.99903	0.9944	1	0.00097117	0.0056994	0.16723	0.0019423	0.043696	0.60764	0	NA	NA	NA	3	0.0019423	0.044496	0.63819
DNA strand elongation involved in DNA replication	8	0.87621	0.9943	1	0.12379	0.0057994	0.16831	0.24759	0.62444	0.9999	0	NA	NA	NA	8	0.24759	0.67233	1
purine nucleotide biosynthetic process	15	0.78702	0.9941	1	0.21298	0.0059994	0.17142	0.026597	0.00079992	0.071193	3	0.001588	0.032297	0.73167	12	0.03285	0.0049995	0.21223
obsolete positive regulation of transcription from RNA polymerase II promoter in response to zinc ion starvation	3	0.99895	0.994	1	0.0010525	0.0060994	0.17142	0.0021049	0.044696	0.61198	0	NA	NA	NA	3	0.0021049	0.045395	0.63819
rRNA base methylation	5	0.96755	0.994	1	0.032448	0.0060994	0.17142	0.064896	0.12569	0.80928	0	NA	NA	NA	5	0.064896	0.13999	0.87087
snoRNA 3'-end processing	10	0.84966	0.9937	1	0.15034	0.0063994	0.17615	0.28094	0.74573	0.9999	2	0.95068	0.9982	1	8	0.11351	0.17658	0.90552
large ribosomal subunit rRNA binding	9	0.86327	0.9937	1	0.13673	0.0063994	0.17615	0.056554	0.032597	0.54058	1	0.023949	0.42146	1	8	0.060629	0.055694	0.68979
inositol phosphate-mediated signaling	3	0.99885	0.9934	1	0.0011452	0.0066993	0.18068	0.0022903	0.046595	0.61895	0	NA	NA	NA	3	0.0022903	0.046795	0.63819
pyrimidine nucleobase metabolic process	6	0.92962	0.9934	1	0.07038	0.0066993	0.18068	0.14076	0.27637	0.95381	0	NA	NA	NA	6	0.14076	0.30307	0.98537
glutamine metabolic process	20	0.75544	0.993	1	0.24456	0.0070993	0.18955	0.094532	0.017998	0.40383	4	0.013513	0.044696	0.83577	16	0.11479	0.085591	0.7871
mitochondrial respiratory chain complex II, succinate dehydrogenase complex (ubiquinone)	7	0.88391	0.9927	1	0.11609	0.0073993	0.1907	0.23217	0.56064	0.9999	0	NA	NA	NA	7	0.23217	0.60554	1
ncRNA polyadenylation	5	0.96351	0.9927	1	0.036488	0.0073993	0.1907	0.072977	0.14099	0.84323	0	NA	NA	NA	5	0.072977	0.15908	0.89894
TRAMP complex	5	0.96351	0.9927	1	0.036488	0.0073993	0.1907	0.072977	0.14099	0.84323	0	NA	NA	NA	5	0.072977	0.15908	0.89894
regulation of translational initiation	11	0.82495	0.9926	1	0.17505	0.0074993	0.1907	0.17783	0.34137	0.99537	1	0.052586	0.48045	1	10	0.19036	0.44756	1
pyruvate transmembrane transporter activity	3	0.99838	0.9926	1	0.0016221	0.0074993	0.1907	0.0032442	0.051995	0.63804	0	NA	NA	NA	3	0.0032442	0.056594	0.68979
snRNA pseudouridine synthesis	6	0.92426	0.9924	1	0.075739	0.0076992	0.19393	0.15148	0.31177	0.98584	0	NA	NA	NA	6	0.15148	0.33557	1
Pex17p-Pex14p docking complex	4	0.9876	0.9921	1	0.012396	0.0079992	0.19961	0.024793	0.077392	0.70858	0	NA	NA	NA	4	0.024793	0.084092	0.7871
regulation of cell growth	12	0.80927	0.9913	1	0.19073	0.0087991	0.21753	0.19712	0.41476	0.9999	2	0.44696	0.80942	1	10	0.14715	0.26117	0.97301
nuclear inner membrane	9	0.84561	0.9911	1	0.15439	0.0089991	0.22044	0.18365	0.38036	0.9999	1	0.43693	0.76212	1	8	0.15199	0.30917	0.98802
nuclear polyadenylation-dependent snRNA catabolic process	5	0.95586	0.9909	1	0.044135	0.0091991	0.22128	0.08827	0.17558	0.87613	0	NA	NA	NA	5	0.08827	0.19648	0.92193
nuclear polyadenylation-dependent snoRNA catabolic process	5	0.95586	0.9909	1	0.044135	0.0091991	0.22128	0.08827	0.17558	0.87613	0	NA	NA	NA	5	0.08827	0.19648	0.92193
intralumenal vesicle formation	7	0.87085	0.9907	1	0.12915	0.0093991	0.22248	0.2583	0.64644	0.9999	0	NA	NA	NA	7	0.2583	0.68793	1
guanyl-nucleotide exchange factor complex	7	0.86856	0.9906	1	0.13144	0.0094991	0.22248	0.26288	0.66183	0.9999	0	NA	NA	NA	7	0.26288	0.69983	1
RNA strand annealing activity	3	0.99729	0.9906	1	0.0027114	0.0094991	0.22248	0.0054228	0.062894	0.66902	0	NA	NA	NA	3	0.0054228	0.068393	0.73428
t-UTP complex	7	0.86788	0.9905	1	0.13212	0.009599	0.22286	0.033585	0.024698	0.47102	1	0.19268	0.63084	1	6	0.0070681	0.0079992	0.28031
basic amino acid transmembrane transporter activity	9	0.83598	0.9896	1	0.16402	0.010499	0.24166	0.11819	0.15448	0.85442	1	0.055717	0.48425	1	8	0.126	0.21658	0.94212
telomere tethering at nuclear periphery	15	0.77055	0.9894	1	0.22945	0.010699	0.24209	0.40379	0.9888	0.9999	3	0.86223	0.9986	1	12	0.28918	0.84092	1
nucleosome binding	9	0.83553	0.9894	1	0.16447	0.010699	0.24209	0.25338	0.64864	0.9999	1	0.65995	0.85431	1	8	0.20255	0.50825	1
DNA replication preinitiation complex	22	0.7357	0.9889	1	0.2643	0.011199	0.2476	0.31054	0.91461	0.9999	4	0.40032	0.84872	1	18	0.29059	0.88461	1
regulation of transcription, DNA-templated	241	0.59426	0.9886	1	0.40574	0.011499	0.2476	0.23374	0.75972	0.9999	96	0.27482	0.91271	1	145	0.20654	0.46295	1
pre-replicative complex assembly involved in nuclear cell cycle DNA replication	20	0.73981	0.9886	1	0.26019	0.011499	0.2476	0.22729	0.56054	0.9999	3	0.023058	0.11409	0.94142	17	0.26333	0.78432	1
tryptophan biosynthetic process	6	0.90426	0.9886	1	0.095737	0.011499	0.2476	0.16452	0.35546	0.9999	1	0.91912	0.9566	1	5	0.013595	0.031097	0.54059
glycine catabolic process	4	0.97733	0.9886	1	0.022668	0.011499	0.2476	0.045336	0.12259	0.8087	0	NA	NA	NA	4	0.045336	0.13149	0.86665
glycine cleavage complex	4	0.97733	0.9886	1	0.022668	0.011499	0.2476	0.045336	0.12259	0.8087	0	NA	NA	NA	4	0.045336	0.13149	0.86665
formation of cytoplasmic translation initiation complex	4	0.9756	0.988	1	0.024396	0.012099	0.25843	0.048793	0.13049	0.82743	0	NA	NA	NA	4	0.048793	0.14049	0.87087
Elongator holoenzyme complex	6	0.90015	0.9878	1	0.099853	0.012299	0.26062	0.19971	0.47505	0.9999	0	NA	NA	NA	6	0.19971	0.50285	1
DNA replication initiation	38	0.68324	0.9877	1	0.31676	0.012399	0.26067	0.24332	0.68823	0.9999	11	0.32602	0.84842	1	27	0.20962	0.51375	1
nitrogen catabolite activation of transcription from RNA polymerase II promoter	7	0.85792	0.9875	1	0.14208	0.012599	0.2628	0.0020834	0.00079992	0.071193	1	0.01275	0.37756	1	6	0.00030559	0.00069993	0.063069
small ribosomal subunit	18	0.75349	0.9869	1	0.24651	0.013199	0.27304	0.13398	0.10409	0.76773	5	0.35372	0.80322	1	13	0.049463	0.010399	0.34073
fructose transmembrane transporter activity	9	0.82222	0.9866	1	0.17778	0.013499	0.27304	0.090629	0.084792	0.7303	2	0.40389	0.76382	1	7	0.0011252	0.00079992	0.063069
mannose transmembrane transporter activity	9	0.82222	0.9866	1	0.17778	0.013499	0.27304	0.090629	0.084792	0.7303	2	0.40389	0.76382	1	7	0.0011252	0.00079992	0.063069
iron ion binding	19	0.73998	0.9866	1	0.26002	0.013499	0.27304	0.12445	0.066893	0.67948	5	0.2484	0.57594	1	14	0.080188	0.032997	0.555
inositol hexakisphosphate binding	4	0.97274	0.9863	1	0.027261	0.013799	0.27701	0.054522	0.14319	0.8437	0	NA	NA	NA	4	0.054522	0.15348	0.89801
obsolete transcriptional activator activity, RNA polymerase II transcription factor binding	4	0.97234	0.9861	1	0.027656	0.013999	0.27875	0.055312	0.14529	0.8437	0	NA	NA	NA	4	0.055312	0.15488	0.89801
chromatin binding	97	0.62471	0.986	1	0.37529	0.014099	0.27875	0.22662	0.59584	0.9999	38	0.33127	0.9687	1	59	0.15922	0.086491	0.78768
anion:anion antiporter activity	3	0.99373	0.9859	1	0.0062691	0.014199	0.27875	0.012538	0.092291	0.73554	0	NA	NA	NA	3	0.012538	0.10099	0.83197
positive regulation of cellular response to amino acid starvation	8	0.83301	0.9856	1	0.16699	0.014499	0.28256	0.10399	0.12579	0.80928	1	0.080023	0.52725	1	7	0.10741	0.17628	0.90552
DNA-dependent DNA replication	19	0.73773	0.9854	1	0.26227	0.014699	0.28321	0.3301	0.93861	0.9999	4	0.5382	0.9642	1	15	0.2746	0.81462	1
sterol biosynthetic process	13	0.77625	0.9851	1	0.22375	0.014999	0.28321	0.17397	0.30067	0.97577	2	0.11102	0.38906	1	11	0.18541	0.41656	1
homoserine biosynthetic process	3	0.99308	0.9851	1	0.0069194	0.014999	0.28321	0.013839	0.09729	0.74645	0	NA	NA	NA	3	0.013839	0.10709	0.83197
lysosomal microautophagy	9	0.81742	0.9849	1	0.18258	0.015198	0.28321	0.16591	0.31407	0.98654	2	0.55168	0.91701	1	7	0.055688	0.060194	0.70012
anaerobic respiration	5	0.92999	0.9849	1	0.070009	0.015198	0.28321	0.14002	0.30247	0.97772	0	NA	NA	NA	5	0.14002	0.32747	0.99783
eukaryotic translation initiation factor 2B complex	6	0.88728	0.9847	1	0.11272	0.015398	0.28321	0.22544	0.55344	0.9999	0	NA	NA	NA	6	0.22544	0.58414	1
rRNA primary transcript binding	9	0.81614	0.9847	1	0.18386	0.015398	0.28321	0.14562	0.24068	0.93231	1	0.00051517	0.25237	1	8	0.16375	0.35626	1
box C/D snoRNP complex	5	0.92825	0.9847	1	0.071746	0.015398	0.28321	0.14349	0.31317	0.98654	0	NA	NA	NA	5	0.14349	0.33737	1
negative regulation of antisense RNA transcription	4	0.96848	0.9845	1	0.031515	0.015598	0.28321	0.063031	0.16218	0.86398	0	NA	NA	NA	4	0.063031	0.17068	0.90091
transcription export complex	3	0.99267	0.9845	1	0.007327	0.015598	0.28321	0.014654	0.09969	0.75833	0	NA	NA	NA	3	0.014654	0.10969	0.83433
response to stress	23	0.71712	0.9844	1	0.28288	0.015698	0.28321	0.063056	0.0009999	0.083429	6	0.036494	0.038396	0.79077	17	0.072431	0.013099	0.36196
cleavage in ITS2 between 5.8S rRNA and LSU-rRNA of tricistronic rRNA transcript (SSU-rRNA, 5.8S rRNA, LSU-rRNA)	9	0.81474	0.984	1	0.18526	0.016098	0.28847	0.22637	0.54395	0.9999	1	0.3513	0.72003	1	8	0.21075	0.53985	1
mRNA cap binding complex	5	0.92304	0.9838	1	0.076963	0.016298	0.29011	0.15393	0.34357	0.99537	0	NA	NA	NA	5	0.15393	0.36826	1
double-strand break repair	36	0.68206	0.9835	1	0.31794	0.016598	0.29349	0.23467	0.62114	0.9999	10	0.27783	0.69463	1	26	0.21807	0.57944	1
2-oxoglutarate metabolic process	6	0.87786	0.9824	1	0.12214	0.017698	0.31088	0.15646	0.32947	0.9953	1	0.73655	0.88081	1	5	0.040436	0.084392	0.7871
COMA complex	4	0.96387	0.9822	1	0.036131	0.017898	0.31234	0.072261	0.18118	0.87865	0	NA	NA	NA	4	0.072261	0.19258	0.92193
poly(A) binding	7	0.84183	0.9819	1	0.15817	0.018198	0.3126	0.15251	0.29287	0.95947	1	0.42662	0.75732	1	6	0.10683	0.20328	0.92604
MCM complex	6	0.87655	0.9818	1	0.12345	0.018298	0.3126	0.2469	0.61994	0.9999	0	NA	NA	NA	6	0.2469	0.64884	1
mitochondrial electron transport, succinate to ubiquinone	7	0.84099	0.9816	1	0.15901	0.018498	0.3126	0.16387	0.33047	0.9953	1	0.46048	0.77282	1	6	0.11444	0.22268	0.94383
uridine kinase activity	5	0.91554	0.9816	1	0.084456	0.018498	0.3126	0.16891	0.38486	0.9999	0	NA	NA	NA	5	0.16891	0.41386	1
pyrimidine nucleoside salvage	5	0.91554	0.9816	1	0.084456	0.018498	0.3126	0.16891	0.38486	0.9999	0	NA	NA	NA	5	0.16891	0.41386	1
mRNA 5'-splice site recognition	5	0.91533	0.9814	1	0.084673	0.018698	0.31369	0.16935	0.38646	0.9999	0	NA	NA	NA	5	0.16935	0.41496	1
nuclear chromosome	16	0.74484	0.9813	1	0.25516	0.018798	0.31369	0.32153	0.90471	0.9999	3	0.49653	0.91341	1	13	0.28114	0.81742	1
positive regulation of transcription from RNA polymerase II promoter in response to amino acid starvation	5	0.91336	0.9809	1	0.086641	0.019198	0.31838	0.17328	0.39846	0.9999	0	NA	NA	NA	5	0.17328	0.42776	1
regulation of translational fidelity	10	0.79921	0.9806	1	0.20079	0.019498	0.31884	0.10927	0.10719	0.7756	2	0.26922	0.60544	1	8	0.069278	0.070193	0.74099
HDA1 complex	3	0.98958	0.9803	1	0.01042	0.019798	0.31884	0.020841	0.12129	0.8087	0	NA	NA	NA	3	0.020841	0.13389	0.86665
gene silencing involved in chronological cell aging	3	0.98958	0.9803	1	0.01042	0.019798	0.31884	0.020841	0.12129	0.8087	0	NA	NA	NA	3	0.020841	0.13389	0.86665
gene silencing by RNA	3	0.98958	0.9803	1	0.01042	0.019798	0.31884	0.020841	0.12129	0.8087	0	NA	NA	NA	3	0.020841	0.13389	0.86665
7S RNA binding	7	0.83622	0.98	1	0.16378	0.020098	0.31884	0.046333	0.040996	0.58992	1	0.015709	0.39396	1	6	0.051437	0.077292	0.77384
THO complex	5	0.91074	0.98	1	0.089259	0.020098	0.31884	0.17852	0.41336	0.9999	0	NA	NA	NA	5	0.17852	0.44646	1
asparagine synthase (glutamine-hydrolyzing) activity	3	0.98902	0.9798	1	0.010981	0.020298	0.31884	0.021961	0.12409	0.8087	0	NA	NA	NA	3	0.021961	0.13709	0.86665
asparagine biosynthetic process	3	0.98902	0.9798	1	0.010981	0.020298	0.31884	0.021961	0.12409	0.8087	0	NA	NA	NA	3	0.021961	0.13709	0.86665
ribonucleoprotein complex binding	6	0.86773	0.9796	1	0.13227	0.020498	0.31884	0.24729	0.62044	0.9999	1	0.94826	0.9758	1	5	0.10709	0.23868	0.96349
interspecies interaction between organisms	3	0.98892	0.9796	1	0.011082	0.020498	0.31884	0.022163	0.12459	0.8087	0	NA	NA	NA	3	0.022163	0.13739	0.86665
translational frameshifting	6	0.86725	0.9795	1	0.13275	0.020598	0.31884	0.2655	0.67233	0.9999	0	NA	NA	NA	6	0.2655	0.70213	1
nucleosomal DNA binding	6	0.86468	0.9792	1	0.13532	0.020898	0.31884	0.27065	0.68633	0.9999	0	NA	NA	NA	6	0.27065	0.71553	1
sexual sporulation resulting in formation of a cellular spore	6	0.86523	0.9792	1	0.13477	0.020898	0.31884	0.26954	0.68363	0.9999	0	NA	NA	NA	6	0.26954	0.71323	1
threonine biosynthetic process	6	0.86469	0.9792	1	0.13531	0.020898	0.31884	0.19276	0.45185	0.9999	1	0.76642	0.89471	1	5	0.078032	0.17018	0.90091
deadenylation-independent decapping of nuclear-transcribed mRNA	7	0.83386	0.9786	1	0.16614	0.021498	0.32613	0.33227	0.83282	0.9999	0	NA	NA	NA	7	0.33227	0.86371	1
protein tag	11	0.78287	0.9781	1	0.21713	0.021998	0.33183	0.28828	0.78422	0.9999	3	0.73238	0.9931	1	8	0.12174	0.20248	0.92546
Cul4-RING E3 ubiquitin ligase complex	4	0.9521	0.9778	1	0.047904	0.022298	0.33447	0.095807	0.22758	0.92708	0	NA	NA	NA	4	0.095807	0.24758	0.96692
histone mRNA catabolic process	3	0.98654	0.9776	1	0.013464	0.022498	0.33558	0.026927	0.13739	0.84323	0	NA	NA	NA	3	0.026927	0.14989	0.89399
sulfur amino acid metabolic process	4	0.94891	0.9769	1	0.051086	0.023198	0.3441	0.10217	0.24408	0.93231	0	NA	NA	NA	4	0.10217	0.26497	0.97301
ATP-dependent chromatin remodeling	23	0.70206	0.9767	1	0.29794	0.023398	0.34429	0.24218	0.65073	0.9999	5	0.1865	0.39466	1	18	0.25764	0.77472	1
negative regulation of nuclear-transcribed mRNA catabolic process, deadenylation-dependent decay	3	0.98534	0.9766	1	0.014655	0.023498	0.34429	0.02931	0.14369	0.8437	0	NA	NA	NA	3	0.02931	0.15748	0.89894
ATP-dependent microtubule motor activity, minus-end-directed	3	0.98529	0.9765	1	0.014706	0.023598	0.34429	0.029413	0.14399	0.8437	0	NA	NA	NA	3	0.029413	0.15778	0.89894
ribosomal subunit export from nucleus	12	0.76903	0.9758	1	0.23097	0.024298	0.35212	0.16798	0.28687	0.95624	2	0.11813	0.40006	1	10	0.17795	0.38996	1
GDP-dissociation inhibitor activity	5	0.89772	0.9757	1	0.10228	0.024398	0.35212	0.20456	0.49525	0.9999	0	NA	NA	NA	5	0.20456	0.53495	1
UDP-N-acetylglucosamine metabolic process	3	0.98292	0.975	1	0.01708	0.025097	0.35834	0.034159	0.15728	0.85704	0	NA	NA	NA	3	0.034159	0.16978	0.90091
glutamine-fructose-6-phosphate transaminase (isomerizing) activity	3	0.98292	0.975	1	0.01708	0.025097	0.35834	0.034159	0.15728	0.85704	0	NA	NA	NA	3	0.034159	0.16978	0.90091
protein import into peroxisome matrix, docking	6	0.84993	0.9745	1	0.15007	0.025597	0.36354	0.17572	0.39256	0.9999	1	0.62673	0.84202	1	5	0.085521	0.19008	0.92068
maturation of LSU-rRNA	15	0.73667	0.9735	1	0.26333	0.026597	0.37376	0.12268	0.092991	0.73554	4	0.24253	0.55224	1	11	0.079102	0.051095	0.67493
ribonucleoside binding	3	0.98124	0.9735	1	0.01876	0.026597	0.37376	0.03752	0.16608	0.86441	0	NA	NA	NA	3	0.03752	0.17848	0.9089
integral component of fungal-type vacuolar membrane	9	0.79093	0.973	1	0.20907	0.027097	0.37879	0.19592	0.42646	0.9999	1	4.63e-34	0.016098	0.52071	8	0.22042	0.57474	1
box H/ACA snoRNP complex	4	0.93773	0.9726	1	0.062268	0.027497	0.37987	0.12454	0.29267	0.95947	0	NA	NA	NA	4	0.12454	0.31867	0.9951
ribosome assembly	4	0.93728	0.9723	1	0.06272	0.027797	0.37987	0.12544	0.29477	0.96097	0	NA	NA	NA	4	0.12544	0.32077	0.99667
double-strand break repair via homologous recombination	23	0.69456	0.972	1	0.30544	0.028097	0.37987	0.22751	0.55784	0.9999	6	0.26521	0.62414	1	17	0.2142	0.54855	1
translational termination	14	0.74549	0.972	1	0.25451	0.028097	0.37987	0.088972	0.036596	0.56156	3	0.019906	0.10479	0.94123	11	0.10781	0.11349	0.85218
RNA polymerase II regulatory region sequence-specific DNA binding	16	0.72856	0.9719	1	0.27144	0.028197	0.37987	0.052086	0.0033997	0.15925	4	0.018422	0.057594	0.87567	12	0.063308	0.023698	0.50855
rRNA methyltransferase activity	3	0.97972	0.9717	1	0.020276	0.028397	0.37987	0.040552	0.17228	0.87613	0	NA	NA	NA	3	0.040552	0.18738	0.92068
ATP:ADP antiporter activity	3	0.97977	0.9717	1	0.020231	0.028397	0.37987	0.040463	0.17218	0.87613	0	NA	NA	NA	3	0.040463	0.18728	0.92068
DNA-binding transcription factor activity, RNA polymerase II-specific	85	0.61873	0.9716	1	0.38127	0.028497	0.37987	0.17057	0.056694	0.65247	31	0.18842	0.21158	0.99947	54	0.16032	0.10729	0.83197
RNA polymerase III complex	17	0.72462	0.9716	1	0.27538	0.028497	0.37987	0.36771	0.9735	0.9999	5	0.6888	0.9982	1	12	0.23392	0.64544	1
ammonium transmembrane transport	3	0.97912	0.9715	1	0.020883	0.028597	0.37987	0.041766	0.17498	0.87613	0	NA	NA	NA	3	0.041766	0.19148	0.92068
CMG complex	11	0.77144	0.9712	1	0.22856	0.028897	0.38196	0.40763	0.973	0.9999	1	0.72776	0.87771	1	10	0.37562	0.957	1
nuclear DNA replication	4	0.93373	0.9707	1	0.066267	0.029397	0.38665	0.13253	0.31127	0.98584	0	NA	NA	NA	4	0.13253	0.33817	1
termination of RNA polymerase III transcription	16	0.72661	0.9702	1	0.27339	0.029897	0.39009	0.35228	0.9536	0.9999	5	0.6888	0.9982	1	11	0.19932	0.47975	1
eukaryotic 48S preinitiation complex	6	0.83632	0.97	1	0.16368	0.030097	0.39009	0.23162	0.57304	0.9999	1	0.71278	0.87091	1	5	0.13538	0.31567	0.9951
nuclear polyadenylation-dependent CUT catabolic process	10	0.77713	0.97	1	0.22287	0.030097	0.39009	0.25057	0.64144	0.9999	2	0.51207	0.89631	1	8	0.1852	0.43676	1
DNA-dependent DNA replication maintenance of fidelity	3	0.9752	0.9694	1	0.0248	0.030697	0.39595	0.0496	0.19288	0.88163	0	NA	NA	NA	3	0.0496	0.21108	0.93148
positive regulation of translational fidelity	9	0.78441	0.969	1	0.21559	0.031097	0.39854	0.16252	0.30077	0.97577	2	0.3955	0.75252	1	7	0.095957	0.14649	0.88206
chromatin silencing at silent mating-type cassette	41	0.65792	0.9689	1	0.34208	0.031197	0.39854	0.21941	0.50325	0.9999	13	0.26712	0.66713	1	28	0.19726	0.42136	1
2 iron, 2 sulfur cluster binding	17	0.72023	0.9686	1	0.27977	0.031497	0.39983	0.11872	0.070393	0.68692	4	0.063289	0.14719	0.95528	13	0.13578	0.18188	0.91613
large ribosomal subunit	18	0.71426	0.9685	1	0.28574	0.031597	0.39983	0.070104	0.0050995	0.20947	5	0.097519	0.17298	0.97047	13	0.059559	0.016298	0.41121
U2-type prespliceosome	30	0.67213	0.968	1	0.32787	0.032097	0.40424	0.17114	0.18028	0.87865	9	0.19234	0.36596	1	21	0.16205	0.23048	0.95327
rDNA heterochromatin	9	0.7823	0.9677	1	0.2177	0.032397	0.40545	0.10612	0.12029	0.8087	2	0.25912	0.59294	1	7	0.062404	0.072493	0.75892
RNA methyltransferase activity	4	0.92725	0.9676	1	0.072751	0.032497	0.40545	0.1455	0.34307	0.99537	0	NA	NA	NA	4	0.1455	0.36996	1
arginine biosynthetic process	10	0.77271	0.9674	1	0.22729	0.032697	0.40605	0.2272	0.55174	0.9999	2	0.43153	0.79122	1	8	0.17612	0.40316	1
zinc ion binding	188	0.58859	0.967	1	0.41141	0.033097	0.40911	0.23153	0.69873	0.9999	76	0.26866	0.84122	1	112	0.20634	0.45645	1
transaminase activity	8	0.78952	0.9667	1	0.21048	0.033397	0.41092	0.090148	0.09629	0.74091	2	0.33837	0.68563	1	6	0.0074066	0.0084992	0.28591
ribosome-associated ubiquitin-dependent protein catabolic process	7	0.81236	0.9662	1	0.18764	0.033897	0.41516	0.090623	0.11759	0.80092	1	0.0037344	0.32447	1	6	0.1051	0.19938	0.92193
removal of nonhomologous ends	4	0.92352	0.9659	1	0.076485	0.034197	0.41692	0.15297	0.36116	0.9999	0	NA	NA	NA	4	0.15297	0.38886	1
cellular amino acid metabolic process	19	0.70597	0.9657	1	0.29403	0.034397	0.41745	0.12307	0.064694	0.67473	5	0.11651	0.21358	0.99947	14	0.12541	0.13429	0.86665
methionine biosynthetic process	24	0.68548	0.9652	1	0.31452	0.034897	0.4216	0.19829	0.37206	0.9999	7	0.26156	0.62274	1	17	0.17224	0.31607	0.9951
DNA recombination	37	0.65609	0.9639	1	0.34391	0.036196	0.43533	0.24349	0.69253	0.9999	12	0.31499	0.82232	1	25	0.20917	0.51535	1
iron-sulfur cluster binding	16	0.71705	0.9634	1	0.28295	0.036696	0.4359	0.19568	0.38276	0.9999	5	0.40765	0.88491	1	11	0.099337	0.093591	0.81424
nitrogen utilization	7	0.80718	0.9634	1	0.19282	0.036696	0.4359	0.099935	0.14129	0.84323	1	6.18e-16	0.047495	0.83577	6	0.11659	0.22918	0.95101
polysome	27	0.67355	0.9633	1	0.32645	0.036796	0.4359	0.16834	0.17498	0.87613	9	0.27316	0.66293	1	18	0.11593	0.076792	0.77384
host cell nucleus	33	0.66446	0.9632	1	0.33554	0.036896	0.4359	0.18791	0.26367	0.94226	12	0.33564	0.87111	1	21	0.10349	0.034097	0.55861
iron-sulfur cluster assembly	23	0.68361	0.9623	1	0.31639	0.037796	0.44456	0.23998	0.63724	0.9999	7	0.35469	0.85691	1	16	0.18979	0.41666	1
posttranslational protein targeting to membrane, translocation	10	0.76182	0.9616	1	0.23818	0.038496	0.45081	0.26222	0.68053	0.9999	3	0.64309	0.9791	1	7	0.098987	0.15408	0.89801
regulation of chromatin silencing at telomere	11	0.75692	0.9613	1	0.24308	0.038796	0.45153	0.20907	0.47585	0.9999	2	0.23799	0.57134	1	9	0.20264	0.49175	1
replication fork	14	0.72918	0.9612	1	0.27082	0.038896	0.45153	0.27462	0.76062	0.9999	5	0.62619	0.993	1	9	0.079312	0.071093	0.74736
global genome nucleotide-excision repair	7	0.80405	0.961	1	0.19595	0.039096	0.45189	0.16239	0.32617	0.9953	1	0.19674	0.63234	1	6	0.15667	0.35456	1
transcription elongation from RNA polymerase II promoter	54	0.63195	0.9603	1	0.36805	0.039796	0.45476	0.23381	0.63384	0.9999	18	0.24655	0.59574	1	36	0.22744	0.67013	1
damaged DNA binding	26	0.67206	0.9603	1	0.32794	0.039796	0.45476	0.2203	0.51555	0.9999	9	0.37083	0.90751	1	17	0.14061	0.16908	0.90091
DNA replication-independent nucleosome organization	3	0.96152	0.96	1	0.038481	0.040096	0.45476	0.076962	0.25147	0.93682	0	NA	NA	NA	3	0.076962	0.27197	0.97608
cysteine biosynthetic process	9	0.76886	0.9599	1	0.23114	0.040196	0.45476	0.15271	0.26577	0.94467	2	0.30346	0.64694	1	7	0.10964	0.18208	0.91613
cleavage involved in rRNA processing	4	0.90993	0.9599	1	0.090067	0.040196	0.45476	0.18013	0.42336	0.9999	0	NA	NA	NA	4	0.18013	0.45905	1
nucleotidyltransferase activity	14	0.72742	0.9597	1	0.27258	0.040396	0.45509	0.22513	0.54465	0.9999	3	0.25325	0.56654	1	11	0.21746	0.55874	1
MAP kinase kinase kinase activity	4	0.90798	0.9591	1	0.092018	0.040996	0.45991	0.18404	0.43266	0.9999	0	NA	NA	NA	4	0.18404	0.46715	1
negative regulation of Ras protein signal transduction	7	0.79951	0.9579	1	0.20049	0.042196	0.47074	0.11527	0.17978	0.87865	1	2.21e-07	0.12639	0.95063	6	0.13448	0.28497	0.98177
termination of RNA polymerase I transcription	6	0.81742	0.9573	1	0.18258	0.042796	0.47074	0.30433	0.76992	0.9999	1	0.81753	0.91941	1	5	0.20169	0.52545	1
transcriptionally active chromatin	6	0.81736	0.9572	1	0.18264	0.042896	0.47074	0.031944	0.039496	0.58992	1	3.07e-07	0.13099	0.95063	5	0.038332	0.079892	0.77422
symporter activity	7	0.79765	0.9572	1	0.20235	0.042896	0.47074	0.11898	0.19068	0.88163	1	4.63e-34	0.016098	0.52071	6	0.13881	0.29747	0.98537
meiotic mismatch repair	9	0.76438	0.9569	1	0.23562	0.043196	0.47074	0.13654	0.21008	0.91019	2	0.24691	0.58024	1	7	0.10501	0.17108	0.90113
endonucleolytic cleavage to generate mature 3'-end of SSU-rRNA from (SSU-rRNA, 5.8S rRNA, LSU-rRNA)	5	0.84957	0.9569	1	0.15043	0.043196	0.47074	0.20446	0.49505	0.9999	1	0.75898	0.89231	1	4	0.065826	0.17698	0.90573
nuclear nucleosome	9	0.76444	0.9569	1	0.23556	0.043196	0.47074	0.19745	0.43336	0.9999	3	0.58951	0.9616	1	6	0.0014263	0.0020998	0.1204
polysomal ribosome	4	0.90388	0.9565	1	0.096123	0.043596	0.47094	0.19225	0.45505	0.9999	0	NA	NA	NA	4	0.19225	0.48995	1
nuclear replication fork	12	0.73801	0.9564	1	0.26199	0.043696	0.47094	0.41261	0.9811	0.9999	2	0.6659	0.957	1	10	0.36195	0.94361	1
GO_0035786	6	0.81582	0.9562	1	0.18418	0.043896	0.47094	0.046135	0.060094	0.66579	1	0.033321	0.44546	1	5	0.048698	0.09999	0.83197
tRNA processing	43	0.64476	0.9561	1	0.35524	0.043996	0.47094	0.26658	0.85101	0.9999	11	0.13237	0.13899	0.95528	32	0.31271	0.9761	1
ribosomal large subunit binding	7	0.79596	0.956	1	0.20404	0.044096	0.47094	0.12559	0.20668	0.90448	1	0.011286	0.37356	1	6	0.14464	0.31507	0.9951
TBP-class protein binding	18	0.69807	0.9556	1	0.30193	0.044496	0.4725	0.27296	0.77742	0.9999	5	0.40436	0.88111	1	13	0.22242	0.59134	1
glycerol transport	4	0.90166	0.9555	1	0.098339	0.044596	0.4725	0.19668	0.46685	0.9999	0	NA	NA	NA	4	0.19668	0.50225	1
tRNA transcription by RNA polymerase III	18	0.69701	0.9549	1	0.30299	0.045195	0.47696	0.37258	0.9801	0.9999	6	0.64991	0.9984	1	12	0.23392	0.64544	1
acetyltransferase activity	5	0.84318	0.9543	1	0.15682	0.045795	0.4779	0.31364	0.76622	0.9999	0	NA	NA	NA	5	0.31364	0.79752	1
SUMO transferase activity	5	0.84327	0.9543	1	0.15673	0.045795	0.4779	0.31346	0.76592	0.9999	0	NA	NA	NA	5	0.31346	0.79712	1
electron transfer activity	31	0.65986	0.9542	1	0.34014	0.045895	0.4779	0.081576	0.0010999	0.086374	10	0.07202	0.036096	0.77545	21	0.086127	0.013199	0.36196
SRP-dependent cotranslational protein targeting to membrane	11	0.74652	0.9539	1	0.25348	0.046195	0.4779	0.1718	0.31387	0.98654	3	0.38553	0.81122	1	8	0.091655	0.11739	0.86006
nuclear pre-replicative complex	17	0.70202	0.9537	1	0.29798	0.046395	0.4779	0.25115	0.68403	0.9999	3	0.023058	0.11409	0.94142	14	0.30002	0.88301	1
aspartic-type endopeptidase activity	10	0.75084	0.9536	1	0.24916	0.046495	0.4779	0.098319	0.081392	0.72489	2	3.21e-08	0.013699	0.50951	8	0.1229	0.20518	0.92604
intracellular membrane-bounded organelle	4	0.89662	0.9535	1	0.10338	0.046595	0.4779	0.20677	0.49145	0.9999	0	NA	NA	NA	4	0.20677	0.52965	1
GO_0001077	59	0.62481	0.9533	1	0.37519	0.046795	0.4779	0.21738	0.47795	0.9999	20	0.21383	0.40306	1	39	0.2192	0.60044	1
tRNA methylation	21	0.68201	0.9532	1	0.31799	0.046895	0.4779	0.3429	0.967	0.9999	6	0.48711	0.9705	1	15	0.28521	0.84632	1
snoRNA transcription by RNA polymerase II	4	0.89435	0.9529	1	0.10565	0.047195	0.47913	0.2113	0.50365	0.9999	0	NA	NA	NA	4	0.2113	0.54185	1
DNA-directed 5'-3' RNA polymerase activity	26	0.66579	0.952	1	0.33421	0.048095	0.48558	0.33165	0.9699	0.9999	9	0.51356	0.9954	1	17	0.23534	0.65893	1
nuclear membrane	69	0.61789	0.9515	1	0.38211	0.048595	0.48558	0.24955	0.80492	0.9999	25	0.28975	0.82632	1	44	0.22672	0.64564	1
small GTPase mediated signal transduction	23	0.67309	0.9512	1	0.32691	0.048895	0.48558	0.36446	0.9869	0.9999	6	0.44537	0.94691	1	17	0.3359	0.9584	1
L-amino acid transmembrane transporter activity	4	0.89126	0.9512	1	0.10874	0.048895	0.48558	0.21748	0.51885	0.9999	0	NA	NA	NA	4	0.21748	0.56024	1
syntaxin binding	8	0.76885	0.9511	1	0.23115	0.048995	0.48558	0.25865	0.66303	0.9999	2	0.59269	0.93491	1	6	0.14731	0.32297	0.99681
formation of translation preinitiation complex	11	0.74286	0.9507	1	0.25714	0.049395	0.48558	0.13965	0.18498	0.88163	3	0.31316	0.68873	1	8	0.074582	0.079392	0.77422
mRNA 3'-end processing	21	0.68029	0.9507	1	0.31971	0.049395	0.48558	0.22188	0.52315	0.9999	8	0.45197	0.9711	1	13	0.080277	0.037496	0.58397
endoribonuclease activity	11	0.74306	0.9507	1	0.25694	0.049395	0.48558	0.29768	0.81152	0.9999	2	0.40543	0.76522	1	9	0.27374	0.75972	1
signal recognition particle, endoplasmic reticulum targeting	6	0.8082	0.9505	1	0.1918	0.049595	0.48558	0.055499	0.073893	0.69246	1	0.015709	0.39396	1	5	0.063457	0.13659	0.86665
nuclear polyadenylation-dependent rRNA catabolic process	19	0.6902	0.9501	1	0.3098	0.049995	0.48558	0.2713	0.77662	0.9999	5	0.33822	0.77422	1	14	0.2474	0.70473	1
commitment complex	12	0.72911	0.95	1	0.27089	0.050095	0.48558	0.13188	0.15188	0.85017	3	0.18019	0.43166	1	9	0.11578	0.16158	0.89894
regulation of DNA-dependent DNA replication initiation	16	0.70465	0.95	1	0.29535	0.050095	0.48558	0.1463	0.15968	0.86067	4	0.11119	0.24028	1	12	0.15801	0.28797	0.98177
meiotic sister chromatid segregation	8	0.76728	0.94991	1	0.23272	0.050195	0.48558	0.21544	0.50795	0.9999	1	4.12e-07	0.13419	0.95063	7	0.24622	0.65393	1
carbohydrate derivative binding	3	0.94427	0.94971	1	0.055726	0.050395	0.48576	0.11145	0.32027	0.99232	0	NA	NA	NA	3	0.11145	0.34657	1
branched-chain amino acid biosynthetic process	6	0.80701	0.94931	1	0.19299	0.050795	0.48785	0.13184	0.24748	0.9346	1	0.2376	0.65833	1	5	0.11069	0.24738	0.96692
nuclear-transcribed mRNA catabolic process, nonsense-mediated decay	18	0.69129	0.94841	1	0.30871	0.051695	0.49471	0.18936	0.34117	0.99537	5	0.2295	0.52285	1	13	0.17392	0.34787	1
cytoplasmic stress granule	90	0.6051	0.94791	1	0.3949	0.052195	0.49594	0.15963	0.021498	0.43035	35	0.18978	0.20138	0.99917	55	0.14045	0.028797	0.53139
nuclear mRNA surveillance of mRNA 3'-end processing	5	0.83102	0.94791	1	0.16898	0.052195	0.49594	0.2065	0.50045	0.9999	1	0.67136	0.85771	1	4	0.090279	0.23338	0.95775
calcium ion transport	8	0.76363	0.94761	1	0.23637	0.052495	0.49702	0.1831	0.38306	0.9999	2	0.4207	0.78092	1	6	0.1039	0.19648	0.92193
regulation of translation	26	0.66183	0.94691	1	0.33817	0.053195	0.5001	0.14909	0.10089	0.76095	8	0.14321	0.21498	0.99947	18	0.15171	0.20198	0.92546
vesicle organization	26	0.66194	0.94691	1	0.33806	0.053195	0.5001	0.25921	0.75682	0.9999	9	0.3978	0.93841	1	17	0.18584	0.38946	1
tRNA binding	32	0.65008	0.94661	1	0.34992	0.053495	0.50116	0.22208	0.52685	0.9999	10	0.23558	0.54235	1	22	0.21594	0.55734	1
polyadenylation-dependent RNA catabolic process	3	0.93948	0.94641	1	0.060516	0.053695	0.50128	0.12103	0.34027	0.99537	0	NA	NA	NA	3	0.12103	0.36506	1
polyphosphate metabolic process	10	0.74165	0.94531	1	0.25835	0.054795	0.50599	0.10456	0.09559	0.73765	3	0.31312	0.68873	1	7	0.015183	0.011299	0.34346
astral microtubule	3	0.93808	0.94521	1	0.061921	0.054895	0.50599	0.12384	0.34447	0.99537	0	NA	NA	NA	3	0.12384	0.37016	1
mitotic sister chromatid cohesion	28	0.65968	0.94501	1	0.34032	0.055094	0.50599	0.21715	0.48765	0.9999	8	0.18891	0.36806	1	20	0.22845	0.63504	1
spliceosomal complex	31	0.65383	0.94501	1	0.34617	0.055094	0.50599	0.40475	0.9992	0.9999	9	0.50471	0.9939	1	22	0.36385	0.9906	1
protein kinase activator activity	12	0.72402	0.94491	1	0.27598	0.055194	0.50599	0.090692	0.054395	0.64836	3	0.07746	0.24018	1	9	0.095103	0.10809	0.83197
maltose metabolic process	8	0.75978	0.94451	1	0.24022	0.055594	0.50599	0.019747	0.0076992	0.23629	2	0.078632	0.33667	1	6	0.00011882	0.00049995	0.048514
nucleocytoplasmic transport	22	0.67453	0.94401	1	0.32547	0.056094	0.50599	0.31749	0.92901	0.9999	6	0.38867	0.88701	1	16	0.2908	0.86901	1
RNA helicase activity	9	0.74671	0.94401	1	0.25329	0.056094	0.50599	0.062136	0.039496	0.58992	2	2.17e-06	0.025197	0.64991	7	0.079889	0.10749	0.83197
half bridge of spindle pole body	4	0.87629	0.94401	1	0.12371	0.056094	0.50599	0.24741	0.60934	0.9999	0	NA	NA	NA	4	0.24741	0.64314	1
guanyl-nucleotide exchange factor activity	23	0.6672	0.94401	1	0.3328	0.056094	0.50599	0.17716	0.25217	0.93682	7	0.19756	0.39926	1	16	0.16824	0.29797	0.98537
manganese ion transmembrane transporter activity	3	0.93589	0.94371	1	0.064106	0.056394	0.50698	0.12821	0.35296	0.9999	0	NA	NA	NA	3	0.12821	0.37886	1
basic amino acid transmembrane export from vacuole	3	0.93541	0.94351	1	0.06459	0.056594	0.50707	0.12918	0.35526	0.9999	0	NA	NA	NA	3	0.12918	0.38176	1
pyridoxine biosynthetic process	6	0.79918	0.94301	1	0.20082	0.057094	0.50928	0.2912	0.73963	0.9999	1	0.66865	0.85731	1	5	0.21571	0.56804	1
lysine-acetylated histone binding	7	0.77795	0.94261	1	0.22205	0.057494	0.50928	0.3026	0.76782	0.9999	1	0.50478	0.79432	1	6	0.26891	0.71173	1
pyrimidine-containing compound salvage	5	0.82009	0.94251	1	0.17991	0.057594	0.50928	0.074688	0.14379	0.8437	1	0.28718	0.68723	1	4	0.021564	0.075992	0.77384
protein insertion into mitochondrial inner membrane	12	0.72085	0.94231	1	0.27915	0.057794	0.50928	0.23071	0.56894	0.9999	3	0.34483	0.75412	1	9	0.19267	0.45505	1
U2-type catalytic step 1 spliceosome	12	0.72092	0.94231	1	0.27908	0.057794	0.50928	0.10909	0.092991	0.73554	3	0.10186	0.28657	1	9	0.11151	0.14929	0.89253
nitrogen compound metabolic process	13	0.71272	0.94211	1	0.28728	0.057994	0.50936	0.26791	0.72163	0.9999	2	0.0034154	0.11279	0.94142	11	0.316	0.88491	1
protein urmylation	7	0.77657	0.94141	1	0.22343	0.058694	0.51141	0.19338	0.43286	0.9999	2	0.55641	0.92031	1	5	0.048171	0.09929	0.83197
snoRNA splicing	4	0.87289	0.94131	1	0.12711	0.058794	0.51141	0.25421	0.62694	0.9999	0	NA	NA	NA	4	0.25421	0.66313	1
UV-damage excision repair	3	0.9328	0.94121	1	0.067202	0.058894	0.51141	0.1344	0.36746	0.9999	0	NA	NA	NA	3	0.1344	0.39466	1
polynucleotide adenylyltransferase activity	5	0.81763	0.94111	1	0.18237	0.058994	0.51141	0.18121	0.41906	0.9999	1	0.54115	0.80882	1	4	0.091221	0.23598	0.9584
helicase activity	34	0.64285	0.94031	1	0.35715	0.059794	0.5142	0.23959	0.65493	0.9999	12	0.3275	0.85381	1	22	0.19164	0.40356	1
ammonia assimilation cycle	3	0.932	0.94021	1	0.067997	0.059894	0.5142	0.13599	0.37116	0.9999	0	NA	NA	NA	3	0.13599	0.39776	1
ESCRT III complex	4	0.8707	0.94021	1	0.1293	0.059894	0.5142	0.25861	0.63784	0.9999	0	NA	NA	NA	4	0.25861	0.67553	1
lysine biosynthetic process	5	0.81533	0.93991	1	0.18467	0.060194	0.51512	0.03548	0.068293	0.68038	1	0.16535	0.60964	1	4	0.0030142	0.021698	0.49554
Golgi to plasma membrane protein transport	12	0.71854	0.93971	1	0.28146	0.060394	0.51518	0.26886	0.72773	0.9999	4	0.55891	0.972	1	8	0.12383	0.20828	0.92604
methyltransferase activity	37	0.64004	0.93921	1	0.35996	0.060894	0.51615	0.26628	0.83002	0.9999	11	0.23707	0.54735	1	26	0.27864	0.89251	1
Prp19 complex	11	0.7291	0.93921	1	0.2709	0.060894	0.51615	0.051893	0.015198	0.36559	3	0.10186	0.28657	1	8	0.033157	0.022398	0.50008
one-carbon metabolic process	15	0.69563	0.93821	1	0.30437	0.061894	0.5206	0.175	0.28527	0.95615	5	0.34939	0.79482	1	10	0.087807	0.078592	0.77422
double-strand break repair via break-induced replication	26	0.65672	0.93821	1	0.34328	0.061894	0.5206	0.31671	0.94691	0.9999	8	0.39898	0.93041	1	18	0.28014	0.85431	1
generation of catalytic spliceosome for first transesterification step	9	0.74095	0.93781	1	0.25905	0.062294	0.5206	0.30527	0.80562	0.9999	2	0.52111	0.90211	1	7	0.2436	0.64464	1
hexose transmembrane transport	7	0.77142	0.93771	1	0.22858	0.062394	0.5206	0.11652	0.18378	0.88163	2	0.40389	0.76382	1	5	0.0015752	0.0052995	0.21223
lipid biosynthetic process	7	0.7718	0.93771	1	0.2282	0.062394	0.5206	0.1442	0.26347	0.94226	2	0.45366	0.81992	1	5	0.020415	0.044096	0.63819
U4/U6 x U5 tri-snRNP complex	28	0.65459	0.93741	1	0.34541	0.062694	0.52147	0.28028	0.85791	0.9999	9	0.36139	0.89361	1	19	0.24186	0.70083	1
urea cycle	6	0.79253	0.93711	1	0.20747	0.062994	0.52234	0.16592	0.35896	0.9999	1	0.25294	0.66903	1	5	0.14851	0.35236	1
positive regulation of translational elongation	5	0.8105	0.93681	1	0.1895	0.063294	0.5232	0.379	0.87771	0.9999	0	NA	NA	NA	5	0.379	0.89441	1
protein homooligomerization	6	0.79193	0.93661	1	0.20807	0.063494	0.52323	0.10032	0.16848	0.87012	1	0.052545	0.48045	1	5	0.10987	0.24488	0.96692
RNA polymerase I core promoter sequence-specific DNA binding	3	0.92517	0.93601	1	0.074833	0.064094	0.52494	0.14967	0.39706	0.9999	0	NA	NA	NA	3	0.14967	0.42306	1
RNA polymerase I core factor complex	3	0.92517	0.93601	1	0.074833	0.064094	0.52494	0.14967	0.39706	0.9999	0	NA	NA	NA	3	0.14967	0.42306	1
positive regulation of transcription from RNA polymerase II promoter by pheromones	7	0.76952	0.93581	1	0.23048	0.064294	0.52497	0.27921	0.70873	0.9999	1	0.3639	0.72693	1	6	0.26509	0.70083	1
cystathionine gamma-synthase activity	6	0.78981	0.93541	1	0.21019	0.064694	0.52662	0.087044	0.13799	0.84323	1	2.75e-06	0.15698	0.95764	5	0.10445	0.23168	0.9551
sulfate assimilation, phosphoadenylyl sulfate reduction by phosphoadenylyl-sulfate reductase (thioredoxin)	3	0.92188	0.93451	1	0.078124	0.065593	0.53232	0.15625	0.40826	0.9999	0	NA	NA	NA	3	0.15625	0.43456	1
purine nucleobase biosynthetic process	7	0.76753	0.93421	1	0.23247	0.065893	0.53314	0.1806	0.38806	0.9999	1	0.0047607	0.33257	1	6	0.2099	0.53485	1
Golgi to endosome transport	18	0.67944	0.93311	1	0.32056	0.066993	0.5387	0.23965	0.62224	0.9999	5	0.27735	0.64864	1	13	0.22515	0.60334	1
positive regulation of transcription from RNA polymerase II promoter by a nonfermentable carbon source	19	0.67575	0.93281	1	0.32425	0.067293	0.5387	0.099261	0.028197	0.50191	6	0.13037	0.21638	0.99947	13	0.084902	0.044396	0.63819
covalent chromatin modification	51	0.62214	0.93271	1	0.37786	0.067393	0.5387	0.25708	0.81002	0.9999	16	0.2053	0.37066	1	35	0.28075	0.92761	1
transcription factor catabolic process	3	0.91758	0.93221	1	0.082423	0.067893	0.5387	0.16485	0.42346	0.9999	0	NA	NA	NA	3	0.16485	0.44986	1
Asi complex	3	0.91758	0.93221	1	0.082423	0.067893	0.5387	0.16485	0.42346	0.9999	0	NA	NA	NA	3	0.16485	0.44986	1
Mpp10 complex	3	0.91747	0.93221	1	0.082533	0.067893	0.5387	0.16507	0.42416	0.9999	0	NA	NA	NA	3	0.16507	0.45045	1
rRNA pseudouridine synthesis	3	0.91698	0.93211	1	0.083024	0.067993	0.5387	0.16605	0.42496	0.9999	0	NA	NA	NA	3	0.16605	0.45215	1
RQC complex	6	0.78456	0.93151	1	0.21544	0.068593	0.54103	0.098795	0.16568	0.86441	1	0.0037344	0.32447	1	5	0.11781	0.26837	0.97322
epsilon DNA polymerase complex	4	0.85387	0.93141	1	0.14613	0.068693	0.54103	0.22917	0.55324	0.9999	1	0.87384	0.93791	1	3	0.014288	0.10849	0.83197
spindle midzone	7	0.76233	0.93061	1	0.23767	0.069493	0.54572	0.18963	0.41816	0.9999	1	1.17e-07	0.12329	0.95063	6	0.22123	0.57094	1
tricarboxylic acid cycle	29	0.6497	0.92961	1	0.3503	0.070493	0.5519	0.14792	0.088491	0.73554	10	0.19862	0.38536	1	19	0.12123	0.085491	0.7871
succinate dehydrogenase (ubiquinone) activity	3	0.91247	0.92941	1	0.08753	0.070693	0.5519	0.17506	0.44356	0.9999	0	NA	NA	NA	3	0.17506	0.47115	1
DNA-templated transcription, elongation	3	0.91089	0.92861	1	0.089107	0.071493	0.5549	0.17821	0.44966	0.9999	0	NA	NA	NA	3	0.17821	0.47825	1
organic acid transmembrane transporter activity	3	0.9108	0.92861	1	0.089197	0.071493	0.5549	0.17839	0.45005	0.9999	0	NA	NA	NA	3	0.17839	0.47845	1
nucleotide-excision repair factor 1 complex	3	0.90948	0.92741	1	0.090519	0.072693	0.5625	0.18104	0.45515	0.9999	0	NA	NA	NA	3	0.18104	0.48325	1
protein N-linked glycosylation	42	0.62637	0.92721	1	0.37363	0.072893	0.5625	0.17027	0.13349	0.83468	16	0.24269	0.56514	1	26	0.1257	0.058894	0.70012
obsolete transcription factor activity, RNA polymerase II transcription factor binding	13	0.69999	0.92681	1	0.30001	0.073293	0.56395	0.10684	0.071593	0.69246	4	0.19858	0.44016	1	9	0.066071	0.046695	0.63819
transcription factor TFIIA complex	3	0.90541	0.92551	1	0.094593	0.074593	0.57143	0.18919	0.47065	0.9999	0	NA	NA	NA	3	0.18919	0.49925	1
Sec62/Sec63 complex	4	0.84392	0.92541	1	0.15608	0.074693	0.57143	0.21249	0.50615	0.9999	1	0.80068	0.91021	1	3	0.016432	0.11619	0.85714
DNA-directed DNA polymerase activity	16	0.68446	0.92471	1	0.31554	0.075392	0.57426	0.24894	0.65653	0.9999	6	0.49047	0.9714	1	10	0.10402	0.11559	0.85522
rRNA modification	7	0.75619	0.92461	1	0.24381	0.075492	0.57426	0.20937	0.48645	0.9999	1	0.026102	0.42686	1	6	0.23991	0.62854	1
meiotic cell cycle	64	0.60723	0.92381	1	0.39277	0.076292	0.57869	0.2204	0.50395	0.9999	24	0.24648	0.58324	1	40	0.20475	0.47365	1
response to pheromone	11	0.7146	0.92301	1	0.2854	0.077092	0.58269	0.25022	0.65003	0.9999	2	0.11839	0.40026	1	9	0.27952	0.77662	1
'de novo' pyrimidine nucleobase biosynthetic process	8	0.7387	0.92261	1	0.2613	0.077492	0.58269	0.25754	0.65993	0.9999	2	0.46988	0.84482	1	6	0.18676	0.45635	1
ascospore-type prospore membrane assembly	13	0.69578	0.92251	1	0.30422	0.077592	0.58269	0.38199	0.9672	0.9999	2	0.26404	0.59864	1	11	0.40344	0.98	1
nucleosome	12	0.70391	0.92241	1	0.29609	0.077692	0.58269	0.22028	0.52175	0.9999	4	0.44213	0.89571	1	8	0.10935	0.16318	0.89894
carbonyl reductase (NADPH) activity	4	0.83813	0.92161	1	0.16187	0.078492	0.58704	0.18164	0.42676	0.9999	1	0.71579	0.87291	1	3	0.0035952	0.058794	0.70012
initial mitotic spindle pole body separation	4	0.83761	0.92131	1	0.16239	0.078792	0.58764	0.32478	0.76882	0.9999	0	NA	NA	NA	4	0.32478	0.80582	1
positive regulation of protein phosphorylation	6	0.77304	0.92101	1	0.22696	0.079092	0.58823	0.26705	0.67673	0.9999	1	0.43939	0.76272	1	5	0.23258	0.61724	1
regulation of mitochondrial membrane permeability	4	0.836	0.92041	1	0.164	0.079692	0.59105	0.23269	0.56404	0.9999	1	0.80938	0.91711	1	3	0.040463	0.18728	0.92068
mitochondrial membrane organization	4	0.83359	0.91961	1	0.16641	0.080492	0.59533	0.28644	0.70003	0.9999	1	0.90726	0.9522	1	3	0.079504	0.27807	0.98177
regulation of cell cycle	23	0.65213	0.91831	1	0.34787	0.081792	0.60233	0.25447	0.71783	0.9999	9	0.43617	0.971	1	14	0.13767	0.17508	0.90459
TORC1 complex	5	0.79389	0.91781	1	0.20611	0.082292	0.60233	0.10344	0.21228	0.91019	1	0.22804	0.65083	1	4	0.072294	0.19268	0.92193
phosphatidic acid binding	10	0.71624	0.91771	1	0.28376	0.082392	0.60233	0.26529	0.69283	0.9999	2	0.24445	0.57834	1	8	0.2705	0.74273	1
regulation of transcription by RNA polymerase II	98	0.59148	0.91771	1	0.40852	0.082392	0.60233	0.24361	0.78432	0.9999	37	0.2406	0.56844	1	61	0.24543	0.84162	1
U1 snRNA binding	3	0.89275	0.91751	1	0.10725	0.082592	0.60233	0.2145	0.51815	0.9999	0	NA	NA	NA	3	0.2145	0.54695	1
chromatin silencing complex	4	0.83065	0.91731	1	0.16935	0.082792	0.60233	0.16867	0.39766	0.9999	1	0.65995	0.85431	1	3	0.0049137	0.066093	0.73428
single-stranded DNA binding	36	0.62876	0.91701	1	0.37124	0.083092	0.60287	0.25109	0.73683	0.9999	13	0.31962	0.84272	1	23	0.21236	0.53465	1
cellular response to amino acid stimulus	7	0.74592	0.91661	1	0.25408	0.083492	0.60322	0.25197	0.62724	0.9999	2	0.55168	0.91701	1	5	0.13209	0.30607	0.98622
negative regulation of chromatin silencing involved in replicative cell aging	5	0.79271	0.91651	1	0.20729	0.083592	0.60322	0.27857	0.69083	0.9999	1	0.65995	0.85431	1	4	0.18322	0.46595	1
cell cycle	90	0.59383	0.91501	1	0.40617	0.085091	0.61145	0.25132	0.83962	0.9999	35	0.27869	0.81412	1	55	0.23391	0.75112	1
positive regulation of transcription elongation from RNA polymerase I promoter	9	0.7221	0.91491	1	0.2779	0.085191	0.61145	0.21642	0.50505	0.9999	3	0.49093	0.90951	1	6	0.079163	0.13659	0.86665
phosphatidylinositol metabolic process	7	0.74061	0.91231	1	0.25939	0.087791	0.62574	0.23387	0.56534	0.9999	2	0.50143	0.88771	1	5	0.12685	0.29097	0.98177
THO complex part of transcription export complex	5	0.79068	0.91211	1	0.20932	0.087991	0.62574	0.11652	0.24728	0.9346	1	0.24468	0.66293	1	4	0.08448	0.21938	0.94383
purine nucleobase metabolic process	7	0.74	0.91161	1	0.26	0.088491	0.62574	0.052804	0.050695	0.63804	2	0.18241	0.49235	1	5	0.00096024	0.0041996	0.18589
mitochondrial oxoglutarate dehydrogenase complex	4	0.81936	0.91161	1	0.18064	0.088491	0.62574	0.22956	0.55434	0.9999	1	0.73655	0.88081	1	3	0.060568	0.23628	0.9584
Golgi apparatus	122	0.58531	0.91151	1	0.41469	0.088591	0.62574	0.26706	0.9573	0.9999	49	0.29995	0.93461	1	73	0.24497	0.85391	1
secondary active sulfate transmembrane transporter activity	3	0.8833	0.91131	1	0.1167	0.088791	0.62574	0.2334	0.55544	0.9999	0	NA	NA	NA	3	0.2334	0.58664	1
ATP transport	3	0.88269	0.91101	1	0.11731	0.089091	0.62574	0.23462	0.55774	0.9999	0	NA	NA	NA	3	0.23462	0.58974	1
cellular response to glucose starvation	12	0.69541	0.91081	1	0.30459	0.089291	0.62574	0.24792	0.64334	0.9999	3	0.27748	0.61294	1	9	0.23807	0.63584	1
rRNA metabolic process	4	0.81797	0.91081	1	0.18203	0.089291	0.62574	0.3471	0.80682	0.9999	1	0.9661	0.9842	1	3	0.14077	0.40676	1
spliceosome conformational change to release U4 (or U4atac) and U1 (or U11)	3	0.88085	0.91021	1	0.11915	0.089891	0.62708	0.23831	0.56514	0.9999	0	NA	NA	NA	3	0.23831	0.59894	1
mitochondrial translational initiation	7	0.7379	0.90991	1	0.2621	0.090191	0.62708	0.40022	0.93181	0.9999	2	0.78302	0.9806	1	5	0.24709	0.65353	1
DNA replication	53	0.61124	0.90961	1	0.38876	0.090491	0.62708	0.27023	0.88531	0.9999	20	0.32784	0.91481	1	33	0.23531	0.70263	1
ribosomal small subunit binding	5	0.78904	0.90941	1	0.21096	0.090691	0.62708	0.091579	0.18318	0.88163	1	0.17413	0.61454	1	4	0.070942	0.18938	0.92068
cAMP-mediated signaling	6	0.76167	0.90921	1	0.23833	0.090891	0.62708	0.26609	0.67393	0.9999	1	0.36831	0.72883	1	5	0.24565	0.65103	1
plasmid maintenance	5	0.78872	0.90921	1	0.21128	0.090891	0.62708	0.34469	0.82682	0.9999	1	0.80533	0.91531	1	4	0.22953	0.59184	1
clathrin vesicle coat	4	0.81356	0.90791	1	0.18644	0.092191	0.63252	0.37287	0.84302	0.9999	0	NA	NA	NA	4	0.37287	0.87141	1
carboxyl- or carbamoyltransferase activity	3	0.87623	0.90771	1	0.12377	0.092391	0.63252	0.24755	0.58414	0.9999	0	NA	NA	NA	3	0.24755	0.61614	1
carbamoyl-phosphate synthase (glutamine-hydrolyzing) activity	3	0.87624	0.90771	1	0.12376	0.092391	0.63252	0.24752	0.58414	0.9999	0	NA	NA	NA	3	0.24752	0.61614	1
cell budding	8	0.72577	0.90741	1	0.27423	0.092691	0.63295	0.296	0.76792	0.9999	2	0.49509	0.87941	1	6	0.22964	0.59824	1
multi-eIF complex	10	0.70765	0.90671	1	0.29235	0.093391	0.63524	0.16349	0.28487	0.95615	3	0.29798	0.65373	1	7	0.10585	0.17308	0.90412
mannosyltransferase activity	26	0.64043	0.90631	1	0.35957	0.093791	0.63524	0.27285	0.81892	0.9999	8	0.27478	0.67283	1	18	0.27199	0.82812	1
rRNA transcription	5	0.78637	0.90631	1	0.21363	0.093791	0.63524	0.027268	0.053095	0.64732	1	2.36e-07	0.12779	0.95063	4	0.034085	0.10449	0.83197
chromatin remodeling at centromere	3	0.87272	0.90591	1	0.12728	0.094191	0.63524	0.25457	0.59854	0.9999	0	NA	NA	NA	3	0.25457	0.62894	1
heme binding	22	0.65067	0.90561	1	0.34933	0.094491	0.63524	0.065478	0.0028997	0.14608	8	0.12938	0.17418	0.97047	14	0.028965	0.0013999	0.092943
cytoplasmic microtubule organization	4	0.80917	0.90551	1	0.19083	0.094591	0.63524	0.37123	0.84092	0.9999	1	0.97914	0.9878	1	3	0.16859	0.45755	1
RNA polymerase II cis-regulatory region sequence-specific DNA binding	74	0.5968	0.90541	1	0.4032	0.094691	0.63524	0.23087	0.62154	0.9999	29	0.26571	0.71593	1	45	0.20842	0.50895	1
cyclin-dependent protein serine/threonine kinase regulator activity	23	0.64388	0.90441	1	0.35612	0.09569	0.63729	0.26051	0.75022	0.9999	8	0.35064	0.85921	1	15	0.21245	0.54235	1
GO_0000042	5	0.78489	0.90441	1	0.21511	0.09569	0.63729	0.10917	0.22688	0.92708	1	0.1974	0.63344	1	4	0.087118	0.22558	0.94383
histone H4 acetylation	4	0.80694	0.90421	1	0.19306	0.09589	0.63729	0.38612	0.85991	0.9999	0	NA	NA	NA	4	0.38612	0.88601	1
defense response to virus	4	0.80685	0.90411	1	0.19315	0.09599	0.63729	0.36948	0.83812	0.9999	1	0.96636	0.9848	1	3	0.17052	0.46075	1
eukaryotic translation initiation factor 3 complex	7	0.7323	0.90391	1	0.2677	0.09619	0.63729	0.11578	0.18148	0.87865	2	0.26565	0.60164	1	5	0.055828	0.11829	0.86006
sequence-specific DNA binding	61	0.6022	0.90321	1	0.3978	0.09689	0.63876	0.16542	0.067593	0.67948	23	0.16432	0.13619	0.95063	38	0.16609	0.17838	0.9089
cell adhesion involved in single-species biofilm formation	4	0.80565	0.90321	1	0.19435	0.09689	0.63876	0.11129	0.26387	0.94226	1	0.44516	0.76502	1	3	7.52e-33	0.0001	0.014015
protein catabolic process	23	0.64309	0.90261	1	0.35691	0.09749	0.64061	0.25579	0.72463	0.9999	9	0.41475	0.9544	1	14	0.1536	0.24218	0.96692
inner plaque of spindle pole body	4	0.80433	0.90241	1	0.19567	0.09769	0.64061	0.3809	0.85431	0.9999	1	0.97914	0.9878	1	3	0.18149	0.48415	1
meiotic gene conversion	3	0.8679	0.90221	1	0.1321	0.09789	0.64061	0.2642	0.61834	0.9999	0	NA	NA	NA	3	0.2642	0.64744	1
MCM core complex	3	0.86709	0.90181	1	0.13291	0.09829	0.64165	0.26581	0.62184	0.9999	0	NA	NA	NA	3	0.26581	0.65033	1
generation of catalytic spliceosome for second transesterification step	9	0.71142	0.90151	1	0.28858	0.09859	0.64204	0.34446	0.88941	0.9999	3	0.65096	0.9814	1	6	0.19122	0.47505	1
DNA dealkylation involved in DNA repair	3	0.86622	0.90081	1	0.13378	0.09929	0.64384	0.26756	0.62614	0.9999	0	NA	NA	NA	3	0.26756	0.65373	1
invasive filamentous growth	3	0.86593	0.90061	1	0.13407	0.09949	0.64384	0.26813	0.62724	0.9999	0	NA	NA	NA	3	0.26813	0.65433	1
arginine transport	4	0.80181	0.90051	1	0.19819	0.09959	0.64384	0.11372	0.27017	0.94711	1	0.43467	0.76062	1	3	0.0067333	0.074893	0.77384
Rix1 complex	3	0.86402	0.89951	1	0.13598	0.10059	0.64873	0.27195	0.63524	0.9999	0	NA	NA	NA	3	0.27195	0.66323	1
chromosome passenger complex	4	0.7995	0.89911	1	0.2005	0.10099	0.64974	0.33143	0.78012	0.9999	1	0.86087	0.93171	1	3	0.15496	0.43266	1
positive regulation of phosphorylation of RNA polymerase II C-terminal domain	4	0.79837	0.89851	1	0.20163	0.10159	0.65047	0.36847	0.83672	0.9999	1	0.9304	0.9613	1	3	0.18116	0.48325	1
CORVET complex	7	0.72797	0.89851	1	0.27203	0.10159	0.65047	0.37155	0.89941	0.9999	2	0.69811	0.9644	1	5	0.24092	0.63924	1
DNA repair	133	0.57953	0.89751	1	0.42047	0.10259	0.6553	0.25031	0.88201	0.9999	55	0.28588	0.90101	1	78	0.22523	0.70623	1
glyoxylate cycle	8	0.71784	0.89711	1	0.28216	0.10299	0.65628	0.067509	0.055794	0.65053	2	0.0063611	0.13079	0.95063	6	0.087892	0.15518	0.89801
mating type switching	7	0.72701	0.89681	1	0.27299	0.10329	0.65634	0.31574	0.79882	0.9999	2	0.59708	0.93651	1	5	0.2032	0.53105	1
inositol biosynthetic process	3	0.85963	0.89661	1	0.14037	0.10349	0.65634	0.28074	0.65033	0.9999	0	NA	NA	NA	3	0.28074	0.67933	1
negative regulation of glucose mediated signaling pathway	4	0.79541	0.89611	1	0.20459	0.10399	0.65654	0.093339	0.22268	0.92708	1	0.36831	0.72883	1	3	0.0016804	0.042996	0.63819
calcium transmembrane transporter activity, phosphorylative mechanism	5	0.77822	0.89561	1	0.22178	0.10449	0.65654	0.043565	0.081892	0.72489	1	2.16e-07	0.12539	0.95063	4	0.054456	0.15328	0.89801
cellular response to amino acid starvation	10	0.69937	0.89531	1	0.30063	0.10479	0.65654	0.16492	0.29017	0.95886	3	0.27277	0.60334	1	7	0.11869	0.21028	0.93148
mRNA export from nucleus	36	0.62031	0.89521	1	0.37969	0.10489	0.65654	0.2239	0.54055	0.9999	14	0.31153	0.83112	1	22	0.16814	0.25697	0.97279
proteasome regulatory particle, lid subcomplex	10	0.69916	0.89501	1	0.30084	0.10509	0.65654	0.26451	0.68973	0.9999	3	0.43805	0.86541	1	7	0.19014	0.46315	1
Sec61 translocon complex	4	0.79326	0.89481	1	0.20674	0.10529	0.65654	0.40271	0.87631	0.9999	1	0.97847	0.9866	1	3	0.21079	0.54015	1
transcription elongation factor complex	4	0.7932	0.89481	1	0.2068	0.10529	0.65654	0.41359	0.88721	0.9999	0	NA	NA	NA	4	0.41359	0.91121	1
U6 snRNP	8	0.71523	0.89461	1	0.28477	0.10549	0.65654	0.31953	0.82392	0.9999	1	1.3e-05	0.18058	0.97047	7	0.36518	0.91161	1
chromosome	13	0.67682	0.89331	1	0.32318	0.10679	0.66155	0.1493	0.19728	0.88163	4	0.19227	0.42476	1	9	0.1302	0.21088	0.93148
oxidoreductase activity, acting on the CH-CH group of donors	8	0.71431	0.89331	1	0.28569	0.10679	0.66155	0.071531	0.062694	0.66902	2	0.00028662	0.058994	0.87567	6	0.095279	0.17388	0.90455
core promoter binding	7	0.72319	0.89251	1	0.27681	0.10759	0.66496	0.017928	0.010299	0.29568	2	0.062531	0.30187	1	5	8.7e-05	0.0010999	0.077084
mitochondrial respiratory chain complex III	10	0.69707	0.89201	1	0.30293	0.10809	0.66651	0.34635	0.90371	0.9999	2	0.35125	0.70103	1	8	0.34513	0.89691	1
tRNA wobble position uridine thiolation	5	0.7754	0.89151	1	0.2246	0.10859	0.66805	0.13607	0.29447	0.96097	1	0.21714	0.64524	1	4	0.1158	0.29847	0.98537
potassium ion transport	6	0.74506	0.89101	1	0.25494	0.10909	0.66805	0.17742	0.39916	0.9999	1	0.0026073	0.31277	1	5	0.21239	0.56034	1
cellular sphingolipid homeostasis	6	0.74524	0.89101	1	0.25476	0.10909	0.66805	0.17642	0.39496	0.9999	1	0.00072597	0.26327	1	5	0.21156	0.55784	1
transmembrane transporter activity	97	0.58528	0.89061	1	0.41472	0.10949	0.66896	0.15626	0.012599	0.33978	41	0.20367	0.26287	1	56	0.12155	0.0073993	0.26669
ascospore-type prospore assembly	6	0.74371	0.88971	1	0.25629	0.11039	0.67059	0.18133	0.41276	0.9999	1	0.0062157	0.34527	1	5	0.21635	0.57034	1
tRNA 3'-end processing	4	0.78721	0.88951	1	0.21279	0.11059	0.67059	0.39968	0.87401	0.9999	1	0.94819	0.9756	1	3	0.21684	0.55184	1
putrescine transport	4	0.78546	0.88861	1	0.21454	0.11149	0.67059	0.42909	0.90311	0.9999	0	NA	NA	NA	4	0.42909	0.92451	1
positive regulation of transcription from RNA polymerase II promoter in response to acidic pH	4	0.78534	0.88841	1	0.21466	0.11169	0.67059	0.14954	0.35246	0.9999	1	0.44046	0.76322	1	3	0.052567	0.21998	0.94383
nuclear mitotic cohesin complex	4	0.78503	0.88831	1	0.21497	0.11179	0.67059	0.16675	0.39286	0.9999	1	0.47363	0.78112	1	3	0.064458	0.24558	0.96692
ribosome disassembly	4	0.78491	0.88821	1	0.21509	0.11189	0.67059	0.099975	0.23768	0.93231	1	0.33959	0.71543	1	3	0.020104	0.12999	0.86665
nicotinamide-nucleotide adenylyltransferase activity	3	0.84402	0.88781	1	0.15598	0.11229	0.67059	0.31197	0.71043	0.9999	0	NA	NA	NA	3	0.31197	0.74143	1
DNA-binding transcription activator activity, RNA polymerase II-specific	7	0.71914	0.88711	1	0.28086	0.11299	0.67059	0.0098543	0.0044996	0.1907	2	0.034245	0.23888	1	5	9.79e-05	0.0011999	0.081819
transmembrane transport	219	0.56775	0.88701	1	0.43225	0.11309	0.67059	0.18675	0.039796	0.58992	96	0.22695	0.41776	1	123	0.15537	0.012699	0.36196
7-methylguanosine mRNA capping	9	0.70106	0.88671	1	0.29894	0.11339	0.67059	0.34765	0.89381	0.9999	3	0.62466	0.9734	1	6	0.20914	0.53265	1
oxidoreductase activity, acting on paired donors, with incorporation or reduction of molecular oxygen	4	0.78272	0.88651	1	0.21728	0.11359	0.67059	0.067984	0.17298	0.87613	1	0.26686	0.67543	1	3	0.0016934	0.043196	0.63819
ribonuclease activity	9	0.70039	0.88601	1	0.29961	0.11409	0.67059	0.21473	0.49855	0.9999	2	0.13489	0.42426	1	7	0.23754	0.62464	1
mitochondrial outer membrane translocase complex	7	0.71834	0.88601	1	0.28166	0.11409	0.67059	0.27365	0.69253	0.9999	2	0.49308	0.87741	1	5	0.18588	0.47215	1
pseudohyphal growth	50	0.60562	0.88591	1	0.39438	0.11419	0.67059	0.18091	0.17588	0.87613	18	0.15577	0.13839	0.95528	32	0.19505	0.40006	1
RSC-type complex	19	0.64891	0.88531	1	0.35109	0.11479	0.67059	0.18826	0.33557	0.9953	5	0.023549	0.039496	0.79374	14	0.24708	0.70343	1
wybutosine biosynthetic process	4	0.78119	0.88531	1	0.21881	0.11479	0.67059	0.27632	0.68033	0.9999	1	0.67741	0.86041	1	3	0.14262	0.41026	1
putrescine transmembrane transporter activity	3	0.8392	0.88511	1	0.1608	0.11499	0.67059	0.3216	0.73283	0.9999	0	NA	NA	NA	3	0.3216	0.75972	1
steroid biosynthetic process	3	0.83971	0.88511	1	0.16029	0.11499	0.67059	0.32058	0.73093	0.9999	0	NA	NA	NA	3	0.32058	0.75772	1
leucine biosynthetic process	7	0.71717	0.88501	1	0.28283	0.11509	0.67059	0.0063601	0.0023998	0.12815	2	0.021232	0.19918	0.99871	5	0.00041137	0.0027997	0.13804
protein sumoylation	18	0.64966	0.88411	1	0.35034	0.11599	0.67059	0.3814	0.9843	0.9999	7	0.5895	0.997	1	11	0.24897	0.68843	1
3'-5' DNA helicase activity	4	0.77972	0.88411	1	0.22028	0.11599	0.67059	0.44055	0.91391	0.9999	0	NA	NA	NA	4	0.44055	0.93391	1
protein kinase binding	18	0.64947	0.88371	1	0.35053	0.11639	0.67059	0.24941	0.66953	0.9999	6	0.32254	0.77242	1	12	0.21285	0.55114	1
GO_0043234	8	0.70777	0.88351	1	0.29223	0.11659	0.67059	0.22175	0.53075	0.9999	2	0.27457	0.61284	1	6	0.20414	0.51645	1
nuclear pore organization	12	0.67816	0.88341	1	0.32184	0.11669	0.67059	0.21338	0.48835	0.9999	3	0.13938	0.35466	1	9	0.23804	0.63584	1
cellular amino acid biosynthetic process	6	0.73744	0.88341	1	0.26256	0.11669	0.67059	0.37746	0.89691	0.9999	2	0.7785	0.9801	1	4	0.17694	0.45115	1
regulation of transcription by RNA polymerase I	10	0.69202	0.88331	1	0.30798	0.11679	0.67059	0.21614	0.50945	0.9999	2	0.00042292	0.067193	0.90762	8	0.27006	0.74173	1
DNA-dependent ATPase activity	20	0.64256	0.88331	1	0.35744	0.11679	0.67059	0.28907	0.85511	0.9999	7	0.39172	0.91111	1	13	0.23381	0.64604	1
signal recognition particle	5	0.7699	0.88331	1	0.2301	0.11679	0.67059	0.066479	0.12919	0.82519	1	0.015709	0.39396	1	4	0.079172	0.20668	0.92604
methylation	12	0.67759	0.88211	1	0.32241	0.11799	0.67485	0.32486	0.88481	0.9999	3	0.36008	0.77892	1	9	0.31312	0.85481	1
SCF-dependent proteasomal ubiquitin-dependent protein catabolic process	17	0.6536	0.88181	1	0.3464	0.11829	0.67485	0.18986	0.35826	0.9999	6	0.2875	0.68473	1	11	0.1366	0.20758	0.92604
eukaryotic translation initiation factor 4F complex	6	0.73644	0.88181	1	0.26356	0.11829	0.67485	0.19379	0.45505	0.9999	1	3.01e-05	0.18958	0.98542	5	0.23255	0.61724	1
ATP transmembrane transporter activity	22	0.6389	0.88091	1	0.3611	0.11919	0.67853	0.12154	0.046495	0.61895	7	0.056101	0.048295	0.83577	15	0.15208	0.23218	0.9556
organelle membrane	5	0.76646	0.88001	1	0.23354	0.12009	0.6822	0.067092	0.12999	0.82635	1	1.49e-05	0.18288	0.97047	4	0.083861	0.21768	0.94365
translation reinitiation	5	0.76612	0.87971	1	0.23388	0.12039	0.68239	0.070576	0.13649	0.84223	1	0.007035	0.35406	1	4	0.086462	0.22408	0.94383
DNA replication origin binding	33	0.62014	0.87941	1	0.37986	0.12069	0.68239	0.23729	0.62994	0.9999	11	0.21634	0.45365	1	22	0.24776	0.74173	1
sulfurtransferase activity	3	0.83115	0.87921	1	0.16885	0.12089	0.68239	0.33771	0.76642	0.9999	0	NA	NA	NA	3	0.33771	0.78982	1
mRNA cap methyltransferase complex	3	0.82983	0.87851	1	0.17017	0.12159	0.68489	0.34035	0.77172	0.9999	0	NA	NA	NA	3	0.34035	0.79342	1
ribosomal small subunit export from nucleus	13	0.66876	0.87791	1	0.33124	0.12219	0.68564	0.23903	0.60534	0.9999	4	0.31191	0.71443	1	9	0.20664	0.50785	1
protein ubiquitination	60	0.59549	0.87741	1	0.40451	0.12269	0.68564	0.19364	0.24288	0.93231	21	0.12088	0.036596	0.77947	39	0.23282	0.70783	1
DNA translocase activity	5	0.76477	0.87701	1	0.23523	0.12309	0.68564	0.10491	0.21688	0.92042	1	0.08612	0.53595	1	4	0.1096	0.28397	0.98177
NuA4 histone acetyltransferase complex	16	0.65702	0.87681	1	0.34298	0.12329	0.68564	0.21574	0.48695	0.9999	5	0.24765	0.57384	1	11	0.20123	0.48725	1
negative regulation of translation	19	0.64493	0.87661	1	0.35507	0.12349	0.68564	0.27033	0.77302	0.9999	6	0.30362	0.72933	1	13	0.25497	0.72713	1
peptidyl-tyrosine dephosphorylation	3	0.82647	0.87651	1	0.17353	0.12359	0.68564	0.32364	0.73793	0.9999	1	0.96487	0.984	1	2	0.0030262	0.12729	0.86665
nuclear matrix	5	0.76406	0.87641	1	0.23594	0.12369	0.68564	0.090815	0.18158	0.87865	1	0.047333	0.47155	1	4	0.10169	0.26397	0.97301
serine-type peptidase activity	6	0.73225	0.87621	1	0.26775	0.12389	0.68564	0.20732	0.49855	0.9999	1	0.015439	0.39286	1	5	0.24569	0.65103	1
TOR signaling	18	0.64535	0.87591	1	0.35465	0.12419	0.68564	0.23809	0.61444	0.9999	6	0.29317	0.70063	1	12	0.21055	0.53915	1
negative regulation of septation initiation signaling	3	0.82504	0.87581	1	0.17496	0.12429	0.68564	0.34992	0.78622	0.9999	0	NA	NA	NA	3	0.34992	0.80772	1
misfolded protein binding	6	0.73126	0.87511	1	0.26874	0.12499	0.68808	0.15792	0.33377	0.9953	2	0.43066	0.79022	1	4	0.021556	0.075992	0.77384
central plaque of spindle pole body	6	0.73011	0.87381	1	0.26989	0.12629	0.69238	0.31843	0.79962	0.9999	1	0.33597	0.71383	1	5	0.31493	0.79902	1
antisense RNA transcript catabolic process	3	0.82212	0.87381	1	0.17788	0.12629	0.69238	0.32122	0.73223	0.9999	1	0.94819	0.9756	1	2	0.0077298	0.16728	0.8993
nucleobase-containing compound kinase activity	3	0.82092	0.87301	1	0.17908	0.12709	0.69533	0.318	0.72513	0.9999	1	0.93976	0.9695	1	2	0.0071155	0.16418	0.8993
Nrd1 complex	3	0.82048	0.87271	1	0.17952	0.12739	0.69555	0.3245	0.73993	0.9999	1	0.94819	0.9756	1	2	0.012657	0.19448	0.92193
GMP synthase (glutamine-hydrolyzing) activity	3	0.82024	0.87241	1	0.17976	0.12769	0.69577	0.35951	0.80042	0.9999	0	NA	NA	NA	3	0.35951	0.81952	1
transferase activity, transferring glycosyl groups	25	0.62818	0.87161	1	0.37182	0.12849	0.69683	0.20952	0.44026	0.9999	9	0.25817	0.61204	1	16	0.18216	0.37266	1
DNA topological change	11	0.67644	0.87151	1	0.32356	0.12859	0.69683	0.21153	0.48815	0.9999	3	0.20141	0.47415	1	8	0.21532	0.55754	1
snoRNA processing	3	0.81835	0.87121	1	0.18165	0.12889	0.69683	0.30406	0.69463	0.9999	1	0.91115	0.9549	1	2	0.00051518	0.084892	0.7871
tryptophan metabolic process	3	0.81793	0.87091	1	0.18207	0.12919	0.69683	0.31022	0.70683	0.9999	1	0.91912	0.9566	1	2	0.0057698	0.15308	0.89801
positive regulation of nuclear-transcribed mRNA catabolic process, deadenylation-dependent decay	4	0.7661	0.87091	1	0.2339	0.12919	0.69683	0.16299	0.38276	0.9999	1	0.39037	0.73943	1	3	0.087203	0.29427	0.98177
sphingolipid biosynthetic process	21	0.63658	0.87051	1	0.36342	0.12959	0.69758	0.21896	0.50405	0.9999	8	0.3334	0.82312	1	13	0.14854	0.23488	0.95775
SAS acetyltransferase complex	3	0.81597	0.86961	1	0.18403	0.13049	0.69927	0.36806	0.81322	0.9999	0	NA	NA	NA	3	0.36806	0.82972	1
nitrate assimilation	3	0.81594	0.86961	1	0.18406	0.13049	0.69927	0.29857	0.68453	0.9999	1	0.89568	0.94541	1	2	1.34e-05	0.039296	0.60825
mitotic DNA replication initiation	3	0.81535	0.86941	1	0.18465	0.13069	0.69927	0.36931	0.81542	0.9999	0	NA	NA	NA	3	0.36931	0.83142	1
RNA polymerase II CTD heptapeptide repeat kinase activity	4	0.7642	0.86901	1	0.2358	0.13109	0.69996	0.22675	0.54555	0.9999	1	0.51031	0.79682	1	3	0.13223	0.38926	1
RNA-dependent DNA biosynthetic process	4	0.76385	0.86871	1	0.23615	0.13139	0.69996	0.098911	0.23498	0.93231	1	0.25321	0.66923	1	3	0.047476	0.20638	0.92604
regulation of pheromone-dependent signal transduction involved in conjugation with cellular fusion	3	0.81371	0.86771	1	0.18629	0.13239	0.69996	0.34917	0.78542	0.9999	1	0.96487	0.984	1	2	0.041312	0.29327	0.98177
mRNA branch site recognition	3	0.81274	0.86681	1	0.18726	0.13329	0.69996	0.37106	0.81792	0.9999	1	0.99482	0.9924	1	2	0.059186	0.33387	1
RNA catabolic process	12	0.66862	0.86671	1	0.33138	0.13339	0.69996	0.20912	0.46905	0.9999	4	0.31955	0.72713	1	8	0.15391	0.31597	0.9951
GO_0043140	4	0.76087	0.86671	1	0.23913	0.13339	0.69996	0.47825	0.94261	0.9999	0	NA	NA	NA	4	0.47825	0.9561	1
U2 snRNP	19	0.64091	0.86651	1	0.35909	0.13359	0.69996	0.26321	0.74293	0.9999	6	0.27962	0.66423	1	13	0.25563	0.73013	1
Cul8-RING ubiquitin ligase complex	5	0.75482	0.86601	1	0.24518	0.13409	0.69996	0.11166	0.23428	0.93231	1	0.053242	0.48145	1	4	0.12626	0.32337	0.99681
histone modification	5	0.75481	0.86601	1	0.24519	0.13409	0.69996	0.090389	0.18078	0.87865	1	3.07e-07	0.13099	0.95063	4	0.11299	0.29237	0.98177
regulation of histone H2B conserved C-terminal lysine ubiquitination	5	0.75481	0.86601	1	0.24519	0.13409	0.69996	0.090389	0.18078	0.87865	1	3.07e-07	0.13099	0.95063	4	0.11299	0.29237	0.98177
Cdc73/Paf1 complex	5	0.75481	0.86601	1	0.24519	0.13409	0.69996	0.090389	0.18078	0.87865	1	3.07e-07	0.13099	0.95063	4	0.11299	0.29237	0.98177
RNA polymerase II C-terminal domain phosphoserine binding	5	0.75481	0.86601	1	0.24519	0.13409	0.69996	0.090389	0.18078	0.87865	1	3.07e-07	0.13099	0.95063	4	0.11299	0.29237	0.98177
mitotic cell cycle G1 arrest in response to pheromone	3	0.81144	0.86571	1	0.18856	0.13439	0.69996	0.37711	0.82662	0.9999	0	NA	NA	NA	3	0.37711	0.83852	1
free ubiquitin chain depolymerization	3	0.81139	0.86561	1	0.18861	0.13449	0.69996	0.37722	0.82662	0.9999	0	NA	NA	NA	3	0.37722	0.83862	1
nuclear proteasome complex	7	0.70574	0.86511	1	0.29426	0.13499	0.70003	0.30246	0.76752	0.9999	2	0.49938	0.88431	1	5	0.22369	0.59304	1
CST complex	3	0.81082	0.86501	1	0.18918	0.13509	0.70003	0.36834	0.81402	0.9999	1	0.98498	0.9899	1	2	0.060023	0.33557	1
protein O-linked glycosylation	17	0.64514	0.86481	1	0.35486	0.13529	0.70003	0.2533	0.69493	0.9999	5	0.22407	0.50545	1	12	0.26548	0.76842	1
double-stranded DNA binding	35	0.61043	0.86431	1	0.38957	0.13579	0.70126	0.22714	0.56734	0.9999	14	0.31	0.82672	1	21	0.1719	0.28647	0.98177
DNA amplification	5	0.75302	0.86381	1	0.24698	0.13629	0.70248	0.094147	0.18888	0.88163	1	0.00044335	0.24628	1	4	0.11757	0.30167	0.98537
error-prone translesion synthesis	11	0.67143	0.86291	1	0.32857	0.13719	0.7051	0.41949	0.9802	0.9999	4	0.67324	0.9926	1	7	0.27449	0.73543	1
cellular alcohol catabolic process	3	0.80712	0.86271	1	0.19288	0.13739	0.7051	0.38577	0.83732	0.9999	0	NA	NA	NA	3	0.38577	0.84792	1
GTPase activator activity	52	0.59714	0.86251	1	0.40286	0.13759	0.7051	0.23876	0.67973	0.9999	19	0.22416	0.46135	1	33	0.24716	0.77912	1
phosphate ion transport	9	0.68446	0.86211	1	0.31554	0.13799	0.70546	0.18789	0.39546	0.9999	2	0.0028264	0.10609	0.94123	7	0.24077	0.63594	1
autophagosome	4	0.75652	0.86191	1	0.24348	0.13819	0.70546	0.013242	0.048995	0.62592	1	0.052545	0.48045	1	3	0.00014114	0.018998	0.46536
nuclear polyadenylation-dependent tRNA catabolic process	16	0.64916	0.86051	1	0.35084	0.13959	0.71125	0.24825	0.65293	0.9999	5	0.27451	0.64124	1	11	0.23632	0.63694	1
mitochondrial electron transport, ubiquinol to cytochrome c	12	0.66423	0.85931	1	0.33577	0.14079	0.71379	0.28863	0.79362	0.9999	3	0.23417	0.53165	1	9	0.30678	0.84272	1
sulfate transmembrane transporter activity	6	0.7184	0.85921	1	0.2816	0.14089	0.71379	0.23018	0.56904	0.9999	1	0.00094763	0.27307	1	5	0.27602	0.72003	1
sulfate transport	6	0.7184	0.85921	1	0.2816	0.14089	0.71379	0.23018	0.56904	0.9999	1	0.00094763	0.27307	1	5	0.27602	0.72003	1
integral component of plasma membrane	65	0.58915	0.85871	1	0.41085	0.14139	0.714	0.21338	0.43276	0.9999	26	0.23959	0.54765	1	39	0.1959	0.39896	1
MAPK cascade	6	0.71698	0.85801	1	0.28302	0.14209	0.714	0.24082	0.60224	0.9999	1	0.024344	0.42296	1	5	0.28412	0.73643	1
mannosyl-oligosaccharide 1,2-alpha-mannosidase activity	3	0.79897	0.85791	1	0.20103	0.14219	0.714	0.40207	0.85191	0.9999	0	NA	NA	NA	3	0.40207	0.86311	1
establishment of protein localization to chromatin	4	0.75327	0.85781	1	0.24673	0.14229	0.714	0.0125	0.047395	0.6212	1	0.038085	0.45555	1	3	0.0039712	0.060194	0.70012
NADPH-hemoprotein reductase activity	3	0.79858	0.85751	1	0.20142	0.14259	0.714	0.40284	0.85241	0.9999	0	NA	NA	NA	3	0.40284	0.86371	1
mitotic DNA integrity checkpoint	6	0.71662	0.85741	1	0.28338	0.14269	0.714	0.32903	0.82352	0.9999	1	0.28682	0.68623	1	5	0.33748	0.83892	1
ammonium transmembrane transporter activity	7	0.70052	0.85681	1	0.29948	0.14329	0.714	0.17233	0.35906	0.9999	2	0.2534	0.58634	1	5	0.13991	0.32717	0.99783
ammonium transport	7	0.70052	0.85681	1	0.29948	0.14329	0.714	0.17233	0.35906	0.9999	2	0.2534	0.58634	1	5	0.13991	0.32717	0.99783
U12-type spliceosomal complex	4	0.75174	0.85551	1	0.24826	0.14459	0.714	0.22244	0.53285	0.9999	1	0.45185	0.76922	1	3	0.14597	0.41646	1
Rab guanyl-nucleotide exchange factor activity	3	0.79532	0.85511	1	0.20468	0.14499	0.714	0.40936	0.85771	0.9999	0	NA	NA	NA	3	0.40936	0.86901	1
cellular response to methylmercury	7	0.699	0.85501	1	0.301	0.14509	0.714	0.3767	0.90721	0.9999	2	0.60573	0.94011	1	5	0.28509	0.73833	1
histone demethylation	4	0.75118	0.85491	1	0.24882	0.14519	0.714	0.010625	0.042296	0.59751	1	0.025984	0.42646	1	3	0.0055051	0.068793	0.73545
CCR4-NOT core complex	10	0.67493	0.85411	1	0.32507	0.14599	0.714	0.26445	0.68963	0.9999	3	0.35717	0.77412	1	7	0.22471	0.58114	1
exit from mitosis	10	0.67501	0.85411	1	0.32499	0.14599	0.714	0.36297	0.92691	0.9999	3	0.52166	0.92691	1	7	0.29496	0.78942	1
biotin carboxylase activity	4	0.75086	0.85401	1	0.24914	0.14609	0.714	0.0017659	0.014299	0.3625	1	0.0069857	0.35356	1	3	2.6e-05	0.011299	0.34346
dynactin complex	5	0.74524	0.85381	1	0.25476	0.14629	0.714	0.14963	0.33047	0.9953	1	0.10027	0.54935	1	4	0.16197	0.41286	1
nuclear pore nuclear basket	8	0.68813	0.85371	1	0.31187	0.14639	0.714	0.36127	0.90011	0.9999	2	0.47508	0.85241	1	6	0.32334	0.83042	1
nucleotide-excision repair, DNA gap filling	3	0.79224	0.85341	1	0.20776	0.14669	0.714	0.31465	0.71693	0.9999	1	0.84869	0.92911	1	2	0.047631	0.30597	0.98622
thiosulfate sulfurtransferase activity	5	0.7448	0.85321	1	0.2552	0.14689	0.714	0.1104	0.23008	0.93218	1	2.65e-13	0.060994	0.87567	4	0.13799	0.35266	1
NLS-bearing protein import into nucleus	16	0.64639	0.85311	1	0.35361	0.14699	0.714	0.22299	0.52455	0.9999	5	0.22523	0.50875	1	11	0.22197	0.57784	1
intrinsic component of the cytoplasmic side of the plasma membrane	4	0.7503	0.85291	1	0.2497	0.14719	0.714	0.0046711	0.025197	0.47234	1	0.010532	0.37136	1	3	0.0027174	0.051095	0.67493
response to toxic substance	4	0.7503	0.85291	1	0.2497	0.14719	0.714	0.00060401	0.0082992	0.2518	1	0.0024138	0.31017	1	3	7.52e-07	0.0041996	0.18589
Ski complex	3	0.79119	0.85271	1	0.20881	0.14739	0.714	0.3952	0.84592	0.9999	1	0.96636	0.9848	1	2	0.10961	0.42846	1
meiotic sister chromatid cohesion, centromeric	3	0.7896	0.85141	1	0.2104	0.14869	0.714	0.4208	0.86841	0.9999	0	NA	NA	NA	3	0.4208	0.87851	1
nuclear pore central transport channel	11	0.66542	0.85131	1	0.33458	0.14879	0.714	0.32543	0.87231	0.9999	3	0.36985	0.79262	1	8	0.30878	0.83292	1
L-proline transmembrane transporter activity	4	0.75	0.85131	1	0.25	0.14879	0.714	1.37e-09	0.00029997	0.044496	1	5.48e-09	0.09859	0.94123	3	5.71e-24	0.0001	0.014015
basic amino acid transport	5	0.74353	0.85131	1	0.25647	0.14879	0.714	0.13524	0.29237	0.95947	1	0.055717	0.48425	1	4	0.15512	0.39456	1
ADP transport	3	0.78865	0.85121	1	0.21135	0.14889	0.714	0.4227	0.87031	0.9999	0	NA	NA	NA	3	0.4227	0.88021	1
chitin biosynthetic process	4	0.75	0.85121	1	0.25	0.14889	0.714	9.09e-06	0.0018998	0.12372	1	1.1e-09	0.088391	0.94123	3	1.21e-05	0.0081992	0.28296
GMP biosynthetic process	4	0.74997	0.85091	1	0.25003	0.14919	0.714	6.78e-05	0.0033997	0.15925	1	3.31e-07	0.13189	0.95063	3	9.02e-05	0.015898	0.40517
translation regulator activity	11	0.66483	0.85071	1	0.33517	0.14939	0.714	0.30361	0.82412	0.9999	3	0.32767	0.72013	1	8	0.29459	0.80262	1
DNA replication, removal of RNA primer	8	0.685	0.85061	1	0.315	0.14949	0.714	0.19871	0.44256	0.9999	3	0.42494	0.85221	1	5	0.062976	0.13549	0.86665
positive regulation of actin cytoskeleton reorganization	7	0.69585	0.84932	1	0.30415	0.15078	0.71892	0.13942	0.24868	0.93534	2	0.17944	0.48835	1	5	0.12341	0.28067	0.98177
glucose transmembrane transporter activity	19	0.63458	0.84882	1	0.36542	0.15128	0.71942	0.16026	0.19008	0.88163	8	0.32243	0.80092	1	11	0.042322	0.011799	0.34507
respiratory electron transport chain	4	0.7496	0.84862	1	0.2504	0.15148	0.71942	0.019183	0.064394	0.67473	1	0.036755	0.45305	1	3	0.013325	0.10469	0.83197
electron transport chain	6	0.70857	0.84832	1	0.29143	0.15178	0.71942	0.31047	0.78052	0.9999	1	0.18282	0.62404	1	5	0.336	0.83612	1
positive regulation of phosphorylation of RNA polymerase II C-terminal domain serine 2 residues	4	0.74927	0.84762	1	0.25073	0.15248	0.71942	0.0014568	0.012899	0.3444	1	3.07e-07	0.13099	0.95063	3	0.0019423	0.044496	0.63819
eukaryotic translation elongation factor 1 complex	4	0.74922	0.84752	1	0.25078	0.15258	0.71942	0.0015539	0.013499	0.35685	1	5.98e-09	0.09909	0.94123	3	0.0020718	0.045295	0.63819
COPII-coated ER to Golgi transport vesicle	22	0.62609	0.84732	1	0.37391	0.15278	0.71942	0.3898	0.9937	0.9999	9	0.56243	0.9982	1	13	0.27029	0.78342	1
mitochondrial pyruvate transmembrane transport	4	0.74915	0.84722	1	0.25085	0.15288	0.71942	0.0031723	0.018898	0.4124	1	0.0029567	0.31807	1	3	0.0032442	0.056594	0.68979
carbohydrate:proton symporter activity	19	0.63392	0.84672	1	0.36608	0.15338	0.71942	0.16158	0.19578	0.88163	8	0.32243	0.80092	1	11	0.044598	0.013499	0.36621
condensed nuclear chromosome kinetochore	36	0.60415	0.84662	1	0.39585	0.15348	0.71942	0.18617	0.24668	0.9346	13	0.16159	0.20998	0.99947	23	0.20007	0.44906	1
zinc ion transmembrane transporter activity	9	0.67607	0.84652	1	0.32393	0.15358	0.71942	0.16685	0.31737	0.98761	3	0.27848	0.61494	1	6	0.11104	0.21428	0.93858
SUMO binding	3	0.78237	0.84612	1	0.21763	0.15398	0.72003	0.3752	0.82392	0.9999	1	0.90991	0.9538	1	2	0.10784	0.42666	1
early endosome to Golgi transport	11	0.66206	0.84542	1	0.33794	0.15468	0.72106	0.32245	0.86601	0.9999	2	0.028088	0.22148	1	9	0.38786	0.9593	1
mitochondrial proton-transporting ATP synthase, central stalk	3	0.78084	0.84492	1	0.21916	0.15518	0.72106	0.24328	0.57454	0.9999	1	0.70745	0.86971	1	2	0.011196	0.18638	0.92068
pre-mRNA binding	3	0.78078	0.84482	1	0.21922	0.15528	0.72106	0.229	0.54795	0.9999	1	0.68584	0.86341	1	2	0.00058142	0.087991	0.79286
heterochromatin assembly involved in chromatin silencing	3	0.78071	0.84482	1	0.21929	0.15528	0.72106	0.43858	0.88411	0.9999	0	NA	NA	NA	3	0.43858	0.89471	1
SCF ubiquitin ligase complex	21	0.62555	0.84362	1	0.37445	0.15648	0.72411	0.15628	0.15478	0.85442	8	0.22218	0.48605	1	13	0.11573	0.11439	0.85385
U5 snRNA 3'-end processing	11	0.66131	0.84362	1	0.33869	0.15648	0.72411	0.20576	0.46115	0.9999	3	0.13536	0.34567	1	8	0.23216	0.62194	1
RENT complex	3	0.77824	0.84262	1	0.22176	0.15748	0.72527	0.23826	0.56494	0.9999	1	0.69211	0.86571	1	2	0.011344	0.18688	0.92068
Ssh1 translocon complex	3	0.77685	0.84222	1	0.22315	0.15788	0.72527	0.43195	0.87841	0.9999	1	0.97847	0.9866	1	2	0.15869	0.50185	1
valine biosynthetic process	7	0.69183	0.84182	1	0.30817	0.15828	0.72527	0.11321	0.17518	0.87613	2	0.11951	0.40086	1	5	0.11069	0.24738	0.96692
chromatin organization	40	0.59922	0.84122	1	0.40078	0.15888	0.72527	0.30271	0.9574	0.9999	14	0.28736	0.74903	1	26	0.31098	0.9641	1
mRNA destabilization	3	0.77568	0.84122	1	0.22432	0.15888	0.72527	0.38941	0.84002	0.9999	1	0.91115	0.9549	1	2	0.12853	0.45765	1
transcription elongation from RNA polymerase I promoter	6	0.70437	0.84072	1	0.29563	0.15938	0.72527	0.076424	0.11499	0.79471	2	0.22773	0.55574	1	4	0.00076945	0.011199	0.34346
regulation of pH	4	0.74688	0.84072	1	0.25312	0.15938	0.72527	0.0062304	0.031297	0.52227	1	1.67e-09	0.089191	0.94123	3	0.0083071	0.082492	0.7871
prospore membrane	29	0.61358	0.84022	1	0.38642	0.15988	0.72527	0.25757	0.75752	0.9999	9	0.16985	0.28277	1	20	0.29704	0.90751	1
protein localization to endosome	5	0.73425	0.84012	1	0.26575	0.15998	0.72527	0.38372	0.88511	0.9999	1	0.63054	0.84282	1	4	0.32201	0.80152	1
signal recognition particle binding	4	0.74657	0.83962	1	0.25343	0.16048	0.72527	0.088068	0.21188	0.91019	1	0.16241	0.60814	1	3	0.063287	0.24308	0.96692
cyclin-dependent protein kinase holoenzyme complex	19	0.63097	0.83952	1	0.36903	0.16058	0.72527	0.32712	0.93431	0.9999	7	0.4423	0.9579	1	12	0.25993	0.75022	1
cellular metal ion homeostasis	4	0.74628	0.83902	1	0.25372	0.16108	0.72527	0.45791	0.92881	0.9999	1	0.90093	0.94881	1	3	0.31024	0.73793	1
positive regulation of catalytic activity	5	0.73293	0.83882	1	0.26707	0.16128	0.72527	0.15742	0.35376	0.9999	1	0.058172	0.48845	1	4	0.18223	0.46455	1
RNA polymerase III preinitiation complex assembly	6	0.7031	0.83862	1	0.2969	0.16148	0.72527	0.15016	0.30747	0.98082	2	0.33453	0.68173	1	4	0.057977	0.16038	0.89894
small ribosomal subunit rRNA binding	8	0.67701	0.83832	1	0.32299	0.16178	0.72527	0.14604	0.25037	0.93534	2	0.00011296	0.046495	0.83577	6	0.19468	0.48655	1
regulation of pseudohyphal growth	4	0.74609	0.83822	1	0.25391	0.16188	0.72527	0.029762	0.089391	0.73554	1	0.043894	0.46645	1	3	0.025051	0.14489	0.88083
cellular response to cold	3	0.77228	0.83782	1	0.22772	0.16228	0.72527	0.21649	0.52175	0.9999	1	0.64159	0.84792	1	2	0.0039424	0.13669	0.86665
spliceosomal snRNP assembly	12	0.65278	0.83772	1	0.34722	0.16238	0.72527	0.15206	0.22068	0.92353	4	0.18642	0.41186	1	8	0.13488	0.24828	0.96816
lysophospholipase activity	5	0.73102	0.83722	1	0.26898	0.16288	0.72527	0.14087	0.30487	0.98072	1	0.0072752	0.35466	1	4	0.17427	0.44496	1
dolichyl-phosphate-mannose-glycolipid alpha-mannosyltransferase activity	3	0.77066	0.83722	1	0.22934	0.16288	0.72527	0.45868	0.89981	0.9999	0	NA	NA	NA	3	0.45868	0.91111	1
positive regulation of phosphatidylinositol biosynthetic process	3	0.76989	0.83682	1	0.23011	0.16328	0.72527	0.46023	0.90101	0.9999	0	NA	NA	NA	3	0.46023	0.91181	1
peptidyl-arginine methylation	4	0.74557	0.83672	1	0.25443	0.16338	0.72527	0.011591	0.045095	0.61431	1	0.0054786	0.33957	1	3	0.013628	0.10619	0.83197
tRNA export from nucleus	13	0.64902	0.83652	1	0.35098	0.16358	0.72527	0.13358	0.14149	0.84323	4	0.076366	0.17198	0.97047	9	0.159	0.31987	0.9951
vacuolar membrane	74	0.58032	0.83622	1	0.41968	0.16388	0.72527	0.24873	0.78862	0.9999	30	0.27154	0.76832	1	44	0.23317	0.69803	1
nucleotide binding	76	0.57911	0.83622	1	0.42089	0.16388	0.72527	0.241	0.74403	0.9999	29	0.21278	0.36596	1	47	0.25842	0.87771	1
Swr1 complex	14	0.64616	0.83622	1	0.35384	0.16388	0.72527	0.31446	0.88421	0.9999	5	0.44948	0.92771	1	9	0.23945	0.64024	1
proteasome regulatory particle	3	0.76872	0.83572	1	0.23128	0.16438	0.72527	0.46256	0.90271	0.9999	0	NA	NA	NA	3	0.46256	0.91331	1
phosphatidylinositol-4,5-bisphosphate binding	15	0.6389	0.83562	1	0.3611	0.16448	0.72527	0.29372	0.83362	0.9999	6	0.46441	0.9583	1	9	0.17993	0.40136	1
centromere complex assembly	3	0.76823	0.83522	1	0.23177	0.16488	0.72527	0.46354	0.90371	0.9999	0	NA	NA	NA	3	0.46354	0.91371	1
telomerase RNA binding	6	0.69979	0.83522	1	0.30021	0.16488	0.72527	0.14668	0.29557	0.96156	2	0.31939	0.66573	1	4	0.06033	0.16548	0.8993
transcription-coupled nucleotide-excision repair	11	0.65669	0.83442	1	0.34331	0.16568	0.72717	0.10456	0.087691	0.73554	4	0.19966	0.44296	1	7	0.050216	0.051995	0.6797
translation initiation factor binding	16	0.6385	0.83322	1	0.3615	0.16688	0.72717	0.1221	0.083692	0.7303	6	0.19881	0.42426	1	10	0.076084	0.056494	0.68979
FAD transport	4	0.74433	0.83282	1	0.25567	0.16728	0.72717	0.055985	0.14659	0.8437	1	0.089305	0.54055	1	3	0.044879	0.19928	0.92193
FAD transmembrane transporter activity	4	0.74433	0.83282	1	0.25567	0.16728	0.72717	0.055985	0.14659	0.8437	1	0.089305	0.54055	1	3	0.044879	0.19928	0.92193
polyadenylation-dependent snoRNA 3'-end processing	15	0.63777	0.83282	1	0.36223	0.16728	0.72717	0.24079	0.62824	0.9999	5	0.27451	0.64124	1	10	0.22393	0.58764	1
nuclear polyadenylation-dependent mRNA catabolic process	15	0.63779	0.83282	1	0.36221	0.16728	0.72717	0.24077	0.62814	0.9999	5	0.27451	0.64124	1	10	0.2239	0.58754	1
Lsm1-7-Pat1 complex	8	0.67364	0.83272	1	0.32636	0.16738	0.72717	0.16587	0.32177	0.99528	2	0.026299	0.21658	0.99947	6	0.2124	0.54405	1
translational elongation	16	0.63818	0.83232	1	0.36182	0.16778	0.72717	0.085545	0.023198	0.4521	6	0.14921	0.26737	1	10	0.047349	0.020698	0.48603
protein-DNA complex	5	0.7272	0.83212	1	0.2728	0.16798	0.72717	0.33199	0.80242	0.9999	2	0.733	0.9716	1	3	0.064652	0.24638	0.96692
L-phenylalanine:2-oxoglutarate aminotransferase activity	5	0.72688	0.83182	1	0.27312	0.16828	0.72717	0.26196	0.65033	0.9999	2	0.64466	0.9528	1	3	0.0068244	0.075092	0.77384
mitochondrial matrix	118	0.57048	0.83172	1	0.42952	0.16838	0.72717	0.21117	0.36076	0.9999	47	0.18673	0.13909	0.95528	71	0.22735	0.71123	1
transcription regulatory region DNA binding	16	0.6378	0.83152	1	0.3622	0.16858	0.72717	0.21012	0.45875	0.9999	6	0.31428	0.75442	1	10	0.14762	0.26337	0.97301
transfer RNA gene-mediated silencing	15	0.63676	0.83082	1	0.36324	0.16928	0.72901	0.12772	0.10799	0.77927	5	0.10186	0.18328	0.97047	10	0.14065	0.23718	0.95897
histone ubiquitination	6	0.69662	0.83042	1	0.30338	0.16968	0.72924	0.5195	0.988	0.9999	1	0.73823	0.88131	1	5	0.47576	0.9691	1
adenyl-nucleotide exchange factor activity	7	0.68611	0.83022	1	0.31389	0.16988	0.72924	0.056347	0.055394	0.65053	2	5.31e-20	0.00069993	0.10901	5	0.078885	0.17228	0.90412
obsolete transcription factor import into nucleus	7	0.68495	0.82832	1	0.31505	0.17178	0.73546	0.41868	0.94681	0.9999	2	0.63	0.94821	1	5	0.33415	0.83312	1
nuclear pore	43	0.59442	0.82822	1	0.40558	0.17188	0.73546	0.23545	0.63864	0.9999	16	0.22639	0.47895	1	27	0.24082	0.72413	1
P-P-bond-hydrolysis-driven protein transmembrane transporter activity	6	0.69413	0.82692	1	0.30587	0.17318	0.73984	0.27759	0.70383	0.9999	2	0.49879	0.88391	1	4	0.167	0.42706	1
snoRNA polyadenylation	3	0.75614	0.82572	1	0.24386	0.17438	0.74042	0.18182	0.45715	0.9999	1	0.54115	0.80882	1	2	0.0021582	0.11969	0.86029
morphogenesis checkpoint	4	0.74094	0.82552	1	0.25906	0.17458	0.74042	0.090693	0.21708	0.92042	1	0.14515	0.59504	1	3	0.072542	0.26327	0.97301
sucrose catabolic process	8	0.66937	0.82532	1	0.33063	0.17478	0.74042	0.16125	0.30687	0.98082	2	1.87e-13	0.0029997	0.27686	6	0.215	0.55274	1
poly(A)+ mRNA export from nucleus	36	0.59814	0.82532	1	0.40186	0.17478	0.74042	0.18552	0.24378	0.93231	14	0.20518	0.38006	1	22	0.17301	0.28477	0.98177
regulation of sulfur amino acid metabolic process	4	0.74074	0.82522	1	0.25926	0.17488	0.74042	0.018542	0.062894	0.66902	1	4.14e-05	0.19488	0.99721	3	0.024709	0.14419	0.88083
U2-type post-spliceosomal complex	3	0.75533	0.82512	1	0.24467	0.17498	0.74042	0.45962	0.90061	0.9999	1	0.95543	0.9794	1	2	0.21172	0.57844	1
protein retention in ER lumen	8	0.66851	0.82452	1	0.33149	0.17558	0.74145	0.44361	0.976	0.9999	1	0.12249	0.57034	1	7	0.48948	0.9892	1
negative regulation of protein dephosphorylation	4	0.7402	0.82432	1	0.2598	0.17578	0.74145	0.021913	0.070193	0.68692	1	0.0046385	0.33157	1	3	0.027672	0.15168	0.89625
nuclear retention of pre-mRNA with aberrant 3'-ends at the site of transcription	4	0.73975	0.82402	1	0.26025	0.17608	0.74155	0.0205	0.067193	0.67948	1	1.12e-05	0.17798	0.97047	3	0.02733	0.15088	0.89625
nucleoplasmic THO complex	4	0.73908	0.82302	1	0.26092	0.17708	0.74425	0.14418	0.33877	0.99537	1	0.24468	0.66293	1	3	0.11068	0.34547	1
Piccolo NuA4 histone acetyltransferase complex	3	0.75145	0.82282	1	0.24855	0.17728	0.74425	0.16957	0.43206	0.9999	1	0.50872	0.79592	1	2	8.5e-07	0.022798	0.50455
tRNA threonylcarbamoyladenosine modification	3	0.75076	0.82202	1	0.24924	0.17808	0.74527	0.32159	0.73283	0.9999	1	0.73467	0.88021	1	2	0.11505	0.43716	1
N(6)-L-threonylcarbamoyladenine synthase activity	3	0.75076	0.82202	1	0.24924	0.17808	0.74527	0.32159	0.73283	0.9999	1	0.73467	0.88021	1	2	0.11505	0.43716	1
chromatin DNA binding	12	0.64518	0.82142	1	0.35482	0.17868	0.74661	0.39829	0.9736	0.9999	5	0.62639	0.993	1	7	0.23536	0.61724	1
U5 snRNP	15	0.63189	0.82082	1	0.36811	0.17928	0.74794	0.19582	0.38926	0.9999	6	0.3245	0.77712	1	9	0.11003	0.14459	0.88083
kinesin complex	8	0.66569	0.81942	1	0.33431	0.18068	0.75261	0.22702	0.54825	0.9999	3	0.4112	0.83802	1	5	0.11651	0.26387	0.97301
potassium:proton antiporter activity	4	0.73619	0.81812	1	0.26381	0.18198	0.75376	0.028921	0.087591	0.73554	1	0.0026073	0.31277	1	3	0.037693	0.17918	0.90961
osmosensory signaling via phosphorelay pathway	4	0.73589	0.81782	1	0.26411	0.18228	0.75376	0.1492	0.35116	0.9999	1	0.24195	0.66143	1	3	0.11828	0.35996	1
regulation of endocytosis	4	0.73592	0.81782	1	0.26408	0.18228	0.75376	0.042581	0.11679	0.80092	1	0.028852	0.43596	1	3	0.047157	0.20538	0.92604
glutathione-disulfide reductase activity	4	0.73562	0.81752	1	0.26438	0.18258	0.75376	0.09576	0.22738	0.92708	1	0.13401	0.58464	1	3	0.08301	0.28627	0.98177
gamma-tubulin small complex, spindle pole body	3	0.74556	0.81662	1	0.25444	0.18348	0.75376	0.49497	0.92711	0.9999	1	0.97914	0.9878	1	2	0.25288	0.62704	1
sterol homeostasis	3	0.74552	0.81662	1	0.25448	0.18348	0.75376	0.15928	0.41386	0.9999	1	0.47547	0.78292	1	2	0.0011804	0.10299	0.83197
obsolete RNA polymerase II transcription regulator recruiting activity	18	0.62108	0.81642	1	0.37892	0.18368	0.75376	0.16061	0.20208	0.89226	6	0.10414	0.15568	0.95764	12	0.18884	0.43086	1
heme transport	4	0.73483	0.81642	1	0.26517	0.18368	0.75376	0.030347	0.090691	0.73554	1	1e-100	0.0041996	0.30613	3	0.040463	0.18728	0.92068
protein glycosylation	42	0.59286	0.81632	1	0.40714	0.18378	0.75376	0.27692	0.89431	0.9999	16	0.29471	0.79182	1	26	0.26598	0.84662	1
nuclear migration	4	0.73474	0.81632	1	0.26526	0.18378	0.75376	0.080661	0.19718	0.88163	1	0.10027	0.54935	1	3	0.074126	0.26687	0.97301
mitochondrial proton-transporting ATP synthase, stator stalk	3	0.74488	0.81602	1	0.25512	0.18408	0.75383	0.18306	0.45955	0.9999	1	0.50923	0.79632	1	2	0.019969	0.22638	0.94447
lysine biosynthetic process via aminoadipic acid	10	0.6563	0.81542	1	0.3437	0.18468	0.755	0.26811	0.70213	0.9999	3	0.30117	0.66173	1	7	0.25394	0.67633	1
phosphatidic acid biosynthetic process	4	0.73407	0.81482	1	0.26593	0.18528	0.755	0.031852	0.093691	0.73554	1	6.59e-20	0.033297	0.74753	3	0.042469	0.19318	0.92193
mitochondria-nucleus signaling pathway	6	0.68572	0.81462	1	0.31428	0.18548	0.755	0.10181	0.17148	0.87613	2	0.20987	0.52945	1	4	0.047782	0.13789	0.86665
mitotic recombination	18	0.62042	0.81452	1	0.37958	0.18558	0.755	0.13435	0.10549	0.76955	6	0.062795	0.077492	0.94123	12	0.17013	0.34127	1
establishment of mitotic sister chromatid cohesion	15	0.62955	0.81432	1	0.37045	0.18578	0.755	0.20071	0.41716	0.9999	5	0.18972	0.40346	1	10	0.20621	0.51625	1
mitochondrial pyruvate dehydrogenase complex	5	0.71172	0.81362	1	0.28828	0.18648	0.75562	0.20131	0.48585	0.9999	1	0.061884	0.49795	1	4	0.23617	0.61004	1
phenylalanine-tRNA ligase activity	3	0.74181	0.81332	1	0.25819	0.18678	0.75562	0.46375	0.90391	0.9999	1	0.92105	0.9577	1	2	0.2351	0.60604	1
phenylalanyl-tRNA aminoacylation	3	0.74181	0.81332	1	0.25819	0.18678	0.75562	0.46375	0.90391	0.9999	1	0.92105	0.9577	1	2	0.2351	0.60604	1
alcohol dehydrogenase (NAD+) activity	6	0.68469	0.81252	1	0.31531	0.18758	0.75656	0.039676	0.050295	0.63643	2	0.11358	0.39246	1	4	0.0027245	0.020398	0.48551
amino acid catabolic process to alcohol via Ehrlich pathway	6	0.68469	0.81252	1	0.31531	0.18758	0.75656	0.039676	0.050295	0.63643	2	0.11358	0.39246	1	4	0.0027245	0.020398	0.48551
membrane organization	4	0.7327	0.81182	1	0.2673	0.18828	0.75824	0.03461	0.10059	0.76095	1	2.32e-06	0.15428	0.95764	3	0.046145	0.20378	0.92604
positive regulation of GTPase activity	18	0.61926	0.81122	1	0.38074	0.18888	0.75951	0.096133	0.024298	0.46672	7	0.14456	0.23278	1	11	0.065319	0.033797	0.55861
PeBoW complex	3	0.73777	0.81032	1	0.26223	0.18978	0.76123	0.14277	0.38526	0.9999	1	0.42747	0.75842	1	2	0.00042535	0.079992	0.77422
positive regulation of protein autophosphorylation	3	0.7376	0.81022	1	0.2624	0.18988	0.76123	0.37765	0.82692	0.9999	1	0.77929	0.90031	1	2	0.17683	0.52835	1
nuclear pore cytoplasmic filaments	9	0.65761	0.80992	1	0.34239	0.19018	0.76129	0.25881	0.66793	0.9999	3	0.36104	0.78032	1	6	0.2077	0.52835	1
septin ring	5	0.70787	0.80862	1	0.29213	0.19148	0.76522	0.39172	0.89581	0.9999	2	0.75933	0.9769	1	3	0.14664	0.41726	1
protein processing involved in protein targeting to mitochondrion	5	0.70726	0.80812	1	0.29274	0.19198	0.76522	0.19166	0.45195	0.9999	1	0.015439	0.39286	1	4	0.23571	0.60904	1
ubiquitin-dependent protein catabolic process via the N-end rule pathway	3	0.73455	0.80792	1	0.26545	0.19218	0.76522	0.53091	0.94831	0.9999	0	NA	NA	NA	3	0.53091	0.9516	1
donor selection	6	0.68148	0.80742	1	0.31852	0.19268	0.76522	0.37344	0.89111	0.9999	2	0.6046	0.93951	1	4	0.25786	0.67383	1
double-strand break repair via single-strand annealing, removal of nonhomologous ends	4	0.7305	0.80742	1	0.2695	0.19268	0.76522	0.19089	0.45275	0.9999	1	0.30376	0.69713	1	3	0.15326	0.42876	1
hydrolase activity, acting on acid anhydrides, in phosphorus-containing anhydrides	7	0.67361	0.80722	1	0.32639	0.19288	0.76522	0.22224	0.52655	0.9999	2	0.24657	0.57994	1	5	0.21252	0.56044	1
negative regulation of transcription, DNA-templated	3	0.73336	0.80692	1	0.26664	0.19318	0.76527	0.13406	0.36586	0.9999	1	0.40118	0.74413	1	2	0.00050542	0.083892	0.7871
MutLalpha complex	3	0.7316	0.80522	1	0.2684	0.19488	0.7706	0.13172	0.36056	0.9999	1	0.39239	0.74033	1	2	0.0013884	0.10549	0.83197
adenylate kinase activity	5	0.70511	0.80492	1	0.29489	0.19518	0.7706	0.26205	0.65043	0.9999	2	0.59033	0.93401	1	3	0.043198	0.19518	0.92193
6-phosphofructo-2-kinase activity	4	0.7284	0.80442	1	0.2716	0.19568	0.7706	0.10328	0.24678	0.9346	1	0.12017	0.56844	1	3	0.097646	0.31957	0.9951
fructose 2,6-bisphosphate metabolic process	4	0.7284	0.80442	1	0.2716	0.19568	0.7706	0.10328	0.24678	0.9346	1	0.12017	0.56844	1	3	0.097646	0.31957	0.9951
alpha-1,3-mannosyltransferase activity	6	0.67869	0.80302	1	0.32131	0.19708	0.77497	0.25489	0.64274	0.9999	2	0.4184	0.77902	1	4	0.17314	0.44266	1
phosphatase activator activity	5	0.70279	0.80252	1	0.29721	0.19758	0.77505	0.19463	0.46205	0.9999	1	0.00052765	0.25267	1	4	0.24316	0.62964	1
metal ion transmembrane transporter activity	8	0.65698	0.80242	1	0.34302	0.19768	0.77505	0.26924	0.69293	0.9999	3	0.44428	0.87051	1	5	0.16422	0.40016	1
glutamate biosynthetic process	11	0.64285	0.80142	1	0.35715	0.19868	0.77594	0.29772	0.81152	0.9999	3	0.23625	0.53595	1	8	0.32077	0.85391	1
integral component of endoplasmic reticulum membrane	66	0.57629	0.80132	1	0.42371	0.19878	0.77594	0.3091	0.9908	0.9999	28	0.36555	0.9867	1	38	0.26751	0.89271	1
inositol phosphate dephosphorylation	4	0.72599	0.80132	1	0.27401	0.19878	0.77594	0.54802	0.9744	0.9999	0	NA	NA	NA	4	0.54802	0.9821	1
mitotic spindle elongation	12	0.63632	0.80062	1	0.36368	0.19948	0.77683	0.30431	0.83772	0.9999	4	0.36542	0.80602	1	8	0.27375	0.75102	1
fatty acid elongase activity	4	0.72568	0.80042	1	0.27432	0.19968	0.77683	0.065708	0.16788	0.8687	1	0.03412	0.44686	1	3	0.076238	0.27057	0.97383
negative regulation of Rho protein signal transduction	5	0.70123	0.80022	1	0.29877	0.19988	0.77683	0.19853	0.47625	0.9999	1	0.0024819	0.31147	1	4	0.24754	0.64344	1
mature ribosome assembly	4	0.72547	0.79992	1	0.27453	0.20018	0.77686	0.090741	0.21718	0.92042	1	0.083356	0.53265	1	3	0.093202	0.30857	0.98802
nuclear envelope organization	9	0.65254	0.79942	1	0.34746	0.20068	0.77767	0.39515	0.94961	0.9999	3	0.55035	0.94161	1	6	0.31754	0.81962	1
very long-chain fatty acid biosynthetic process	7	0.6694	0.79902	1	0.3306	0.20108	0.77809	0.13189	0.22468	0.92708	2	0.073719	0.32687	1	5	0.15516	0.37236	1
regulation of membrane potential	4	0.72435	0.79822	1	0.27565	0.20188	0.77858	0.054075	0.14269	0.8437	1	0.0055497	0.34077	1	3	0.070251	0.25757	0.97284
obsolete protein transporter activity	27	0.59923	0.79812	1	0.40077	0.20198	0.77858	0.31414	0.94261	0.9999	10	0.34202	0.86371	1	17	0.29774	0.89091	1
positive regulation of transcription by RNA polymerase III	3	0.72593	0.79802	1	0.27407	0.20208	0.77858	0.12407	0.34487	0.99545	1	0.3639	0.72693	1	2	0.0041486	0.14019	0.87087
regulation of DNA replication	4	0.72302	0.79622	1	0.27698	0.20388	0.78363	0.055772	0.14639	0.8437	1	0.0036208	0.32407	1	3	0.073156	0.26497	0.97301
aromatic amino acid family biosynthetic process	5	0.69762	0.79612	1	0.30238	0.20398	0.78363	0.38312	0.88451	0.9999	1	0.44593	0.76572	1	4	0.36742	0.86431	1
CDP-diacylglycerol biosynthetic process	5	0.69702	0.79522	1	0.30298	0.20488	0.78483	0.31022	0.75952	0.9999	1	0.26066	0.67223	1	4	0.32261	0.80182	1
inositol metabolic process	5	0.69699	0.79522	1	0.30301	0.20488	0.78483	0.21408	0.52295	0.9999	1	0.020149	0.40866	1	4	0.26256	0.68493	1
negative regulation of transcription by RNA polymerase II	103	0.56757	0.79432	1	0.43243	0.20578	0.78715	0.21089	0.37306	0.9999	47	0.28342	0.86931	1	56	0.15002	0.053295	0.68255
histone deacetylation	23	0.60387	0.79372	1	0.39613	0.20638	0.78832	0.098791	0.013699	0.35858	9	0.11389	0.11229	0.94142	14	0.089083	0.046495	0.63819
oxidoreductase activity, acting on the CH-NH2 group of donors, NAD or NADP as acceptor	4	0.72111	0.79332	1	0.27889	0.20678	0.78872	0.14621	0.34427	0.99537	1	0.17685	0.61764	1	3	0.13599	0.39776	1
ribonucleoside-diphosphate reductase inhibitor activity	3	0.72007	0.79252	1	0.27993	0.20758	0.78951	0.11618	0.33067	0.9953	1	0.33447	0.71283	1	2	0.0070379	0.16298	0.89894
regulation of ribonucleoside-diphosphate reductase activity	3	0.72007	0.79252	1	0.27993	0.20758	0.78951	0.11618	0.33067	0.9953	1	0.33447	0.71283	1	2	0.0070379	0.16298	0.89894
calcium-dependent cysteine-type endopeptidase activity	3	0.71917	0.79172	1	0.28083	0.20838	0.79109	0.16643	0.42606	0.9999	1	0.40715	0.74703	1	2	0.046073	0.30277	0.98537
transcription initiation from RNA polymerase III promoter	4	0.71981	0.79122	1	0.28019	0.20888	0.79109	0.53189	0.9698	0.9999	1	0.94303	0.9727	1	3	0.39484	0.85741	1
pyridoxal 5'-phosphate synthase (glutamine hydrolysing) activity	6	0.67174	0.79092	1	0.32826	0.20918	0.79109	0.34111	0.84432	0.9999	1	0.053807	0.48215	1	5	0.39858	0.91741	1
vitamin B6 biosynthetic process	6	0.67174	0.79092	1	0.32826	0.20918	0.79109	0.34111	0.84432	0.9999	1	0.053807	0.48215	1	5	0.39858	0.91741	1
transposon integration	3	0.71753	0.79012	1	0.28247	0.20998	0.79225	0.10172	0.30197	0.97728	1	0.30516	0.69903	1	2	1.99e-06	0.026297	0.51231
allantoin catabolic process	7	0.6645	0.79002	1	0.3355	0.21008	0.79225	0.13257	0.22678	0.92708	2	0.057742	0.29477	1	5	0.1625	0.39516	1
oligopeptide transport	4	0.71864	0.78932	1	0.28136	0.21078	0.79377	0.06273	0.16188	0.86398	1	8.41e-07	0.14259	0.95528	3	0.08364	0.28697	0.98177
MUB1-RAD6-UBR2 ubiquitin ligase complex	3	0.71568	0.78862	1	0.28432	0.21148	0.79528	0.56865	0.9638	0.9999	0	NA	NA	NA	3	0.56865	0.966	1
RNA methylation	4	0.71664	0.78662	1	0.28336	0.21348	0.79725	0.26813	0.66173	0.9999	1	0.40283	0.74503	1	3	0.22323	0.56504	1
precatalytic spliceosome	18	0.61062	0.78602	1	0.38938	0.21408	0.79725	0.26309	0.73563	0.9999	6	0.22648	0.50695	1	12	0.28139	0.82122	1
ubiquinone binding	5	0.6899	0.78602	1	0.3101	0.21408	0.79725	0.25709	0.63994	0.9999	2	0.54611	0.91411	1	3	0.064411	0.24558	0.96692
mitochondrial transport	30	0.59466	0.78582	1	0.40534	0.21428	0.79725	0.13784	0.052095	0.63804	11	0.082488	0.038796	0.79246	19	0.16989	0.28547	0.98177
transcription by RNA polymerase III	18	0.61054	0.78582	1	0.38946	0.21428	0.79725	0.3358	0.94361	0.9999	8	0.50148	0.9876	1	10	0.20326	0.50245	1
polyamine transmembrane transporter activity	3	0.71301	0.78562	1	0.28699	0.21448	0.79725	0.45197	0.89581	0.9999	1	0.81698	0.91891	1	2	0.26947	0.64844	1
ornithine biosynthetic process	4	0.71586	0.78542	1	0.28414	0.21468	0.79725	0.26489	0.65193	0.9999	1	0.39321	0.74133	1	3	0.22212	0.56234	1
tyrosine biosynthetic process	3	0.71287	0.78542	1	0.28713	0.21468	0.79725	0.39969	0.84982	0.9999	1	0.73815	0.88081	1	2	0.23046	0.59884	1
carbon catabolite activation of transcription from RNA polymerase II promoter	9	0.64617	0.78522	1	0.35383	0.21488	0.79725	0.13247	0.19858	0.88163	3	0.13721	0.34987	1	6	0.1301	0.27057	0.97383
1-acylglycerol-3-phosphate O-acyltransferase activity	4	0.71529	0.78462	1	0.28471	0.21548	0.79725	0.46143	0.93151	0.9999	1	0.78402	0.90351	1	3	0.3539	0.81362	1
histidine biosynthetic process	10	0.64235	0.78442	1	0.35765	0.21568	0.79725	0.13564	0.18008	0.87865	3	0.033918	0.14389	0.95528	7	0.17924	0.42416	1
TORC2 complex	9	0.64547	0.78412	1	0.35453	0.21598	0.79725	0.24106	0.60214	0.9999	3	0.29801	0.65373	1	6	0.21258	0.54415	1
AT DNA binding	3	0.71169	0.78352	1	0.28831	0.21658	0.79725	0.1837	0.46105	0.9999	1	0.41062	0.74823	1	2	0.070234	0.35986	1
'de novo' UMP biosynthetic process	5	0.68794	0.78312	1	0.31206	0.21698	0.79725	0.22411	0.55284	0.9999	1	2.38e-53	0.0069993	0.37918	4	0.28014	0.72323	1
obsolete TFIIIB-type transcription factor activity	3	0.71115	0.78302	1	0.28885	0.21708	0.79725	0.11448	0.32777	0.9953	1	0.30516	0.69903	1	2	0.019132	0.22328	0.94383
transcription factor TFIIIB complex	3	0.71115	0.78302	1	0.28885	0.21708	0.79725	0.11448	0.32777	0.9953	1	0.30516	0.69903	1	2	0.019132	0.22328	0.94383
lipid catabolic process	14	0.62424	0.78282	1	0.37576	0.21728	0.79725	0.16128	0.23738	0.93231	5	0.17366	0.35596	1	9	0.15441	0.30097	0.98537
L-serine biosynthetic process	5	0.68744	0.78272	1	0.31256	0.21738	0.79725	0.2571	0.63994	0.9999	2	0.53998	0.91171	1	3	0.068513	0.25487	0.97137
mitochondrial DNA replication	3	0.71075	0.78222	1	0.28925	0.21788	0.79799	0.26456	0.61894	0.9999	1	0.52909	0.80392	1	2	0.1323	0.46195	1
spindle pole body duplication	16	0.6187	0.78142	1	0.3813	0.21868	0.79873	0.30763	0.87551	0.9999	5	0.27205	0.63454	1	11	0.32381	0.89931	1
CBF3 complex	5	0.68644	0.78102	1	0.31356	0.21908	0.79873	0.22252	0.54775	0.9999	2	0.49426	0.87871	1	3	0.041358	0.19018	0.92068
cardiolipin metabolic process	7	0.66018	0.78082	1	0.33982	0.21928	0.79873	0.39638	0.92881	0.9999	1	0.0085653	0.36136	1	6	0.46101	0.9741	1
Atg12-Atg5-Atg16 complex	3	0.7099	0.78082	1	0.2901	0.21928	0.79873	0.33128	0.75182	0.9999	1	0.62663	0.84162	1	2	0.1836	0.53695	1
exonuclease activity	5	0.68619	0.78042	1	0.31381	0.21968	0.7991	0.21988	0.54105	0.9999	2	0.49032	0.87391	1	3	0.039591	0.18488	0.92068
eukaryotic translation initiation factor 2 complex	3	0.70842	0.77932	1	0.29158	0.22078	0.79984	0.39167	0.84212	0.9999	1	0.71278	0.87091	1	2	0.23112	0.60024	1
iron ion transmembrane transporter activity	5	0.68482	0.77932	1	0.31518	0.22078	0.79984	0.20383	0.49265	0.9999	2	0.46684	0.84022	1	3	0.028487	0.15468	0.89801
spliceosomal complex assembly	15	0.6159	0.77882	1	0.3841	0.22128	0.79984	0.35955	0.9624	0.9999	5	0.38702	0.85961	1	10	0.34581	0.92691	1
regulation of transcriptional start site selection at RNA polymerase II promoter	3	0.70804	0.77882	1	0.29196	0.22128	0.79984	0.46228	0.90251	0.9999	1	0.81753	0.91941	1	2	0.28465	0.66543	1
AMP salvage	3	0.70776	0.77872	1	0.29224	0.22138	0.79984	0.092548	0.28397	0.95612	1	0.26209	0.67293	1	2	0.0077748	0.16788	0.8993
TORC2 signaling	5	0.68409	0.77842	1	0.31591	0.22168	0.79984	0.23185	0.57424	0.9999	1	9.35e-05	0.21018	0.99947	4	0.28979	0.74513	1
U2-type catalytic step 2 spliceosome	9	0.64287	0.77772	1	0.35713	0.22238	0.80128	0.11549	0.14719	0.8437	3	0.10186	0.28657	1	6	0.12231	0.24668	0.96692
coenzyme binding	9	0.6425	0.77682	1	0.3575	0.22328	0.80128	0.21894	0.51535	0.9999	4	0.44193	0.89551	1	5	0.040554	0.084792	0.7871
H4 histone acetyltransferase activity	3	0.70558	0.77682	1	0.29442	0.22328	0.80128	0.11078	0.31937	0.99153	1	0.28291	0.68493	1	2	0.024712	0.24448	0.96692
pyrimidine nucleotide biosynthetic process	8	0.64331	0.77662	1	0.35669	0.22348	0.80128	0.19831	0.44116	0.9999	3	0.31325	0.68883	1	5	0.12935	0.29807	0.98537
telomere maintenance via telomere lengthening	5	0.68259	0.77652	1	0.31741	0.22358	0.80128	0.23972	0.59594	0.9999	1	0.012246	0.37616	1	4	0.29659	0.75692	1
fermentation	3	0.70453	0.77592	1	0.29547	0.22418	0.80235	0.075721	0.24918	0.93534	1	0.22716	0.65063	1	2	6.95e-07	0.021998	0.49554
TFIIIC-class transcription factor complex binding	3	0.70428	0.77562	1	0.29572	0.22448	0.80235	0.12823	0.35296	0.9999	1	0.30516	0.69903	1	2	0.039756	0.28977	0.98177
protein localization to vacuolar membrane	3	0.70295	0.77392	1	0.29705	0.22618	0.80685	0.41179	0.85961	0.9999	1	0.72655	0.87661	1	2	0.25441	0.62874	1
ATPase activator activity	19	0.60663	0.77292	1	0.39337	0.22718	0.80685	0.20789	0.44696	0.9999	7	0.21441	0.45955	1	12	0.20409	0.50645	1
endoplasmic reticulum	190	0.5556	0.77172	1	0.4444	0.22838	0.80685	0.22925	0.66133	0.9999	83	0.24509	0.63414	1	107	0.21696	0.61444	1
proteasome-activating ATPase activity	6	0.66242	0.77162	1	0.33758	0.22848	0.80685	0.34141	0.84472	0.9999	2	0.49938	0.88431	1	4	0.26243	0.68423	1
GO_0000982	19	0.60607	0.77142	1	0.39393	0.22868	0.80685	0.27047	0.77352	0.9999	7	0.29783	0.73003	1	12	0.25451	0.72953	1
histone acetyltransferase activity	13	0.62202	0.77132	1	0.37798	0.22878	0.80685	0.28844	0.79762	0.9999	5	0.39223	0.86681	1	8	0.22357	0.58604	1
aldose 1-epimerase activity	3	0.7014	0.77132	1	0.2986	0.22878	0.80685	0.069462	0.23708	0.93231	1	0.20839	0.64014	1	2	6.12e-13	0.0040996	0.18589
shelterin complex	3	0.70125	0.77122	1	0.29875	0.22888	0.80685	0.072039	0.24338	0.93231	1	0.21182	0.64204	1	2	0.0021499	0.11969	0.86029
positive regulation of transcription, DNA-templated	18	0.60505	0.77112	1	0.39495	0.22898	0.80685	0.31342	0.90041	0.9999	6	0.28529	0.67983	1	12	0.32748	0.91651	1
metal ion transport	14	0.61923	0.77032	1	0.38077	0.22978	0.80685	0.352	0.94761	0.9999	6	0.52219	0.9833	1	8	0.22435	0.58924	1
nuclear localization sequence binding	13	0.62125	0.76992	1	0.37875	0.23018	0.80685	0.14553	0.18188	0.87865	5	0.20445	0.44926	1	8	0.10871	0.16108	0.89894
negative regulation of heterochromatin assembly	3	0.69939	0.76972	1	0.30061	0.23038	0.80685	0.065708	0.22958	0.93157	1	0.19674	0.63234	1	2	0.00018935	0.065093	0.72992
transsulfuration	9	0.63813	0.76922	1	0.36187	0.23088	0.80685	0.059429	0.035796	0.56018	3	0.0035292	0.045295	0.83577	6	0.087379	0.15418	0.89801
nuclear pore inner ring	4	0.70608	0.76912	1	0.29392	0.23098	0.80685	0.31278	0.74833	0.9999	1	0.44988	0.76732	1	3	0.26709	0.65293	1
small nucleolar ribonucleoprotein complex	15	0.61221	0.76912	1	0.38779	0.23098	0.80685	0.12654	0.10459	0.76791	5	0.026441	0.043396	0.83186	10	0.17659	0.38336	1
transcription, RNA-templated	12	0.62441	0.76892	1	0.37559	0.23118	0.80685	0.16227	0.26247	0.94226	5	0.29331	0.68573	1	7	0.068662	0.083692	0.7871
RNA polymerase II, core complex	12	0.62441	0.76892	1	0.37559	0.23118	0.80685	0.16227	0.26247	0.94226	5	0.29331	0.68573	1	7	0.068662	0.083692	0.7871
protein domain specific binding	12	0.62435	0.76892	1	0.37565	0.23118	0.80685	0.087852	0.048395	0.62508	4	0.0048354	0.022998	0.62978	8	0.12936	0.22968	0.95152
protein lipoylation	6	0.66074	0.76762	1	0.33926	0.23248	0.81033	0.016259	0.019898	0.41391	2	0.0066175	0.13259	0.95063	4	0.02108	0.074593	0.77384
U1 snRNP	18	0.60363	0.76712	1	0.39637	0.23298	0.81101	0.13626	0.11219	0.79046	7	0.15597	0.26637	1	11	0.12372	0.16188	0.89894
[truncated: 1,903 more rows]

## Sheet: Supplementary_GSEA_T3
Name	Genes (tot)	Stat (dist.dir.up)	p (dist.dir.up)	p adj (dist.dir.up)	Stat (dist.dir.dn)	p (dist.dir.dn)	p adj (dist.dir.dn)	Stat (non-dir.)	p (non-dir.)	p adj (non-dir.)	Genes (up)	Stat (mix.dir.up)	p (mix.dir.up)	p adj (mix.dir.up)	Genes (down)	Stat (mix.dir.dn)	p (mix.dir.dn)	p adj (mix.dir.dn)
[truncated: 2,670 more rows]
